# Supplementary material for: Enantioselective and Diastereoselective Synthesis of Azaspiro[n.2]alkanes by Rhodium-Catalyzed Cyclopropanations
Source: ACS Catal. 2025 Aug 19;15(17):15253–60. doi: 10.1021/acscatal.5c04199 (PMC12418304; doi:10.1021/acscatal.5c04199)
Supplement: Supplementary file 2 [file cs5c04199_si_002.cif]

data_JKS-40-25-3
# start Validation Reply Form
_vrf_PLAT090_JKS-40-25-3
;
PROBLEM: Poor Data / Parameter Ratio (Zmax > 18) ........ 5.77 Note
RESPONSE:  The hydrogen atoms were refined anisotropically using 
Hirshfeld-partitioned electron densities.  This approach significantly 
contributes to the low data-to-parameter ratio. 
However, this ratio is based on the assumption 
of a completely free anisotropic refinement.  RIGU restraints were 
applied to this model. 
By introducing RIGU restraints, physically meaningful thermal parameters 
are obtained with fewer data points, as the thermal motion of bonded 
atom pairs are similar especially along the bonds.  
When these restraints are applied cautiously, these restraints effectively 
reduce the number of independent parameters by incorporating 
information from neighboring atoms.
Furthermore, the more accurate hydrogen atom positions improved 
the refinement of the heavier atom positions and their associated 
thermal parameters. There are four independent molecules in the 
asymmetric increasing the number of parameters.  
However the statistically averaging of their geometric parameters 
results in more accurate values.
Secondly, we found evidence of anharmonicity in the structure, 
particularly in the trichloromethyl group. The anharmonicity was 
refined with the first order terms, 
including the usual harmonic terms.  
The anharmonicity was refined to the 
third-order, the the Cijk parameters in addition to the lower order 
parameters. 
It was found that inclusion of this anharmonicity improved the 
structural model.
;
_vrf_PLAT230_JKS-40-25-3
;
PROBLEM: Hirshfeld Test Diff for Cl1 --C10 . 9.0 s.u.
RESPONSE: The anharmonicity was refined using third-order terms in addition 
to the standard second-order (harmonic) displacement parameters. 
The observed Hirshfeld difference may result from residual anharmonic motion 
that is not fully captured by the current model.
;
_vrf_PLAT430_JKS-40-25-3
;
PROBLEM: Short Inter D...A Contact O3 ..N2 . 2.87 Ang.
RESPONSE: The short contact arises between two well defined and 
ordered non-hydrogen atoms. It reflects a genuine proximity 
and a positive interaction between two functional groups 
(a nitro and a sulfonyl group) between adjacent molecules.
;
# end Validation Reply Form
_audit_creation_date               2025-05-14
_audit_creation_method
;
Olex2 1.5-alpha
(compiled 2025.04.05 svn.rf049d14d for OlexSys, GUI svn.r7224)
;
_audit_contact_author_address      ?
_audit_contact_author_email        ?
_audit_contact_author_name         ''
_audit_contact_author_phone        ?
_publ_contact_author_id_orcid      ?
_publ_section_references
;
Bourhis, L.J., Dolomanov, O.V., Gildea, R.J., Howard, J.A.K., Puschmann, H.
 (2015). Acta Cryst. A71, 59-75.

Dolomanov, O.V., Bourhis, L.J., Gildea, R.J, Howard, J.A.K. & Puschmann, H.
 (2009), J. Appl. Cryst. 42, 339-341.

Kleemiss, F., Dolomanov, O.V., Bodensteiner, M., Peyerimhoff, N., Midgley, L.,
Bourhis, L.J., Genoni, A., Malaspina, L.A., Jayatilaka, D., Spencer, J.L.,
White, F., Grundkoetter-Stock, B., Steinhauer, S., Lentz, D., Puschmann, H.,
Grabowsky, S. (2021), Chem. Sci., 12, 1675-1692.
;
_chemical_formula_moiety           'C22 H20 Br Cl3 N2 O6 S'
_chemical_formula_sum              'C22 H20 Br Cl3 N2 O6 S'
_chemical_formula_weight           626.741
_chemical_absolute_configuration   ad
_chemical_oxdiff_formula           'C88  H84  Br4  Cl12  N8  O24  S4  '
_chemical_oxdiff_usercomment       'CSD: ZOQXUY'
loop_
  _atom_type_symbol
  _atom_type_scat_dispersion_real
  _atom_type_scat_dispersion_imag
  _atom_type_scat_source
  _atom_type_scat_dispersion_source
 Br -0.66955 1.28295 'NoSpherA2: Chem.Sci. 2021, DOI:10.1039/D0SC05526C'
 'Brennan, Cowan, Rev. Sci. Instrum., 1992, 63, 850'
 C 0.01788 0.00908 'NoSpherA2: Chem.Sci. 2021, DOI:10.1039/D0SC05526C'
 'Brennan, Cowan, Rev. Sci. Instrum., 1992, 63, 850'
 Cl 0.36457 0.70364 'NoSpherA2: Chem.Sci. 2021, DOI:10.1039/D0SC05526C'
 'Brennan, Cowan, Rev. Sci. Instrum., 1992, 63, 850'
 H 0.00000 0.00000 'NoSpherA2: Chem.Sci. 2021, DOI:10.1039/D0SC05526C'
 'Brennan, Cowan, Rev. Sci. Instrum., 1992, 63, 850'
 N 0.03110 0.01806 'NoSpherA2: Chem.Sci. 2021, DOI:10.1039/D0SC05526C'
 'Brennan, Cowan, Rev. Sci. Instrum., 1992, 63, 850'
 O 0.04960 0.03234 'NoSpherA2: Chem.Sci. 2021, DOI:10.1039/D0SC05526C'
 'Brennan, Cowan, Rev. Sci. Instrum., 1992, 63, 850'
 S 0.33376 0.55840 'NoSpherA2: Chem.Sci. 2021, DOI:10.1039/D0SC05526C'
 'Brennan, Cowan, Rev. Sci. Instrum., 1992, 63, 850'

_space_group_crystal_system        'orthorhombic'
_space_group_IT_number             19
_space_group_name_H-M_alt          'P 21 21 21'
_space_group_name_Hall             ' P 2ac 2ab'
loop_
  _space_group_symop_id
  _space_group_symop_operation_xyz
 1 x,y,z
 2 x+1/2,-y+1/2,-z
 3 -x,y+1/2,-z+1/2
 4 -x+1/2,-y,z+1/2

_symmetry_Int_Tables_number        19
_cell_length_a                     6.45928(4)
_cell_length_b                     11.82710(6)
_cell_length_c                     32.87911(15)
_cell_angle_alpha                  90
_cell_angle_beta                   90
_cell_angle_gamma                  90
_cell_volume                       2511.78(2)
_cell_formula_units_Z              4
_cell_measurement_reflns_used      46602
_cell_measurement_temperature      100.00(10)
_cell_measurement_theta_max        76.3360
_cell_measurement_theta_min        2.6660
_exptl_absorpt_coefficient_mu      6.317
_exptl_absorpt_correction_T_max    1.000
_exptl_absorpt_correction_T_min    0.363
_exptl_absorpt_correction_type     gaussian
_exptl_absorpt_process_details
;
CrysAlisPro 1.171.43.121a (Rigaku Oxford Diffraction, 2024)
Numerical absorption correction based on gaussian integration over
a multifaceted crystal model
Empirical absorption correction using spherical harmonics,
implemented in SCALE3 ABSPACK scaling algorithm.
;
_exptl_crystal_colour              colourless
_exptl_crystal_colour_primary      colourless
_exptl_crystal_density_diffrn      1.657
_exptl_crystal_description         prism
_exptl_crystal_F_000               1270.585
loop_
  _exptl_crystal_face_index_h
  _exptl_crystal_face_index_k
  _exptl_crystal_face_index_l
  _exptl_crystal_face_perp_dist
 0 -1 1 0.0330
 0 -1 0 0.0472
 1 0 0 0.1200
 -1 0 0 0.1200
 0 -3 -19 0.0755
 0 7 -9 0.0241
 0 -6 14 0.0468
 0 6 -12 0.0225
 1 2 20 0.0897
 0 7 9 0.0500
 1 -7 7 0.0537
 -1 7 -7 0.0537
 2 6 -10 0.0684
 0 8 -3 0.0334
 1 -7 9 0.0409
 0 6 12 0.0549
 0 -6 -13 0.0622
 0 3 19 0.0682
 4 -1 -3 0.1241
 0 -7 -8 0.0537
 0 -3 -20 0.0739
 -3 -4 9 0.1092
 -1 -4 -18 0.0888
 1 7 -9 0.0390
 3 -4 4 0.1040
 -3 4 -4 0.1040
 0 -7 10 0.0333

_exptl_crystal_recrystallization_method 
 'The material was recrystallised from --- by as supplied'
_exptl_crystal_size_max            0.242
_exptl_crystal_size_mid            0.143
_exptl_crystal_size_min            0.057
loop_
  _exptl_oxdiff_crystal_face_indexfrac_h
  _exptl_oxdiff_crystal_face_indexfrac_k
  _exptl_oxdiff_crystal_face_indexfrac_l
  _exptl_oxdiff_crystal_face_x
  _exptl_oxdiff_crystal_face_y
  _exptl_oxdiff_crystal_face_z
 0.0003 -1.0000 1.0031 0.0524 0.1275 -0.0130
 0.0002 -0.9999 0.0028 0.0350 0.1132 -0.0541
 1.0002 0.0017 0.0021 -0.2120 0.0930 0.0578
 -1.0002 -0.0017 -0.0021 0.2120 -0.0930 -0.0578
 0.0700 -3.1702 -19.4328 -0.2429 0.0877 -0.9661
 0.1641 7.0310 -8.5396 -0.4295 -0.9022 0.0397
 0.1680 -5.7330 14.1730 0.4121 0.8667 0.2812
 -0.0076 6.4437 -11.6084 -0.4261 -0.8955 -0.1281
 0.9819 1.8926 20.0685 0.0758 0.1639 0.9836
 0.0107 6.9306 9.1834 -0.0844 -0.6520 0.7535
 1.1001 -6.9951 6.7887 0.1299 0.9908 -0.0368
 -1.1001 6.9951 -6.7887 -0.1299 -0.9908 0.0368
 2.1765 5.5940 -9.5439 -0.8233 -0.5665 0.0365
 0.0120 7.6115 -2.8120 -0.3177 -0.9002 0.2977
 0.7779 -6.7854 9.1712 0.2324 0.9711 0.0538
 -0.2687 6.3181 12.0474 0.0461 -0.5679 0.8218
 0.1842 -6.1760 -12.6432 -0.0436 0.5354 -0.8435
 -0.0468 3.3346 19.2209 0.2285 -0.1072 0.9676
 4.1351 -0.7435 -2.8442 -0.8998 0.4286 0.0812
 0.1116 -7.1563 -7.7110 0.0921 0.7100 -0.6982
 0.3813 -2.6126 -19.9729 -0.3378 0.0459 -0.9401
 -3.1400 -3.9899 8.7808 0.9580 0.2844 -0.0365
 -1.0127 -3.5903 -18.1447 0.0237 0.0528 -0.9983
 1.0235 6.7234 -8.8993 -0.6072 -0.7925 0.0578
 3.3179 -4.4363 4.2509 -0.4738 0.8717 0.1254
 -3.3179 4.4363 -4.2509 0.4738 -0.8717 -0.1254
 -0.0868 -6.7864 9.9769 0.4297 0.9022 0.0371

_diffrn_reflns_av_R_equivalents    0.0295
_diffrn_reflns_av_unetI/netI       0.0117
_diffrn_reflns_Laue_measured_fraction_full  0.9932
_diffrn_reflns_Laue_measured_fraction_max  0.9846
_diffrn_reflns_limit_h_max         8
_diffrn_reflns_limit_h_min         -8
_diffrn_reflns_limit_k_max         14
_diffrn_reflns_limit_k_min         -14
_diffrn_reflns_limit_l_max         41
_diffrn_reflns_limit_l_min         -36
_diffrn_reflns_number              56078
_diffrn_reflns_point_group_measured_fraction_full  0.9934
_diffrn_reflns_point_group_measured_fraction_max  0.9744
_diffrn_reflns_theta_full          67.6840
_diffrn_reflns_theta_max           76.68
_diffrn_reflns_theta_min           2.69
_diffrn_ambient_environment        N~2~
_diffrn_ambient_temperature        100.00(10)
_diffrn_detector                   'Hybrid Pixel Array Detector'
_diffrn_detector_area_resol_mean   10.0000
_diffrn_detector_type              HyPix
_diffrn_measured_fraction_theta_full  0.9932
_diffrn_measured_fraction_theta_max  0.9846
_diffrn_measurement_details
;
List of Runs (angles in degrees, time in seconds):

  # Type    Start    End  Width  t~exp~   \w     \q     \k     \f   Frames
--------------------------------------------------------------------------
  1  \w   -115.00 -73.00   1.00    1.00    --  -48.52-125.00  90.00   42
  2  \w   -119.00 -75.00   1.00    1.00    --  -48.52-125.00  60.00   44
  3  \w   -115.00 -80.00   1.00    1.00    --  -48.52-125.00 120.00   35
  4  \w   -116.00 -73.00   1.00    1.00    --  -48.52-125.00 150.00   43
  5  \w   -118.00 -84.00   1.00    1.00    --  -48.52-125.00 -30.00   34
  6  \w   -117.00 -73.00   1.00    1.00    --  -48.52-125.00   0.00   44
  7  \w     39.00  89.00   1.00    2.00    --  100.08-125.00  60.00   50
  8  \w     30.00 108.00   1.00    2.00    --  100.08-107.00 -72.00   78
  9  \w     20.00  84.00   1.00    1.00    --   48.52-107.00 -72.00   64
 10  \w   -156.00 -95.00   1.00    2.00    --  -86.25-107.00 -72.00   61
 11  \w   -134.00 -86.00   1.00    2.00    --  -86.25 -99.00-150.00   48
 12  \w     69.00 106.00   1.00    2.00    --  100.08 -99.00  90.00   37
 13  \w     35.00  97.00   1.00    2.00    --  100.08 -99.00-120.00   62
 14  \w     30.00 105.00   1.00    2.00    --  100.08 -99.00  30.00   75
 15  \w     64.00 105.00   1.00    2.00    --  100.08 -99.00 150.00   41
 16  \w     31.00 106.00   1.00    2.00    --  100.08 -99.00-180.00   75
 17  \w     29.00  60.00   1.00    2.00    --  100.08 -77.00 -90.00   31
 18  \w     75.00 101.00   1.00    2.00    --  100.08 -77.00 -60.00   26
 19  \w     31.00  62.00   1.00    2.00    --  100.08 -77.00 -60.00   31
 20  \w     69.00 100.00   1.00    2.00    --  100.08 -77.00 -90.00   31
 21  \w     29.00  88.00   1.00    2.00    --  100.08 -77.00  90.00   59
 22  \w     51.00  99.00   1.00    2.00    --  100.08 -77.00  30.00   48
 23  \w     30.00  78.00   1.00    2.00    --  100.08 -57.00-180.00   48
 24  \w     27.00  91.00   1.00    2.00    --  100.08 -57.00 150.00   64
 25  \w     30.00  91.00   1.00    2.00    --  100.08 -57.00 120.00   61
 26  \w   -112.00 -75.00   1.00    2.00    --  -86.25 -38.00 120.00   37
 27  \w   -159.00-123.00   1.00    2.00    --  -86.25 -38.00 120.00   36
 28  \w    -23.00  27.00   1.00    1.00    --   48.52 -19.00 -60.00   50
 29  \w    -25.00  28.00   1.00    1.00    --  -48.52  19.00 120.00   53
 30  \w    -52.00  28.00   1.00    1.00    --  -48.52  19.00  60.00   80
 31  \w    -95.00 -13.00   1.00    2.00    --  -86.25  38.00  60.00   82
 32  \w    -83.00 -14.00   1.00    2.00    --  -86.25  38.00 120.00   69
 33  \w    -54.00 -15.00   1.00    2.00    --  -86.25  38.00-120.00   39
 34  \w    -90.00 -15.00   1.00    2.00    --  -86.25  38.00 150.00   75
 35  \w    -90.00 -12.00   1.00    2.00    --  -86.25  38.00   0.00   78
 36  \w    -73.00 -13.00   1.00    2.00    --  -86.25  38.00-150.00   60
 37  \w    -90.00 -15.00   1.00    2.00    --  -86.25  38.00 -30.00   75
 38  \w     77.00 174.00   1.00    2.00    --  100.08  77.00  90.00   97
 39  \w    -81.00   2.00   1.00    1.00    --  -48.52 107.00  25.00   83
 40  \w    -74.00 -28.00   1.00    2.00    --  -86.25 107.00  25.00   46
 41  \w    104.00 141.00   1.00    2.00    --  100.08 107.00  25.00   37
 42  \w     80.00 106.00   1.00    2.00    --  107.75-107.00 -72.00   26
 43  \w    -26.00   1.00   1.00    1.00    --  -48.39  19.00  90.00   27
 44  \w    144.00 170.00   1.00    2.00    --  107.75  15.00  90.00   26
 45  \w     85.00 111.00   1.00    2.00    --  107.75-125.00   0.00   26
 46  \w     74.00 100.00   1.00    2.00    --  107.75-125.00 150.00   26
 47  \w     42.00  68.00   1.00    2.00    --  107.75 -61.00  30.00   26
 48  \w    114.00 162.00   1.00    2.00    --  107.75 125.00   0.00   48
 49  \w     94.00 120.00   1.00    2.00    --  107.75 125.00 120.00   26
 50  \w     35.00  61.00   1.00    2.00    --  107.75 -95.00 150.00   26
 51  \w     74.00 104.00   1.00    2.00    --  107.75 -95.00 150.00   30
 52  \w    120.00 146.00   1.00    2.00    --  107.75  77.00  60.00   26
 53  \w    150.00 176.00   1.00    2.00    --  107.75  77.00  60.00   26
 54  \w     45.00  75.00   1.00    2.00    --  107.75-125.00-120.00   30
 55  \w     79.00 109.00   1.00    2.00    --  107.75-125.00-120.00   30
 56  \w     39.00  77.00   1.00    2.00    --  107.75-125.00   0.00   38
 57  \w     45.00  71.00   1.00    2.00    --  107.75-125.00 150.00   26
 58  \w     37.00  72.00   1.00    2.00    --  107.75-125.00  60.00   35
 59  \w     79.00 109.00   1.00    2.00    --  107.75-125.00  60.00   30
 60  \w    107.00 133.00   1.00    2.00    --  107.75  45.00-120.00   26
 61  \w    143.00 168.00   1.00    2.00    --  107.75  45.00-120.00   25
 62  \w     94.00 125.00   1.00    2.00    --  107.75  15.00  90.00   31
 63  \w     78.00 104.00   1.00    2.00    --  107.75 -95.00-120.00   26
 64  \w     81.00 106.00   1.00    2.00    --  107.75 -95.00  60.00   25
 65  \w    122.00 151.00   1.00    2.00    --  107.75 125.00  90.00   29
 66  \w     37.00  62.00   1.00    2.00    --  107.75 -77.00  30.00   25
 67  \w     74.00 103.00   1.00    2.00    --  107.75 -95.00   0.00   29
 68  \w     81.00 106.00   1.00    2.00    --  107.75 -95.00 120.00   25
 69  \w     38.00  69.00   1.00    2.00    --  107.75-125.00  30.00   31
;
_diffrn_measurement_device         'four-circle diffractometer'
_diffrn_measurement_device_type    'XtaLAB Synergy, Dualflex, HyPix'
_diffrn_measurement_method         '\w scans'
_diffrn_orient_matrix_type        
 'CrysAlisPro convention (1999,Acta A55,543-557)'
_diffrn_orient_matrix_UB_11        -0.2119003000
_diffrn_orient_matrix_UB_12        -0.0349658000
_diffrn_orient_matrix_UB_13        0.0174403000
_diffrn_orient_matrix_UB_21        0.0931334000
_diffrn_orient_matrix_UB_22        -0.1131447000
_diffrn_orient_matrix_UB_23        0.0142792000
_diffrn_orient_matrix_UB_31        0.0576287000
_diffrn_orient_matrix_UB_32        0.0541957000
_diffrn_orient_matrix_UB_33        0.0410799000
_diffrn_oxdiff_digest_hkl
;
011a3dd45f90d7558d06748024cf03070480ad
;
_diffrn_radiation_monochromator    mirror
_diffrn_radiation_probe            x-ray
_diffrn_radiation_type             'Cu K\a'
_diffrn_radiation_wavelength       1.54184
_diffrn_source                     'micro-focus sealed X-ray tube'
_diffrn_source_type                'PhotonJet (Cu) X-ray Source'
_reflns_Friedel_coverage           0.961
_reflns_limit_h_max                8
_reflns_limit_h_min                -8
_reflns_limit_k_max                14
_reflns_limit_k_min                -14
_reflns_limit_l_max                41
_reflns_limit_l_min                -41
_reflns_number_gt                  5120
_reflns_number_total               5146
_reflns_threshold_expression       I>=2u(I)
_computing_cell_refinement         'CrysAlisPro 1.171.43.121a (Rigaku OD, 2024)'
_computing_data_collection        
 'CrysAlisPro system (CCD 44.57a 64-bit (release 20-06-2024))'
_computing_data_reduction          'CrysAlisPro 1.171.43.121a (Rigaku OD, 2024)'
_computing_molecular_graphics      'Olex2 1.5-alpha (Dolomanov et al., 2009)'
_computing_publication_material    'Olex2 1.5-alpha (Dolomanov et al., 2009)'
_computing_structure_refinement   
 'olex2.refine 1.5-alpha (Bourhis et al., 2015)'
_computing_structure_solution      'SHELXT  (Sheldrick, 2015)'
_refine_diff_density_max           0.5391
_refine_diff_density_min           -0.3867
_refine_diff_density_rms           0.0380
_refine_ls_abs_structure_details  
 'Hooft, R.W.W., Straver, L.H., Spek, A.L. (2010). J. Appl. Cryst., 43, 665-668.'
_refine_ls_abs_structure_Flack     -0.010(2)
_refine_ls_d_res_high              0.7922
_refine_ls_d_res_low               16.4396
_refine_ls_extinction_coef         0.00016(3)
_refine_ls_extinction_expression   Fc^*^=kFc[1+0.001xFc^2^\l^3^/sin(2\q)]^-1/4^
_refine_ls_goodness_of_fit_ref     1.0695
_refine_ls_hydrogen_treatment      mixed
_refine_ls_matrix_type             full
_refine_ls_number_constraints      3
_refine_ls_number_parameters       490
_refine_ls_number_reflns           5146
_refine_ls_number_restraints       348
_refine_ls_R_factor_all            0.0158
_refine_ls_R_factor_gt             0.0156
_refine_ls_restrained_S_all        1.0316
_refine_ls_shift/su_max            0.0008
_refine_ls_shift/su_mean           0.0000
_refine_ls_structure_factor_coef   Fsqd
_refine_ls_weighting_details      
 'w=1/[\s^2^(Fo^2^)+(0.0141P)^2^+0.8524P] where P=(Fo^2^+2Fc^2^)/3'
_refine_ls_weighting_scheme        calc
_refine_ls_wR_factor_gt            0.0362
_refine_ls_wR_factor_ref           0.0363
_olex2_refinement_description
;
1. Fixed Uiso
 At 1.2 times of:
  All C(H,H) groups
2. Uiso/Uaniso restraints and constraints
: with sigma of 0.01 and sigma for terminal atoms of 0.02
3. Rigid body (RIGU) restrains
 C11, C12, H12, C13, H13, C14, C15, H15, C16, H16, C3, C8, C2, C4, Br1
 with sigma for 1-2 distances of 0.003 and sigma for 1-3 distances of 0.004
 S1, O3, O4, O5, O6, N2, C17, C18, H18, C19, H19, C20, C21, H21, C22, H22, N1
 with sigma for 1-2 distances of 0.003 and sigma for 1-3 distances of 0.004
 S1, O1, O2, N1, C1, H1a, H1b, C2, C3, C4, H4a, H4b, C5, H5a, H5b, C6, H6a,
 H6b, C7, H7a, H7b, C8, C11
 with sigma for 1-2 distances of 0.003 and sigma for 1-3 distances of 0.004
 C9, C10, Cl1, Cl2, Cl3
 with sigma for 1-2 distances of 0.0002 and sigma for 1-3 distances of 0.002
 C9, H9a, H9b, O1, C10
 with sigma for 1-2 distances of 0.002 and sigma for 1-3 distances of 0.004
 Cl1, C10
 with sigma for 1-2 distances of 0.00002 and sigma for 1-3 distances of 0.00002
4. Others
 Fixed Uiso: H9b(0.023936) H9a(0.023936)
5.a Secondary CH2 refined with riding coordinates and stretchable bonds:
 C9(H9a,H9b)
;
_olex2_refine_details
;
Refinement using NoSpherA2, an implementation of
NOn-SPHERical Atom-form-factors in Olex2.
Please cite:
F. Kleemiss et al. Chem. Sci. DOI 10.1039/D0SC05526C - 2021
NoSpherA2 implementation of HAR makes use of
tailor-made aspherical atomic form factors calculated
on-the-fly from a Hirshfeld-partitioned electron density (ED) - not from
spherical-atom form factors.

The ED is calculated from a gaussian basis set single determinant SCF
wavefunction - either Hartree-Fock or DFT using selected funtionals
- for a fragment of the crystal.
This fragment can be embedded in an electrostatic crystal field by employing cluster charges
or modelled using implicit solvation models, depending on the software used.
The following options were used:
   SOFTWARE:       ORCA 5.0
   PARTITIONING:   NoSpherA2
   INT ACCURACY:   Normal
   METHOD:         PBE
   BASIS SET:      def2-SVP
   CHARGE:         0
   MULTIPLICITY:   1
   SOLVATION:      Chloroform
   DATE:           2024-12-02_17-17-27
;
_atom_sites_solution_primary       dual
loop_
  _atom_site_label
  _atom_site_type_symbol
  _atom_site_fract_x
  _atom_site_fract_y
  _atom_site_fract_z
  _atom_site_U_iso_or_equiv
  _atom_site_adp_type
  _atom_site_occupancy
  _atom_site_refinement_flags_posn
  _atom_site_refinement_flags_adp
 Br1 Br 0.51289(3) -0.142784(12) 0.262241(5) 0.03097(5) Uani 1.000000 . U
 Cl1 Cl -0.04030(16) 0.66196(7) 0.26626(3) 0.03504(9) Uani 1.000000 . U
 Cl2 Cl 0.30176(6) 0.59559(3) 0.317743(11) 0.03078(8) Uani 1.000000 . U
 Cl3 Cl -0.11304(7) 0.60320(3) 0.350106(11) 0.03399(9) Uani 1.000000 . U
 S1 S 0.19864(5) 0.51732(3) 0.482113(9) 0.01489(6) Uani 1.000000 . U
 O1 O 0.09698(15) 0.37130(8) 0.31848(3) 0.01948(19) Uani 1.000000 . U
 O2 O -0.20640(16) 0.33171(9) 0.34867(3) 0.0308(2) Uani 1.000000 . U
 O3 O 0.26161(16) 0.50842(8) 0.52368(3) 0.0200(2) Uani 1.000000 . U
 O4 O -0.01443(16) 0.53692(7) 0.47224(3) 0.02020(19) Uani 1.000000 . U
 O5 O 0.62524(17) 0.94625(9) 0.38188(3) 0.0274(2) Uani 1.000000 . U
 O6 O 0.89891(15) 0.86072(9) 0.40368(3) 0.0258(2) Uani 1.000000 . U
 N1 N 0.26735(16) 0.40020(9) 0.45966(3) 0.0145(2) Uani 1.000000 . U
 N2 N 0.71117(18) 0.87157(9) 0.40103(3) 0.0194(2) Uani 1.000000 . U
 C1 C 0.2105(2) 0.38777(10) 0.41634(4) 0.0150(2) Uani 1.000000 . U
 H1a H 0.325(3) 0.4370(14) 0.3972(5) 0.021(4) Uani 1.000000 . U
 H1b H 0.049(3) 0.4227(15) 0.4126(5) 0.029(4) Uani 1.000000 . U
 C2 C 0.2158(2) 0.26343(10) 0.40527(4) 0.0140(2) Uani 1.000000 . U
 C3 C 0.0991(2) 0.22583(11) 0.36719(4) 0.0149(2) Uani 1.000000 . U
 C4 C 0.0203(2) 0.19455(12) 0.40894(4) 0.0167(2) Uani 1.000000 . U
 H4a H 0.029(3) 0.1072(15) 0.4174(5) 0.035(5) Uani 1.000000 . U
 H4b H -0.114(3) 0.2388(15) 0.4192(5) 0.026(4) Uani 1.000000 . U
 C5 C 0.4214(2) 0.20773(11) 0.41509(4) 0.0159(3) Uani 1.000000 . U
 H5a H 0.407(3) 0.1172(14) 0.4096(5) 0.027(4) Uani 1.000000 . U
 H5b H 0.538(3) 0.2427(13) 0.3954(5) 0.020(3) Uani 1.000000 . U
 C6 C 0.4758(2) 0.22909(11) 0.45970(4) 0.0165(2) Uani 1.000000 . U
 H6a H 0.375(3) 0.1861(14) 0.4794(5) 0.024(3) Uani 1.000000 . U
 H6b H 0.631(3) 0.1948(15) 0.4661(5) 0.027(3) Uani 1.000000 . U
 C7 C 0.4744(2) 0.35447(11) 0.46952(4) 0.0165(2) Uani 1.000000 . U
 H7a H 0.496(2) 0.3684(13) 0.5005(4) 0.023(3) Uani 1.000000 . U
 H7b H 0.590(3) 0.3978(14) 0.4527(5) 0.027(4) Uani 1.000000 . U
 C8 C -0.0243(2) 0.31368(10) 0.34484(4) 0.0168(2) Uani 1.000000 . U
 C9 C 0.0016(3) 0.45107(10) 0.29202(4) 0.0199(3) Uani 1.000000 . U
 H9a H 0.0635(7) 0.44138(14) 0.2620(3) 0.0239(3) Uiso 1.000000 GR U
 H9b H -0.1615(18) 0.4347(2) 0.29066(4) 0.0239(3) Uiso 1.000000 GR U
 C10 C 0.0375(2) 0.57200(11) 0.30650(4) 0.02294(19) Uani 1.000000 . U
 C11 C 0.1968(2) 0.13849(11) 0.34010(3) 0.0151(2) Uani 1.000000 . U
 C12 C 0.1025(2) 0.03350(11) 0.33539(4) 0.0176(3) Uani 1.000000 . U
 H12 H -0.040(3) 0.0147(13) 0.3502(5) 0.029(4) Uani 1.000000 . U
 C13 C 0.1953(2) -0.05099(11) 0.31196(4) 0.0190(3) Uani 1.000000 . U
 H13 H 0.129(3) -0.1288(14) 0.3092(5) 0.030(4) Uani 1.000000 . U
 C14 C 0.3836(2) -0.02730(11) 0.29316(4) 0.0193(3) Uani 1.000000 . U
 C15 C 0.4793(2) 0.07762(11) 0.29657(4) 0.0187(3) Uani 1.000000 . U
 H15 H 0.622(3) 0.0925(14) 0.2814(5) 0.029(4) Uani 1.000000 . U
 C16 C 0.3837(2) 0.16062(11) 0.32016(4) 0.0168(2) Uani 1.000000 . U
 H16 H 0.447(3) 0.2430(13) 0.3232(5) 0.025(4) Uani 1.000000 . U
 C17 C 0.34587(19) 0.62685(10) 0.45958(4) 0.0153(2) Uani 1.000000 . U
 C18 C 0.2588(2) 0.69220(11) 0.42871(4) 0.0187(3) Uani 1.000000 . U
 H18 H 0.094(3) 0.6788(14) 0.4187(6) 0.028(4) Uani 1.000000 . U
 C19 C 0.3773(2) 0.77533(12) 0.40985(4) 0.0198(3) Uani 1.000000 . U
 H19 H 0.319(3) 0.8260(16) 0.3850(6) 0.040(5) Uani 1.000000 . U
 C20 C 0.5814(2) 0.78773(11) 0.42189(4) 0.0162(3) Uani 1.000000 . U
 C21 C 0.6709(2) 0.72336(11) 0.45245(4) 0.0169(3) Uani 1.000000 . U
 H21 H 0.837(3) 0.7351(15) 0.4619(6) 0.029(4) Uani 1.000000 . U
 C22 C 0.55022(19) 0.64242(11) 0.47205(4) 0.0172(2) Uani 1.000000 . U
 H22 H 0.617(3) 0.5930(15) 0.4966(6) 0.034(5) Uani 1.000000 . U

loop_
  _atom_site_anharm_GC_C_label
  _atom_site_anharm_GC_C_111
  _atom_site_anharm_GC_C_112
  _atom_site_anharm_GC_C_113
  _atom_site_anharm_GC_C_122
  _atom_site_anharm_GC_C_123
  _atom_site_anharm_GC_C_133
  _atom_site_anharm_GC_C_222
  _atom_site_anharm_GC_C_223
  _atom_site_anharm_GC_C_233
  _atom_site_anharm_GC_C_333
 Cl1 -0.0000113(8) -0.0000014(2) 0.00000194(9) -0.00000011(10) 0.00000001(3)
 -0.000000285(15) -0.00000006(9) 0.000000003(18) -0.000000001(7) 0.000000061(5)

loop_
  _atom_site_aniso_label
  _atom_site_aniso_U_11
  _atom_site_aniso_U_22
  _atom_site_aniso_U_33
  _atom_site_aniso_U_12
  _atom_site_aniso_U_13
  _atom_site_aniso_U_23
 Br1 0.03382(9) 0.02020(7) 0.03888(9) 0.00315(7) 0.01074(7) -0.00700(6)
 Cl1 0.0534(2) 0.01812(15) 0.03361(17) 0.00208(15) -0.01888(16) 0.00359(13)
 Cl2 0.03214(18) 0.02944(18) 0.03076(17) -0.00739(14) -0.00911(13) 0.00565(14)
 Cl3 0.0375(2) 0.03467(19) 0.02983(17) 0.01059(15) -0.00446(14) -0.00978(14)
 S1 0.01610(15) 0.01170(13) 0.01688(14) 0.00054(12) 0.00290(11) 0.00036(11)
 O1 0.0194(4) 0.0175(5) 0.0215(4) 0.0026(4) 0.0024(4) 0.0054(4)
 O2 0.0139(5) 0.0397(6) 0.0388(6) 0.0006(5) 0.0007(4) 0.0166(5)
 O3 0.0278(5) 0.0168(4) 0.0153(4) -0.0013(4) 0.0036(4) -0.0007(3)
 O4 0.0153(4) 0.0160(4) 0.0293(5) 0.0019(4) 0.0042(4) 0.0003(3)
 O5 0.0261(5) 0.0244(5) 0.0316(5) -0.0016(4) -0.0000(4) 0.0135(4)
 O6 0.0200(5) 0.0231(5) 0.0342(5) 0.0001(4) 0.0065(4) 0.0095(4)
 N1 0.0145(5) 0.0129(5) 0.0160(5) 0.0020(4) -0.0001(4) 0.0003(4)
 N2 0.0216(6) 0.0156(5) 0.0211(5) -0.0006(4) 0.0029(4) 0.0041(4)
 C1 0.0159(6) 0.0132(6) 0.0160(6) 0.0010(5) -0.0022(5) 0.0015(4)
 H1a 0.026(6) 0.020(8) 0.016(7) -0.006(3) 0.002(3) -0.002(4)
 H1b 0.021(4) 0.036(10) 0.029(9) 0.007(2) -0.000(3) 0.011(6)
 C2 0.0138(6) 0.0143(6) 0.0140(6) 0.0001(5) 0.0006(5) 0.0016(4)
 C3 0.0153(6) 0.0143(6) 0.0152(6) -0.0021(5) 0.0005(4) 0.0012(4)
 C4 0.0166(7) 0.0178(7) 0.0157(6) -0.0015(6) 0.0018(5) 0.0014(5)
 H4a 0.061(15) 0.022(10) 0.023(10) -0.015(11) 0.009(10) -0.009(8)
 H4b 0.022(10) 0.035(11) 0.022(10) 0.016(9) 0.002(8) -0.006(8)
 C5 0.0162(6) 0.0163(6) 0.0153(6) 0.0030(5) 0.0001(5) 0.0001(5)
 H5a 0.041(10) 0.018(3) 0.022(7) 0.0009(19) -0.001(4) -0.0009(18)
 H5b 0.019(6) 0.024(7) 0.018(5) 0.003(3) 0.002(3) 0.002(3)
 C6 0.0181(6) 0.0169(6) 0.0145(5) 0.0040(5) 0.0003(5) 0.0018(4)
 H6a 0.027(5) 0.026(6) 0.020(5) -0.001(3) 0.004(2) 0.002(3)
 H6b 0.023(3) 0.030(7) 0.029(7) 0.007(2) -0.000(2) 0.007(3)
 C7 0.0154(6) 0.0177(6) 0.0163(6) 0.0022(5) -0.0021(5) -0.0004(5)
 H7a 0.023(8) 0.028(7) 0.019(3) -0.000(4) -0.0021(17) -0.0024(16)
 H7b 0.033(7) 0.028(7) 0.021(6) -0.008(3) 0.005(3) -0.004(3)
 C8 0.0143(6) 0.0188(6) 0.0174(6) -0.0011(5) -0.0013(5) 0.0028(4)
 C9 0.0267(7) 0.0137(4) 0.0194(6) 0.0010(3) -0.0032(5) -0.0019(2)
 C10 0.0301(3) 0.0131(4) 0.0256(3) 0.00218(17) -0.00782(15) -0.00364(16)
 C11 0.0168(6) 0.0144(6) 0.0140(5) -0.0038(5) 0.0010(4) 0.0005(4)
 C12 0.0206(7) 0.0150(6) 0.0174(6) -0.0037(5) 0.0016(5) 0.0003(5)
 H12 0.029(5) 0.018(7) 0.040(9) -0.006(3) 0.014(3) -0.004(4)
 C13 0.0231(7) 0.0139(6) 0.0200(6) -0.0031(5) 0.0024(5) -0.0007(5)
 H13 0.038(8) 0.021(4) 0.030(9) -0.010(2) 0.010(5) -0.006(3)
 C14 0.0226(7) 0.0155(6) 0.0200(6) -0.0004(5) 0.0012(5) -0.0015(5)
 C15 0.0211(7) 0.0167(6) 0.0182(5) -0.0011(5) 0.0033(5) -0.0011(4)
 H15 0.029(5) 0.024(8) 0.033(9) -0.009(3) 0.014(3) -0.012(4)
 C16 0.0174(6) 0.0162(6) 0.0169(5) -0.0034(5) 0.0034(5) 0.0005(5)
 H16 0.034(8) 0.020(4) 0.021(8) -0.010(2) 0.015(5) -0.005(3)
 C17 0.0161(6) 0.0134(6) 0.0165(5) 0.0012(4) -0.0000(4) 0.0011(4)
 C18 0.0168(7) 0.0189(6) 0.0204(6) -0.0008(5) -0.0024(5) 0.0038(5)
 H18 0.022(4) 0.021(9) 0.040(9) -0.004(2) -0.011(2) 0.015(5)
 C19 0.0205(6) 0.0188(6) 0.0202(6) -0.0005(5) -0.0038(5) 0.0046(5)
 H19 0.033(8) 0.043(9) 0.044(8) -0.011(4) -0.016(4) 0.027(4)
 C20 0.0176(6) 0.0141(6) 0.0168(6) -0.0004(5) 0.0004(5) 0.0028(5)
 C21 0.0169(6) 0.0141(6) 0.0199(6) -0.0003(5) -0.0013(5) 0.0031(5)
 H21 0.020(3) 0.025(9) 0.042(9) -0.006(2) -0.008(2) 0.013(5)
 C22 0.0176(6) 0.0152(6) 0.0190(6) -0.0005(5) -0.0014(4) 0.0035(5)
 H22 0.025(7) 0.036(9) 0.041(8) -0.011(4) -0.013(3) 0.024(4)

loop_
  _geom_bond_atom_site_label_1
  _geom_bond_atom_site_label_2
  _geom_bond_distance
  _geom_bond_site_symmetry_2
  _geom_bond_publ_flag
 Br1 C14 1.8965(13) . ?
 Cl1 C10 1.7706(16) . ?
 Cl2 C10 1.7684(15) . ?
 Cl3 C10 1.7714(15) . ?
 S1 O3 1.4297(9) . ?
 S1 O4 1.4329(10) . ?
 S1 N1 1.6311(11) . ?
 S1 C17 1.7696(13) . ?
 O1 C8 1.3527(15) . ?
 O1 C9 1.4235(15) . ?
 O2 C8 1.2017(17) . ?
 O5 N2 1.2185(15) . ?
 O6 N2 1.2225(15) . ?
 N1 C1 1.4783(15) . ?
 N1 C7 1.4788(15) . ?
 N2 C20 1.4682(16) . ?
 C1 H1a 1.132(16) . ?
 C1 H1b 1.128(17) . ?
 C1 C2 1.5153(17) . ?
 C2 C3 1.5273(17) . ?
 C2 C4 1.5074(18) . ?
 C2 C5 1.5174(17) . ?
 C3 C4 1.5100(17) . ?
 C3 C8 1.5020(18) . ?
 C3 C11 1.5027(17) . ?
 C4 H4a 1.072(18) . ?
 C4 H4b 1.071(16) . ?
 C5 H5a 1.090(17) . ?
 C5 H5b 1.075(16) . ?
 C5 C6 1.5292(17) . ?
 C6 H6a 1.051(17) . ?
 C6 H6b 1.102(17) . ?
 C6 C7 1.5176(17) . ?
 C7 H7a 1.042(14) . ?
 C7 H7b 1.060(17) . ?
 C9 H9a 1.072(11) . ?
 C9 H9b 1.072(11) . ?
 C9 C10 1.5252(17) . ?
 C11 C12 1.3915(18) . ?
 C11 C16 1.3983(17) . ?
 C12 H12 1.066(16) . ?
 C12 C13 1.3969(19) . ?
 C13 H13 1.018(17) . ?
 C13 C14 1.392(2) . ?
 C14 C15 1.3908(18) . ?
 C15 H15 1.065(17) . ?
 C15 C16 1.3952(18) . ?
 C16 H16 1.061(16) . ?
 C17 C18 1.3942(18) . ?
 C17 C22 1.3944(17) . ?
 C18 H18 1.123(17) . ?
 C18 C19 1.3917(19) . ?
 C19 H19 1.082(17) . ?
 C19 C20 1.3845(19) . ?
 C20 C21 1.3869(18) . ?
 C21 H21 1.128(17) . ?
 C21 C22 1.3925(18) . ?
 C22 H22 1.088(16) . ?

loop_
  _geom_angle_atom_site_label_1
  _geom_angle_atom_site_label_2
  _geom_angle_atom_site_label_3
  _geom_angle
  _geom_angle_site_symmetry_1
  _geom_angle_site_symmetry_3
  _geom_angle_publ_flag
 O4 S1 O3 120.12(6) . . ?
 N1 S1 O3 107.01(5) . . ?
 N1 S1 O4 107.23(5) . . ?
 C17 S1 O3 107.53(6) . . ?
 C17 S1 O4 107.63(6) . . ?
 C17 S1 N1 106.62(6) . . ?
 C9 O1 C8 118.35(11) . . ?
 C1 N1 S1 116.93(8) . . ?
 C7 N1 S1 117.23(8) . . ?
 C7 N1 C1 113.53(10) . . ?
 O6 N2 O5 124.39(12) . . ?
 C20 N2 O5 118.10(11) . . ?
 C20 N2 O6 117.51(11) . . ?
 H1a C1 N1 108.8(8) . . ?
 H1b C1 N1 107.4(9) . . ?
 H1b C1 H1a 110.7(12) . . ?
 C2 C1 N1 108.81(10) . . ?
 C2 C1 H1a 110.6(8) . . ?
 C2 C1 H1b 110.4(9) . . ?
 C3 C2 C1 117.94(10) . . ?
 C4 C2 C1 119.12(11) . . ?
 C4 C2 C3 59.68(8) . . ?
 C5 C2 C1 112.93(10) . . ?
 C5 C2 C3 118.67(11) . . ?
 C5 C2 C4 118.78(11) . . ?
 C4 C3 C2 59.50(8) . . ?
 C8 C3 C2 117.48(11) . . ?
 C8 C3 C4 115.79(11) . . ?
 C11 C3 C2 118.63(11) . . ?
 C11 C3 C4 120.80(11) . . ?
 C11 C3 C8 114.10(10) . . ?
 C3 C4 C2 60.82(8) . . ?
 H4a C4 C2 119.8(12) . . ?
 H4a C4 C3 117.0(9) . . ?
 H4b C4 C2 116.2(10) . . ?
 H4b C4 C3 116.2(9) . . ?
 H4b C4 H4a 115.7(14) . . ?
 H5a C5 C2 108.4(9) . . ?
 H5b C5 C2 108.4(8) . . ?
 H5b C5 H5a 109.7(12) . . ?
 C6 C5 C2 109.50(10) . . ?
 C6 C5 H5a 110.0(9) . . ?
 C6 C5 H5b 110.7(8) . . ?
 H6a C6 C5 111.7(9) . . ?
 H6b C6 C5 109.4(9) . . ?
 H6b C6 H6a 105.5(13) . . ?
 C7 C6 C5 111.35(10) . . ?
 C7 C6 H6a 109.7(9) . . ?
 C7 C6 H6b 109.0(9) . . ?
 C6 C7 N1 108.43(10) . . ?
 H7a C7 N1 106.1(9) . . ?
 H7a C7 C6 111.2(9) . . ?
 H7b C7 N1 110.1(9) . . ?
 H7b C7 C6 111.0(9) . . ?
 H7b C7 H7a 109.9(12) . . ?
 O2 C8 O1 123.00(12) . . ?
 C3 C8 O1 110.75(11) . . ?
 C3 C8 O2 126.24(12) . . ?
 H9a C9 O1 109.35(7) . . ?
 H9b C9 O1 109.35(7) . . ?
 H9b C9 H9a 108.0 . . ?
 C10 C9 O1 111.40(10) . . ?
 C10 C9 H9a 109.35(8) . . ?
 C10 C9 H9b 109.35(8) . . ?
 Cl2 C10 Cl1 109.60(9) . . ?
 Cl3 C10 Cl1 108.89(8) . . ?
 Cl3 C10 Cl2 109.14(7) . . ?
 C9 C10 Cl1 106.68(9) . . ?
 C9 C10 Cl2 111.09(10) . . ?
 C9 C10 Cl3 111.38(10) . . ?
 C12 C11 C3 119.72(11) . . ?
 C16 C11 C3 120.76(11) . . ?
 C16 C11 C12 119.51(12) . . ?
 H12 C12 C11 120.9(9) . . ?
 C13 C12 C11 120.80(13) . . ?
 C13 C12 H12 118.3(9) . . ?
 H13 C13 C12 121.0(9) . . ?
 C14 C13 C12 118.39(12) . . ?
 C14 C13 H13 120.6(9) . . ?
 C13 C14 Br1 118.52(10) . . ?
 C15 C14 Br1 119.35(10) . . ?
 C15 C14 C13 122.12(12) . . ?
 H15 C15 C14 119.7(9) . . ?
 C16 C15 C14 118.42(12) . . ?
 C16 C15 H15 121.9(9) . . ?
 C15 C16 C11 120.73(12) . . ?
 H16 C16 C11 117.4(8) . . ?
 H16 C16 C15 121.9(8) . . ?
 C18 C17 S1 119.59(10) . . ?
 C22 C17 S1 118.84(10) . . ?
 C22 C17 C18 121.51(12) . . ?
 H18 C18 C17 121.1(9) . . ?
 C19 C18 C17 119.61(12) . . ?
 C19 C18 H18 119.3(9) . . ?
 H19 C19 C18 122.3(10) . . ?
 C20 C19 C18 118.12(13) . . ?
 C20 C19 H19 119.4(10) . . ?
 C19 C20 N2 118.79(12) . . ?
 C21 C20 N2 118.12(12) . . ?
 C21 C20 C19 123.08(13) . . ?
 H21 C21 C20 121.9(9) . . ?
 C22 C21 C20 118.64(12) . . ?
 C22 C21 H21 119.4(9) . . ?
 C21 C22 C17 118.99(12) . . ?
 H22 C22 C17 121.7(9) . . ?
 H22 C22 C21 119.3(9) . . ?

loop_
  _geom_torsion_atom_site_label_1
  _geom_torsion_atom_site_label_2
  _geom_torsion_atom_site_label_3
  _geom_torsion_atom_site_label_4
  _geom_torsion
  _geom_torsion_site_symmetry_1
  _geom_torsion_site_symmetry_2
  _geom_torsion_site_symmetry_3
  _geom_torsion_site_symmetry_4
  _geom_torsion_publ_flag
 Br1 C14 C13 C12 178.73(10) . . . . ?
 Br1 C14 C15 C16 -178.67(10) . . . . ?
 Cl1 C10 C9 O1 168.21(9) . . . . ?
 Cl2 C10 C9 O1 48.81(10) . . . . ?
 Cl3 C10 C9 O1 -73.09(10) . . . . ?
 S1 N1 C1 C2 -159.96(9) . . . . ?
 S1 N1 C7 C6 158.16(9) . . . . ?
 S1 C17 C18 C19 -177.42(10) . . . . ?
 S1 C17 C22 C21 175.65(10) . . . . ?
 O1 C8 C3 C2 85.11(11) . . . . ?
 O1 C8 C3 C4 152.53(10) . . . . ?
 O1 C8 C3 C11 -60.42(11) . . . . ?
 O2 C8 O1 C9 -4.73(16) . . . . ?
 O2 C8 C3 C2 -95.79(15) . . . . ?
 O2 C8 C3 C4 -28.37(16) . . . . ?
 O2 C8 C3 C11 118.67(15) . . . . ?
 O3 S1 N1 C1 177.66(8) . . . . ?
 O3 S1 N1 C7 -42.42(8) . . . . ?
 O3 S1 C17 C18 -147.94(9) . . . . ?
 O3 S1 C17 C22 34.80(8) . . . . ?
 O4 S1 N1 C1 47.54(7) . . . . ?
 O4 S1 N1 C7 -172.54(8) . . . . ?
 O4 S1 C17 C18 -17.21(8) . . . . ?
 O4 S1 C17 C22 165.53(9) . . . . ?
 O5 N2 C20 C19 18.85(14) . . . . ?
 O5 N2 C20 C21 -162.07(12) . . . . ?
 O6 N2 C20 C19 -160.23(12) . . . . ?
 O6 N2 C20 C21 18.85(14) . . . . ?
 N1 S1 C17 C18 97.58(8) . . . . ?
 N1 S1 C17 C22 -79.68(8) . . . . ?
 N1 C1 C2 C3 160.89(10) . . . . ?
 N1 C1 C2 C4 91.91(11) . . . . ?
 N1 C1 C2 C5 -54.61(11) . . . . ?
 N1 C7 C6 C5 57.64(11) . . . . ?
 N2 C20 C19 C18 177.30(12) . . . . ?
 N2 C20 C21 C22 -179.08(11) . . . . ?
 C1 N1 S1 C17 -67.51(10) . . . . ?
 C1 N1 C7 C6 -60.60(10) . . . . ?
 C1 C2 C3 C4 -109.15(16) . . . . ?
 C1 C2 C3 C8 -3.91(13) . . . . ?
 C1 C2 C3 C11 140.03(11) . . . . ?
 C1 C2 C4 C3 107.19(16) . . . . ?
 C1 C2 C5 C6 53.56(11) . . . . ?
 C2 C1 N1 C7 58.68(11) . . . . ?
 C2 C3 C11 C12 115.59(12) . . . . ?
 C2 C3 C11 C16 -63.11(13) . . . . ?
 C2 C4 C3 C8 -108.07(9) . . . . ?
 C2 C4 C3 C11 107.24(9) . . . . ?
 C2 C5 C6 C7 -54.84(11) . . . . ?
 C3 C2 C5 C6 -162.22(11) . . . . ?
 C3 C4 C2 C5 -108.23(9) . . . . ?
 C3 C8 O1 C9 174.40(9) . . . . ?
 C3 C11 C12 C13 -176.87(11) . . . . ?
 C3 C11 C16 C15 176.91(11) . . . . ?
 C4 C2 C3 C8 105.24(10) . . . . ?
 C4 C2 C3 C11 -110.82(10) . . . . ?
 C4 C2 C5 C6 -93.09(12) . . . . ?
 C4 C3 C2 C5 108.41(10) . . . . ?
 C4 C3 C11 C12 45.93(14) . . . . ?
 C4 C3 C11 C16 -132.76(12) . . . . ?
 C5 C2 C3 C8 -146.35(11) . . . . ?
 C5 C2 C3 C11 -2.41(13) . . . . ?
 C7 N1 S1 C17 72.41(10) . . . . ?
 C8 O1 C9 C10 103.20(12) . . . . ?
 C8 C3 C11 C12 -99.30(12) . . . . ?
 C8 C3 C11 C16 82.00(12) . . . . ?
 C11 C12 C13 C14 -0.51(15) . . . . ?
 C11 C16 C15 C14 0.39(14) . . . . ?
 C12 C11 C16 C15 -1.79(14) . . . . ?
 C12 C13 C14 C15 -0.93(16) . . . . ?
 C13 C12 C11 C16 1.84(15) . . . . ?
 C13 C14 C15 C16 0.98(15) . . . . ?
 C17 C18 C19 C20 1.84(15) . . . . ?
 C17 C22 C21 C20 1.68(14) . . . . ?
 C18 C17 C22 C21 -1.56(14) . . . . ?
 C18 C19 C20 C21 -1.73(16) . . . . ?
 C19 C18 C17 C22 -0.23(16) . . . . ?
 C19 C20 C21 C22 -0.04(15) . . . . ?

loop_
  _diffrn_refln_index_h
  _diffrn_refln_index_k
  _diffrn_refln_index_l
  _diffrn_refln_intensity_net
  _diffrn_refln_intensity_u
  _diffrn_refln_scale_group_code
 0 0 2 94076 1879.47 39
 0 0 2 93638.2 1861.77 5
 0 0 4 159262 2942.37 29
 0 0 4 152072 2998.65 39
 0 0 6 430.089 104.515 39
 0 0 8 5332.85 242.594 29
 0 0 8 5092.42 296.375 39
 0 0 10 30239.8 816.489 30
 0 0 10 31571.7 950.866 39
 0 0 10 29168.3 802.723 43
 0 0 12 278005 5541.79 30
 0 0 12 272759 5751.21 39
 0 0 12 266421 5530.47 43
 0 0 14 448970 9041.93 30
 0 0 14 462221 9338.62 39
 0 0 14 450670 9049.47 43
 0 0 16 316628 6806.18 39
 0 0 16 312279 6440.45 40
 0 0 16 313379 6465.21 43
 0 0 16 307448 6443.82 30
 0 0 16 325187 6452.95 10
 0 0 18 417624 8412.1 30
 0 0 18 429397 8451.61 43
 0 0 18 417494 8432.61 40
 0 0 18 424010 8880.42 39
 0 0 18 415359 8256.79 32
 0 0 18 408559 8235.94 34
 0 0 18 396302 8415.24 10
 0 0 20 3673.02 290.627 30
 0 0 20 4072.37 324.615 20
 0 0 20 4729.31 333.762 14
 0 0 20 4023.61 344.045 10
 0 0 20 4089 337.251 40
 0 0 20 4314.57 473.036 39
 0 0 20 3795.69 262.823 31
 0 0 20 4161.77 264.593 34
 0 0 20 4098.32 272.162 32
 0 0 20 4035.84 312.569 7
 0 0 20 4119.39 339.421 8
 0 0 22 21819.5 829.892 7
 0 0 22 20322.6 846.397 8
 0 0 22 21926.9 856.711 58
 0 0 22 21923.2 880.911 18
 0 0 22 21382.3 844.518 20
 0 0 22 21611.1 1146.44 39
 0 0 22 20808.7 906.533 42
 0 0 22 22371.2 878.227 40
 0 0 22 20674.9 711.938 31
 0 0 22 21304.8 710.698 34
 0 0 22 21640.6 731.127 32
 0 0 22 22122 815.821 14
 0 0 22 21790.4 875.807 10
 0 0 24 80870.2 2236.7 8
 0 0 24 88649.7 2226.47 7
 0 0 24 84261.3 2189.21 66
 0 0 24 83920.2 2243.16 58
 0 0 24 81435 2176.94 46
 0 0 24 83376.6 2118.16 45
 0 0 24 83264.2 2269.91 18
 0 0 24 82946.3 2205.39 20
 0 0 24 81985.7 2715.74 39
 0 0 24 85121.5 2263.5 40
 0 0 24 80422.2 2319.15 42
 0 0 24 84498.1 2005.66 34
 0 0 24 83788.7 2027.94 32
 0 0 24 83742.9 2003.57 31
 0 0 24 82790.6 2263.87 10
 0 0 24 86622.7 2160.11 14
 0 0 26 40083.2 1380.84 8
 0 0 26 39735.7 1327.04 7
 0 0 26 36667.3 1320.8 58
 0 0 26 36689.5 1277.67 66
 0 0 26 37004 1284.08 46
 0 0 26 39125.7 1444.2 42
 0 0 26 37592.8 1225.96 45
 0 0 26 38141.9 1319.66 20
 0 0 26 38570.4 1385.5 18
 0 0 26 40258.3 1775.92 39
 0 0 26 38503.3 1358.31 40
 0 0 26 39016.1 1154.29 32
 0 0 26 38870.7 1128.17 34
 0 0 26 39064.6 1258.97 14
 0 0 26 39631.7 1387.17 10
 0 0 28 63376.6 1852.81 7
 0 0 28 59920 1861.4 58
 0 0 28 62854.9 1829.82 66
 0 0 28 61005 1735.86 45
 0 0 28 58636.6 1803.83 46
 0 0 28 61552.7 1931.02 18
 0 0 28 63735.1 1914.61 40
 0 0 28 61899.3 2386.7 39
 0 0 28 60159.4 1620.23 32
 0 0 28 59947.4 1594.32 34
 0 0 28 60409.9 1915.22 10
 0 0 28 63584.3 1781.57 14
 0 0 30 6098.68 486.089 7
 0 0 30 5774.4 476.79 66
 0 0 30 6243.48 457.899 45
 0 0 30 6041.43 479.185 46
 0 0 30 5770.49 434.526 47
 0 0 30 5774.33 530.902 18
 0 0 30 5329.15 675.485 39
 0 0 30 6081.82 526.46 40
 0 0 30 5420.2 365.794 32
 0 0 30 5521.89 441.002 14
 0 0 32 10105.6 621.421 67
 0 0 32 10074.1 607.752 66
 0 0 32 9407.88 540.117 47
 0 0 32 9354.8 563.903 46
 0 0 32 10164.3 570.894 45
 0 0 32 9481.28 677.608 18
 0 0 32 9798.8 598.785 22
 0 0 32 9898.98 657.147 40
 0 0 32 10699 598.291 14
 0 0 32 10057.4 613.662 7
 0 0 34 61093.1 1793.8 66
 0 0 34 64305.8 1830.1 67
 0 0 34 64615.8 1890.68 59
 0 0 34 60173.5 1673.83 47
 0 0 34 66370 1933.1 40
 0 0 34 64960.2 1829.68 7
 0 0 34 64534.2 1776.71 14
 0 0 34 65591.1 1819.19 22
 0 0 34 64662.9 1984.73 18
 0 0 36 181067 3954.94 22
 0 0 36 177435 4025.42 59
 0 0 36 178347 3974.82 67
 0 0 36 172630 4065.49 40
 0 0 36 177255 3905.6 12
 0 0 36 179426 3926.95 14
 0 0 36 170211 3936.14 7
 0 0 38 42275.5 1178.91 14
 0 0 38 41494 1203.87 67
 0 0 38 41912.7 1229.33 59
 0 0 38 42081.5 1186.9 22
 0 0 40 12069.4 450.146 14
 0 0 40 11637.9 454.943 67
 0 1 1 4323.55 139.655 2
 0 -1 1 4353.25 218.562 29
 0 -1 2 41212.6 851.367 6
 0 1 2 41178.2 901.038 4
 0 -1 2 39092.8 985.996 29
 0 1 2 41399.4 909.471 39
 0 -1 3 4711.84 152.216 6
 0 1 3 4395.15 143.743 30
 0 -1 4 5399.73 185.879 6
 0 1 4 5301.54 169.15 30
 0 1 4 5391.8 233.82 39
 0 -1 5 43134.1 1006.84 5
 0 1 5 43626.3 910.048 28
 0 1 5 43915.6 927.117 30
 0 1 5 42771.6 1034.63 39
 0 -1 6 257544 5069.41 5
 0 1 6 250426 4944.84 28
 0 -1 6 253929 5138.12 29
 0 -1 6 254961 5164.5 39
 0 1 6 253721 5112.32 39
 0 -1 7 292341 5644.12 5
 0 1 7 274085 5499.05 28
 0 -1 7 282988 5695.18 29
 0 1 7 278972 5688.41 39
 0 -1 7 289940 5747.04 39
 0 -1 8 769083 14956 5
 0 -1 8 783737 15014.5 29
 0 -1 8 809160 15095 39
 0 1 8 794669 15029.5 39
 0 -1 9 231578 4739.71 5
 0 -1 9 242053 4790.32 29
 0 1 9 242394 4827.37 39
 0 -1 9 235345 4860.2 39
 0 -1 10 1345.11 176.126 5
 0 -1 10 1520.5 187.259 29
 0 -1 10 1513.98 214.857 39
 0 1 10 1612.67 206.82 39
 0 1 11 149861 3411.09 9
 0 -1 11 154329 3316.99 5
 0 -1 11 160702 3345.39 29
 0 1 11 149801 3133.77 30
 0 1 11 150481 3385.01 39
 0 -1 11 152590 3438.12 39
 0 -1 12 25665.7 818.943 29
 0 1 12 23550.3 658.34 30
 0 1 12 23435.2 869.998 9
 0 1 12 23792.8 859.874 39
 0 -1 12 23035.6 875.02 39
 0 -1 13 115345 2636.79 29
 0 1 13 113053 2429.84 30
 0 1 13 113285 2757.99 9
 0 1 13 112689 2723.7 39
 0 -1 13 114966 2773.72 39
 0 -1 14 1629.77 218.723 29
 0 -1 14 1120.53 179.369 30
 0 1 14 1342.52 145.439 30
 0 1 14 991.479 157.585 40
 0 -1 14 962.767 231.477 39
 0 1 14 995.177 213.691 39
 0 1 14 1229.76 167.078 10
 0 -1 14 1389.49 183.576 10
 0 1 14 1238.51 222.596 9
 0 1 15 100233 2237.33 30
 0 -1 15 107285 2504.33 29
 0 -1 15 100443 2434.48 30
 0 1 15 106325 2621.72 39
 0 1 15 103883 2317.91 40
 0 -1 15 102041 2635.02 39
 0 -1 15 98705.2 2417.04 43
 0 -1 15 102112 2235.11 32
 0 -1 15 100223 2307.34 10
 0 1 15 101817 2316.23 10
 0 1 15 103357 2631.36 9
 0 1 16 101584 2230.91 30
 0 -1 16 96182.3 2425.65 30
 0 1 16 103284 2326.73 40
 0 1 16 102856 2634 39
 0 -1 16 103706 2675.84 39
 0 -1 16 97502.7 2419.74 43
 0 -1 16 100466 2231.5 32
 0 -1 16 99468.5 2228.54 34
 0 -1 16 102612 2330.55 10
 0 1 16 101267 2654.86 9
 0 1 16 101518 2330.04 10
 0 -1 17 259823 5573.73 30
 0 1 17 256432 5318.56 30
 0 -1 17 261229 5862.36 39
 0 -1 17 261661 5470.54 40
 0 1 17 266095 5825.48 39
 0 1 17 258104 5430.59 40
 0 -1 17 261581 5579.95 43
 0 -1 17 264081 5342.38 32
 0 -1 17 262509 5332.9 34
 0 1 17 260407 5860.11 9
 0 -1 17 259486 5443.29 10
 0 1 17 261165 5448.08 10
 0 -1 18 804.802 191.493 30
 0 1 18 1235.61 150.124 30
 0 -1 18 1100.48 219.945 43
 0 -1 18 1021.72 292.318 39
 0 1 18 1385.52 215.287 40
 0 -1 18 935.373 200.833 40
 0 1 18 1324.7 277.585 39
 0 1 18 1413.08 153.581 32
 0 1 18 1510.28 228.633 10
 0 -1 18 1123.74 194.425 10
 0 -1 19 148696 3461.15 8
 0 1 19 157680 3398.62 7
 0 -1 19 161725 3430.42 7
 0 1 19 148585 3445.05 8
 0 -1 19 157710 3571.2 30
 0 -1 19 152074 3577.35 43
 0 -1 19 149411 3440.96 20
 0 1 19 153693 3434.15 20
 0 1 19 154973 3862.17 39
 0 -1 19 153359 3482.69 40
 0 -1 19 157467 3931.63 39
 0 1 19 157197 3460.56 40
 0 1 19 152383 3254.2 31
 0 1 19 156640 3252.99 32
 0 1 19 154090 3221.62 34
 0 -1 19 157685 3477.35 10
 0 1 19 155784 3470.29 10
 0 1 19 148359 3358.32 13
 0 -1 19 158504 3374.78 14
 0 1 20 3257.49 309.943 8
 0 -1 20 3466.43 320.023 8
 0 1 20 3674.82 298.549 7
 0 -1 20 3697.41 305.444 7
 0 -1 20 3280.45 325.138 30
 0 -1 20 3806.75 350.04 43
 0 1 20 3066.54 290.566 20
 0 -1 20 2931.74 297.138 20
 0 -1 20 4402.81 366.735 40
 0 -1 20 4310.14 495.381 39
 0 1 20 3909.24 336.285 40
 0 1 20 3848.1 454.389 39
 0 1 20 3254.38 234.529 31
 0 -1 20 4513.96 298.615 32
 0 1 20 3384.92 224.332 34
 0 1 20 3258.11 231.763 32
 0 1 20 3140.67 276.659 13
 0 -1 20 3993.31 347.729 10
 0 1 20 3382.51 326.623 10
 0 -1 20 3928.95 300.431 14
 0 -1 21 114816 2710 10
 0 -1 21 116148 2569.73 14
 0 1 21 103359 2546.03 13
 0 1 21 105205 2653.53 10
 0 -1 21 117572 2640.19 7
 0 1 21 111502 2603.68 7
 0 1 21 108974 2659.13 8
 0 -1 21 107586 2668.75 8
 0 1 21 112689 2642.03 58
 0 -1 21 110293 2758.94 43
 0 1 21 108709 2629.18 20
 0 -1 21 104936 2637.47 20
 0 1 21 110670 2656.01 40
 0 1 21 107118 2738.26 42
 0 -1 21 106122 2740.02 42
 0 1 21 113423 3108.8 39
 0 -1 21 109103 2688.76 40
 0 -1 21 114957 3181.9 39
 0 -1 21 111874 2517.28 34
 0 1 21 108810 2397.36 34
 0 1 21 104233 2419.68 31
 0 1 21 108492 2430.26 32
 0 -1 21 115633 2545.09 32
 0 -1 21 111506 2715.56 30
 0 1 22 149.143 154.453 13
 0 -1 22 94.6499 162.845 14
 0 1 22 408.528 189.104 10
 0 -1 22 258.214 214.5 10
 0 -1 22 286.596 187.036 7
 0 1 22 120.831 167.691 7
 0 1 22 246.947 179.53 8
 0 -1 22 284.456 195.345 8
 0 1 22 153.046 157.998 63
 0 1 22 145.177 178.527 58
 0 -1 22 162.053 188.632 58
 0 1 22 472.8 168.347 66
 0 -1 22 126.045 147.25 43
 0 1 22 427.82 176.106 55
 0 1 22 367.835 188.896 46
 0 -1 22 196.095 164.824 20
 0 1 22 275.874 164.88 20
 0 1 22 150.641 186.214 40
 0 1 22 36.2684 169.683 42
 0 -1 22 93.6589 267.105 39
 0 1 22 291.462 265.131 39
 0 -1 22 257.22 191.342 40
 0 -1 22 336.804 157.105 32
 0 1 22 213.063 123.577 32
 0 1 22 213.727 107.295 34
 0 -1 22 336.062 155.36 34
 0 -1 22 112.065 141.414 30
 0 -1 23 184082 4310.83 8
 0 1 23 187837 4303.63 8
 0 -1 23 201231 4266.35 7
 0 1 23 195310 4259.57 7
 0 1 23 195197 4297.61 58
 0 -1 23 176725 4164.3 57
 0 -1 23 196602 4309.97 58
 0 1 23 187340 4243.24 63
 0 1 23 193410 4199.07 66
 0 -1 23 184406 4362.24 43
 0 1 23 182539 4213.43 55
 0 -1 23 185854 4124.91 45
 0 1 23 192586 4270.71 46
 0 -1 23 182927 4277.61 20
 0 1 23 187870 4267.14 20
 0 -1 23 193684 4351.74 40
 0 1 23 197973 4880.63 39
 0 -1 23 189530 4913.31 39
 0 1 23 199461 4326.99 40
 0 1 23 189963 4418.67 42
 0 -1 23 194778 4146.35 32
 0 -1 23 184093 4095.52 31
 0 1 23 194689 4029.46 32
 0 -1 23 191617 4121.85 34
 0 -1 23 195761 4175.51 14
 0 -1 23 192060 4345.03 10
 0 1 23 188099 4320.77 10
 0 1 24 13209.6 698.934 8
 0 -1 24 13169.9 652.064 7
 0 1 24 14896 692.446 7
 0 -1 24 13909.8 679.319 66
 0 1 24 13361 639.424 66
 0 1 24 12007.5 642.283 63
 0 1 24 13656.2 690.854 58
 0 -1 24 12730.3 668.32 58
 0 -1 24 12137.4 586.535 45
 0 1 24 13614.3 674.097 46
 0 -1 24 11551.2 684.286 18
 0 1 24 12072.4 646.041 20
 0 -1 24 12324.2 573.937 21
 0 -1 24 11730.5 676.606 40
 0 -1 24 11642.9 901.429 39
 0 1 24 13289.7 929.109 39
 0 1 24 13606.1 758.1 42
 0 1 24 14077.7 707.997 40
 0 -1 24 12332.8 571.616 34
 0 -1 24 11502.4 550.807 31
 0 -1 24 12618.8 587.054 32
 0 1 24 12827.4 525.119 32
 0 -1 24 12380.8 694.85 10
 0 -1 24 12549.7 599.222 14
 0 1 24 12578.5 696.825 10
 0 -1 25 14746.3 695.536 7
 0 1 25 14619.9 710.846 7
 0 1 25 13456.4 720.514 8
 0 1 25 13174.6 680.848 63
 0 -1 25 14080.3 707.912 58
 0 1 25 14192.3 669.408 66
 0 1 25 13662.7 712.812 58
 0 -1 25 14089.6 696.728 66
 0 1 25 12397.9 670.81 46
 0 1 25 13265.9 661.611 45
 0 -1 25 12683.7 613.456 45
 0 -1 25 13210.9 741.975 18
 0 1 25 13605.2 702.009 20
 0 1 25 14716.9 758.478 18
 0 1 25 13849.5 726.635 40
 0 -1 25 13316.3 731.454 40
 0 1 25 13968.6 782.941 42
 0 1 25 12201.6 918.975 39
 0 -1 25 13012.8 970.292 39
 0 1 25 12698.9 535.304 32
 0 -1 25 12187.7 572.053 31
 0 -1 25 13908.1 615.942 34
 0 -1 25 13441.1 617.758 32
 0 -1 25 14076.5 754.818 10
 0 1 25 13703.9 730.584 10
 0 -1 25 13533.2 634.025 14
 0 1 26 93411.3 2559.96 8
 0 -1 26 99561.9 2497.28 7
 0 1 26 100801 2543.67 7
 0 -1 26 99710.7 2538.07 58
 0 1 26 96487.6 2449.05 66
 0 1 26 99568.8 2578.5 58
 0 -1 26 101346 2523.96 66
 0 1 26 95365.1 2496.3 63
 0 -1 26 94037.1 2482.05 46
 0 -1 26 96268.6 2382.7 45
 0 1 26 95501.9 2503.86 46
 0 1 26 98412.1 2465.83 45
 0 1 26 100806 2616.44 18
 0 -1 26 94861.6 2614.58 18
 0 1 26 93977.7 2520.37 20
 0 -1 26 97914.4 3148.29 39
 0 -1 26 96841.2 2599.77 40
 0 1 26 96877.2 2675.54 42
 0 1 26 95781.6 3067 39
 0 1 26 95822.9 2560.49 40
 0 -1 26 92254.5 2309.37 31
 0 1 26 93162.4 2242.11 32
 0 -1 26 99107.2 2375.97 34
 0 -1 26 95795.7 2383.25 32
 0 -1 26 100746 2423.55 14
 0 -1 26 96399.7 2614.22 10
 0 -1 27 5752.04 465.642 7
 0 1 27 5978.12 486.193 7
 0 1 27 5728.41 498.816 8
 0 1 27 5283.95 481.966 58
 0 -1 27 6252.92 496.875 58
 0 -1 27 6063.8 484.231 66
 0 1 27 4880.02 419.941 66
 0 1 27 5431.17 460.028 46
 0 -1 27 5703.72 456.547 46
 0 1 27 5377.63 386.527 47
 0 -1 27 5791.14 423.359 45
 0 1 27 5599.68 452.741 45
 0 1 27 5409.41 492.659 18
 0 -1 27 5472.24 513.481 18
 0 1 27 5725.28 474.281 20
 0 -1 27 5452.22 667.109 39
 0 -1 27 6204.48 525.49 40
 0 1 27 5399.62 530.196 42
 0 1 27 5566.18 485.012 40
 0 1 27 6326.81 704.351 39
 0 -1 27 5988.65 413.532 32
 0 -1 27 5782.48 379.642 31
 0 -1 27 5865.8 407.565 34
 0 -1 27 6337.61 531.14 10
 0 -1 27 5687 425.429 14
 0 1 28 78359.2 2280.3 8
 0 1 28 85207.1 2277.67 7
 0 -1 28 81781.2 2192.83 7
 0 1 28 80403 2158.27 66
 0 -1 28 79097 2212.4 58
 0 -1 28 79677.9 2195.82 66
 0 -1 28 78647.5 2073.21 45
 0 -1 28 77797.2 2175.38 46
 0 1 28 81622.4 2168.64 45
 0 1 28 75152.9 2184.85 46
 0 1 28 81139.8 2050.32 47
 0 1 28 77801.4 2220.43 20
 0 1 28 86968 2363.27 18
 0 -1 28 78640 2334.42 18
 0 1 28 80248 2786.78 39
 0 1 28 83599.9 2295.7 40
 0 1 28 79288.6 2376.54 42
 0 -1 28 77279 2288.14 40
 0 -1 28 77155 2814.81 39
 0 -1 28 83180.9 2089.29 32
 0 -1 28 79927 2053.31 34
 0 -1 28 81268.8 2114.22 14
 0 -1 28 78803.8 2328.29 10
 0 1 29 13181 769.668 8
 0 1 29 12487.8 718.731 7
 0 -1 29 14545.6 725.404 7
 0 -1 29 13550.6 724.693 58
 0 -1 29 14419.1 741.786 66
 0 1 29 11647 651.82 66
 0 1 29 11127 578.922 47
 0 1 29 12055.8 790.01 42
 0 1 29 11767.6 693.965 46
 0 -1 29 13807.4 656.48 45
 0 1 29 14118.7 712.324 45
 0 -1 29 13164.9 699.173 46
 0 -1 29 14226.9 822.887 18
 0 1 29 13220.5 689.115 22
 0 1 29 11383.9 688.742 20
 0 1 29 12025.4 749.356 18
 0 1 29 11660.4 956.912 39
 0 -1 29 14786.5 1097.99 39
 0 1 29 13095.7 747.606 40
 0 -1 29 13724.2 791.684 40
 0 -1 29 13895.9 645.345 32
 0 -1 29 14112.6 642.034 34
 0 -1 29 13128.1 788.936 10
 0 -1 29 14702.1 688.653 14
 0 1 30 172.083 241.235 8
 0 1 30 477.37 218.807 7
 0 -1 30 365.133 203.48 7
 0 -1 30 270.004 210.647 67
 0 -1 30 350.8 219.791 58
 0 -1 30 295.599 209.823 66
 0 1 30 363.489 211.768 66
 0 1 30 318.811 162.575 47
 0 -1 30 308.639 184.896 46
 0 1 30 222.786 207.43 45
 0 -1 30 231.774 173.456 45
 0 1 30 414.82 214.14 46
 0 1 30 363.723 227.676 18
 0 1 30 394.193 213.951 20
 0 -1 30 361.745 241.523 18
 0 1 30 689.325 217.459 22
 0 1 30 269.715 228.226 40
 0 -1 30 306.757 302.815 39
 0 -1 30 133.242 231.066 40
 0 1 30 492.254 306.168 39
 0 -1 30 392.297 169.033 34
 0 -1 30 355.679 169.415 32
 0 -1 30 233.829 212.776 10
 0 -1 30 407.038 214.596 14
 0 -1 31 23708.3 942.762 7
 0 1 31 22541.8 982.384 7
 0 1 31 21477.5 904.315 66
 0 -1 31 22806.5 945.284 67
 0 -1 31 21474.8 933.364 66
 0 1 31 20352.7 911.77 46
 0 -1 31 21342 908.988 47
 0 1 31 20266.8 790.767 47
 0 1 31 21854 913.701 45
 0 -1 31 19567.6 866.346 46
 0 1 31 22658.5 920.751 22
 0 1 31 21647.5 1021.46 18
 0 -1 31 22252.7 1058.69 18
 0 -1 31 19900.8 1303.05 39
 0 1 31 21832.1 1320.44 39
 0 1 31 21443.3 983.636 40
 0 -1 31 22088.4 1020.91 40
 0 -1 31 20948.3 812.793 34
 0 -1 31 22181.3 837.87 32
 0 -1 31 23060.9 897.826 14
 0 -1 31 22136.5 1047.75 10
 0 1 32 7846.77 564.668 7
 0 -1 32 8180.78 534.077 7
 0 1 32 7210.93 511.368 66
 0 1 32 7338.73 548.198 67
 0 -1 32 8659.74 564.702 67
 0 -1 32 7747.7 538.04 66
 0 1 32 6927.8 503.447 46
 0 -1 32 7921.32 522.664 47
 0 1 32 7647.66 520.054 45
 0 -1 32 8185.31 635.942 18
 0 1 32 7606.66 515.134 22
 0 -1 32 8554.54 558.233 22
 0 1 32 6521.41 562.36 18
 0 -1 32 8545.23 618.419 40
 0 1 32 8196.43 584.603 40
 0 -1 32 8261.7 468.541 32
 0 -1 32 8359.66 517.373 14
 0 -1 33 976.819 229.598 7
 0 1 33 854.765 249.531 7
 0 -1 33 566.648 213.76 66
 0 1 33 712.628 282.607 59
 0 -1 33 620.602 244.378 67
 0 1 33 647.609 247.907 67
 0 1 33 835.273 233.188 66
 0 1 33 752.679 233.597 45
 0 -1 33 615.205 202.405 47
 0 1 33 819.317 224.243 22
 0 1 33 731.092 259.509 18
 0 -1 33 394.091 208.88 22
 0 1 33 651.479 235.322 40
 0 -1 33 698.913 259.369 40
 0 -1 33 816.407 175.114 32
 0 -1 33 690.887 220.599 14
 0 1 33 966.21 219.324 12
 0 1 34 98.6907 232.228 59
 0 -1 34 267.709 215.234 59
 0 1 34 51.1573 201.783 67
 0 -1 34 221.972 214.472 67
 0 -1 34 210.753 199.32 66
 0 -1 34 291.197 189.092 47
 0 1 34 -117.155 196.367 45
 0 1 34 213.071 206.446 18
 0 1 34 30.4215 172.688 22
 0 -1 34 -48.4983 169.396 22
 0 -1 34 282.369 230.38 40
 0 1 34 94.4257 186.058 40
 0 -1 34 237.681 183.283 14
 0 1 34 172.187 161.898 12
 0 1 34 157.911 205.246 7
 0 -1 34 237.1 182.196 7
 0 -1 35 3274.83 355.066 67
 0 1 35 4253.42 404.252 67
 0 -1 35 2642.92 323.078 66
 0 -1 35 2966.52 341.596 59
 0 1 35 3467.24 390.899 59
 0 -1 35 2848.81 300.541 47
 0 -1 35 3079.46 335.18 22
 0 1 35 3575.78 408.765 18
 0 1 35 3112.5 320.134 22
 0 -1 35 3780.7 391.72 40
 0 -1 35 3389.64 321.617 14
 0 1 35 3259.08 306.217 12
 0 1 35 3632.8 369.561 7
 0 -1 35 3348.71 319.991 7
 0 -1 36 276.687 187.988 59
 0 1 36 188.761 195.594 67
 0 -1 36 106.705 188.895 67
 0 1 36 248.074 208.645 59
 0 -1 36 101.73 146.852 47
 0 1 36 302.813 164.677 22
 0 -1 36 136.293 165.842 22
 0 -1 36 173.142 192.924 40
 0 -1 36 239.039 171.278 14
 0 1 36 587.795 208.099 7
 0 -1 36 343.826 179.345 7
 0 -1 37 324.395 122.523 47
 0 1 37 796.522 179.016 22
 0 -1 37 572.605 180.837 22
 0 -1 37 794.896 190.95 14
 0 -1 37 511.157 160.543 12
 0 1 37 630.143 212.634 59
 0 -1 37 933.279 219.257 67
 0 1 37 610.664 220.13 67
 0 -1 37 497.925 189.158 59
 0 -1 37 387.74 196.893 40
 0 1 38 19051.9 672.499 22
 0 -1 38 19845.4 718.055 22
 0 1 38 18404.1 754.441 59
 0 -1 38 19289.5 705.971 59
 0 1 38 20391.1 747.035 67
 0 -1 38 20647.8 720.703 67
 0 -1 38 20041.1 690.41 14
 0 -1 39 2989.42 246.706 59
 0 -1 39 3561.56 269.667 67
 0 1 39 3729.21 301.389 59
 0 1 39 3671.78 290.544 67
 0 -1 39 3638.85 259.608 14
 0 -1 40 786.817 133.838 22
 0 -1 40 705.216 127.746 14
 0 1 40 701.817 155.096 59
 0 1 40 709.673 118.912 64
 0 1 40 752.588 157.721 67
 0 -1 40 477.029 118.669 59
 0 1 41 11570.2 414.95 59
 0 -1 41 10622.2 395.298 64
 0 2 0 1218.74 127.975 4
 0 -2 1 7306.22 358.44 29
 0 2 1 7916.48 300.865 4
 0 -2 2 1943.25 207.994 29
 0 2 2 2128.92 158.027 4
 0 -2 3 8781.19 418.146 29
 0 2 3 8129.88 310.12 1
 0 2 3 8541.22 332.623 4
 0 2 4 221170 4454.32 39
 0 -2 4 218473 4320.26 6
 0 2 4 225229 4447.86 4
 0 2 5 226794 4604.26 39
 0 -2 5 235768 4471.28 6
 0 2 6 999999 19065.9 39
 0 -2 6 966149 18911.4 6
 0 2 7 846709 16343.5 39
 0 2 7 834707 16103.4 28
 0 -2 7 821490 16302.7 5
 0 2 8 306.845 119.006 39
 0 2 8 314.474 60.2021 28
 0 -2 8 386.076 118.907 5
 0 2 9 1272.07 191.035 39
 0 -2 9 1291.98 208.462 29
 0 2 9 1214.35 93.3999 28
 0 2 9 1181.93 178.858 9
 0 -2 9 1495.31 185.224 5
 0 2 10 166909 3629.48 39
 0 -2 10 169280 3745.81 39
 0 -2 10 158126 3685.39 29
 0 2 10 162248 3313.6 28
 0 2 10 169116 3665.98 9
 0 -2 10 175080 3587.74 5
 0 2 11 364.303 157.114 39
 0 -2 11 256.754 165.133 39
 0 2 11 456.549 78.0491 30
 0 -2 11 218.046 138.769 29
 0 2 11 390.779 71.1828 28
 0 2 11 275.917 144.653 9
 0 -2 11 401.182 141.736 5
 0 -2 12 173206 3942.94 39
 0 2 12 174106 3844.36 39
 0 2 12 172503 3490.86 30
 0 -2 12 167848 3863.05 29
 0 -2 12 171803 3761.1 5
 0 2 12 169967 3874.3 9
 0 2 13 33904.6 1130.9 39
 0 -2 13 33264.6 1192.28 39
 0 2 13 34552.3 841.259 30
 0 -2 13 31965.4 1118.34 29
 0 2 13 33298.9 1150.1 9
 0 -2 13 35082.6 1082.21 5
 0 2 14 5062.3 416.975 9
 0 -2 14 3985.01 335.776 5
 0 2 14 4724.16 398.654 39
 0 -2 14 4523.14 425.034 39
 0 2 14 4879.47 295.128 40
 0 2 14 4543.38 222.977 30
 0 -2 14 4309.37 377.005 29
 0 -2 14 3780.73 257.768 32
 0 -2 14 4278.93 260.631 34
 0 -2 14 4440.76 296.217 10
 0 2 14 4655.35 300.608 10
 0 2 15 35052.6 1248.72 9
 0 -2 15 33979.9 1194.58 29
 0 2 15 34714.4 858.118 30
 0 -2 15 31905.9 939.607 32
 0 -2 15 33491.2 932.21 34
 0 -2 15 34420 998.726 10
 0 2 15 33973.3 990.905 10
 0 -2 15 33801.6 1265.8 39
 0 2 15 35478.4 987.187 40
 0 2 15 35510.9 1220.58 39
 0 2 16 9114.88 337.235 30
 0 -2 16 9460.34 586.761 29
 0 -2 16 8665.33 396.139 34
 0 2 16 9256.91 442.768 40
 0 -2 16 9175.4 632.738 39
 0 2 16 9909.79 603.623 39
 0 -2 16 8857.85 448.283 10
 0 2 16 7874.1 422.298 10
 0 2 16 7925.99 563.572 9
 0 2 17 3857.07 294.683 40
 0 2 17 3795.71 391.365 39
 0 -2 17 4044.43 453.419 39
 0 -2 17 3462.35 377.384 29
 0 -2 17 3345.05 352.33 30
 0 -2 17 3858.7 314.027 10
 0 2 17 3508.02 408.152 9
 0 -2 18 5011.68 434.208 30
 0 -2 18 5627.31 478.398 29
 0 -2 18 5516.83 443.914 43
 0 -2 18 5459.91 395.011 18
 0 2 18 5403.66 362.763 40
 0 -2 18 5537.81 534.281 39
 0 2 18 5180.06 484.394 39
 0 -2 18 4918.87 361.835 10
 0 2 18 4431.71 314.439 13
 0 2 18 4209.74 454.214 9
 0 2 18 4841.59 346.364 8
 0 -2 19 16486.8 628.927 7
 0 2 19 14847.3 653.512 8
 0 -2 19 15483.4 788.364 30
 0 -2 19 15176.3 777.575 43
 0 2 19 15003.1 624.527 19
 0 2 19 16804.9 673.119 40
 0 2 19 17501.7 897.779 39
 0 -2 19 16195.6 933.436 39
 0 -2 19 15274.8 617.648 32
 0 -2 19 15659.5 604.269 34
 0 2 19 16374 916.886 9
 0 -2 19 15833.2 682.129 10
 0 -2 19 15399.2 581.635 14
 0 2 19 14990.8 615.732 13
 0 2 19 16997.9 634.603 14
 0 2 20 18255.4 755.358 8
 0 -2 20 19880.8 718.835 7
 0 -2 20 17654.9 863.308 30
 0 -2 20 18669.3 888.376 43
 0 2 20 17300.3 664.332 16
 0 2 20 19356.4 753.484 20
 0 2 20 17926.9 736.2 40
 0 2 20 18428.3 974.471 39
 0 -2 20 20136 1076.47 39
 0 -2 20 18901.3 712.293 32
 0 -2 20 18633.8 688.766 34
 0 2 20 17679.1 692.476 14
 0 -2 20 19395.5 680.587 14
 0 2 20 18081.4 1009.14 9
 0 -2 20 18980.1 782.102 10
 0 2 20 17741.4 700.404 13
 0 2 21 2548.65 277.05 14
 0 -2 21 2288.96 312.107 10
 0 -2 21 2367.69 256.133 14
 0 2 21 2330.98 272.3 13
 0 2 21 2162.11 244.24 15
 0 -2 21 2218.52 263.009 7
 0 2 21 2410.58 422.048 9
 0 2 21 2345.06 306.679 8
 0 2 21 3021.98 300.576 56
 0 2 21 2407.43 283.284 63
 0 -2 21 2153.13 323.289 43
 0 2 21 2674.17 279.99 55
 0 2 21 2348.39 252.533 16
 0 2 21 2408.71 290.996 20
 0 2 21 2150.01 287.639 40
 0 -2 21 1862.44 289.861 40
 0 2 21 2270.35 389.848 39
 0 2 21 2703.2 338.733 42
 0 -2 21 2626.63 430.758 39
 0 -2 21 1844.85 241.175 34
 0 -2 21 2697.54 271.897 32
 0 -2 21 1907.75 307.164 30
 0 2 22 197775 4247.53 14
 0 -2 22 198396 4390.92 10
 0 -2 22 194416 4156.4 14
 0 2 22 184561 4149.43 15
 0 2 22 186222 4227.69 13
 0 -2 22 199080 4231.73 7
 0 2 22 186424 4315.02 8
 0 2 22 189934 4157.97 66
 0 -2 22 206470 4294.28 58
 0 2 22 193597 4299.47 63
 0 2 22 191775 4305.47 46
 0 2 22 189878 4266.42 55
 0 -2 22 190192 4553.46 43
 0 2 22 187833 4136.75 16
 0 2 22 194829 4309.55 20
 0 2 22 192846 4448.8 42
 0 -2 22 193877 4395.42 40
 0 -2 22 196829 4986.63 39
 0 2 22 200591 4861.3 39
 0 2 22 199943 4337.69 40
 0 -2 22 192462 4226.98 32
 0 -2 22 195832 4194.5 34
 0 -2 22 185984 4510.48 30
 0 -2 23 3067.43 379.984 10
 0 2 23 2266.72 263.403 15
 0 2 23 2537.48 288.691 14
 0 -2 23 3549.13 311.648 14
 0 2 23 2374.79 287.161 13
 0 2 23 2176.68 318.674 8
 0 -2 23 3834.12 336.727 7
 0 2 23 2793.53 328.619 63
 0 -2 23 3736.65 333.43 57
 0 2 23 2290.62 267.638 66
 0 -2 23 3936.33 356.717 58
 0 2 23 2692.48 312.493 55
 0 -2 23 3289.96 393.14 43
 0 2 23 2415.25 318.904 46
 0 2 23 2449 264.375 16
 0 2 23 2540.63 302.863 20
 0 -2 23 2881.49 488.405 39
 0 2 23 2795.05 471.595 39
 0 2 23 2505.7 329.158 40
 0 2 23 2806.38 361.926 42
 0 -2 23 3357.12 384.14 40
 0 -2 23 3210.51 309.496 34
 0 -2 23 3603.51 335.007 32
 0 -2 23 3097.73 367.1 30
 0 2 24 28702.2 1101 8
 0 -2 24 30251.5 1032.96 7
 0 2 24 29121.8 988.018 66
 0 -2 24 30698.7 1041.38 57
 0 -2 24 31831.5 1075.58 58
 0 2 24 29341.5 1078.99 63
 0 2 24 29436.7 1073.8 55
 0 2 24 27659.2 1066.55 46
 0 -2 24 29451.4 1230.23 43
 0 2 24 29562.1 1084.29 20
 0 2 24 28236 931.123 16
 0 2 24 30353.3 1444.7 39
 0 -2 24 28814.8 1496.64 39
 0 2 24 30957.7 1115.79 40
 0 -2 24 31779.8 1188.06 40
 0 2 24 29186.6 1177.06 42
 0 -2 24 30233.3 1036.24 32
 0 -2 24 31036.7 1015.85 34
 0 -2 24 29883.5 979.689 14
 0 2 24 31166.4 1060.93 14
 0 2 24 29277.7 1041.48 13
 0 -2 24 29851.5 1157.8 10
 0 -2 25 11048.7 577.265 7
 0 2 25 10282.1 630.059 8
 0 2 25 10022.1 599.191 63
 0 2 25 9384.11 523.457 66
 0 -2 25 10094.9 552.223 57
 0 -2 25 11013.1 598.754 58
 0 2 25 9237.04 580.11 46
 0 2 25 9916.05 591.625 55
 0 -2 25 11249.1 716.121 43
 0 2 25 10635.1 612.579 20
 0 2 25 10408.9 499.549 16
 0 2 25 10997.7 637.873 40
 0 -2 25 9741.32 640.382 40
 0 2 25 10411.6 845.071 39
 0 2 25 10130.2 678.826 42
 0 -2 25 10361.6 899.672 39
 0 -2 25 10374.6 570.057 32
 0 -2 25 11327.1 569.365 34
 0 -2 25 10601.8 538.445 14
 0 -2 25 10721.2 670.573 10
 0 2 25 10797.8 588.564 14
 0 2 26 38624.1 1358.62 8
 0 2 26 35305.1 1269.39 7
 0 -2 26 38667 1241.32 7
 0 2 26 39136.5 1326.48 63
 0 -2 26 39820.3 1289.86 58
 0 2 26 40889.2 1236.58 66
 0 2 26 37933.2 1327.31 46
 0 2 26 38384.4 1293.38 45
 0 2 26 38149.8 1314.66 20
 0 2 26 38052.8 1119.49 16
 0 -2 26 38322.4 1824.5 39
 0 2 26 39559.3 1447.48 42
 0 2 26 39475.3 1732.18 39
 0 2 26 39409.9 1351.44 40
 0 -2 26 38858.3 1413.66 40
 0 -2 26 38198 1253.6 32
 0 -2 26 36656.8 1196.19 31
 0 -2 26 38892.7 1227.05 34
 0 -2 26 38592.9 1201.09 14
 0 2 26 40708.9 1304.43 14
 0 -2 26 39909.6 1424.1 10
 0 -2 27 202.163 228.483 10
 0 -2 27 319.981 187.432 14
 0 2 27 154.271 170.322 14
 0 2 27 342.419 198.239 7
 0 2 27 263.44 225.802 8
 0 -2 27 734.888 213.361 7
 0 -2 27 820.008 229.476 58
 0 2 27 164.477 185.917 63
 0 2 27 189.718 170.784 66
 0 2 27 417.921 241.658 45
 0 2 27 260.684 199.356 46
 0 2 27 270.671 210.159 18
 0 -2 27 231.698 162.432 21
 0 2 27 479.098 171.863 22
 0 2 27 187.747 181.973 20
 0 -2 27 286.903 221.009 40
 0 -2 27 -43.1817 288.253 39
 0 2 27 338.531 300.106 39
 0 2 27 449.027 254.739 42
 0 2 27 287.219 197.759 40
 0 -2 27 133.052 154.982 34
 0 -2 27 270.826 172.936 32
 0 -2 27 127.312 137.153 31
 0 -2 28 69.452 206.48 10
 0 -2 28 85.4532 155.577 14
 0 2 28 -35.4307 192.219 14
 0 2 28 205.363 203.935 7
 0 2 28 -41.82 222.235 8
 0 -2 28 139.559 172.741 7
 0 -2 28 250.798 196.708 67
 0 2 28 -29.9381 173.048 66
 0 -2 28 233.171 201.498 58
 0 2 28 204.65 196.335 63
 0 2 28 35.6559 190.809 45
 0 -2 28 200.581 163.313 46
 0 2 28 76.1535 181.301 46
 0 2 28 29.8497 152.94 22
 0 -2 28 115.03 140.487 21
 0 2 28 57.8447 177.057 20
 0 2 28 21.4245 204.023 18
 0 2 28 155.063 263.313 39
 0 2 28 78.7855 200.296 40
 0 2 28 -97.1856 245.165 42
 0 -2 28 -22.751 216.654 40
 0 -2 28 443.359 279.608 39
 0 -2 28 45.1979 158.995 34
 0 -2 28 -16.2118 161.014 32
 0 -2 28 27.9809 128.474 31
 0 2 29 10579.4 681.157 8
 0 -2 29 11488 615.106 7
 0 2 29 12564.4 702.338 7
 0 -2 29 11175.2 627.205 58
 0 2 29 10071.6 573.619 66
 0 -2 29 11414.3 643.67 67
 0 2 29 11699.2 663.648 45
 0 2 29 10280.4 644.327 46
 0 2 29 12533.1 702.067 20
 0 2 29 11677.9 600.829 22
 0 2 29 12714.3 751.601 18
 0 -2 29 11327.4 993.71 39
 0 2 29 10875.9 916.849 39
 0 2 29 11471.8 691.471 40
 0 2 29 10753.4 733.346 42
 0 -2 29 10768.1 719.698 40
 0 -2 29 11995 609.229 34
 0 -2 29 11272.8 614.054 32
 0 -2 29 11781.2 765.336 10
 0 2 29 10888.8 643.637 14
 0 2 29 10769.8 612.026 12
 0 -2 29 11157 585.205 14
 0 2 30 31644.1 1250.8 8
 0 -2 30 30607.9 1094.94 7
 0 2 30 32592.5 1218.13 7
 0 2 30 28953.9 1066.59 66
 0 -2 30 31682.8 1145.48 67
 0 -2 30 31717.4 1136.71 58
 0 2 30 30939.7 1184.96 46
 0 2 30 30925.3 1163.33 45
 0 2 30 33413.2 1113.26 22
 0 2 30 31397.8 1202.49 20
 0 2 30 32572.8 1282.87 18
 0 2 30 34359.1 1649.08 39
 0 2 30 30868.1 1315.43 42
 0 2 30 34152.2 1256.55 40
 0 -2 30 30399.9 1279.43 40
 0 -2 30 32026.1 1710.66 39
 0 -2 30 32180.7 1102.15 34
 0 -2 30 32263.2 1120.09 32
 0 -2 30 32199.4 1328.17 10
 0 2 30 33779.4 1198.51 14
 0 -2 30 32947.2 1095.85 14
 0 2 30 32109.8 1131.76 12
 0 2 31 11099.6 670.491 7
 0 2 31 11242.8 701.806 8
 0 -2 31 10958.7 595.451 7
 0 2 31 10131.5 566.981 66
 0 2 31 11117.7 721.8 59
 0 -2 31 10068.8 606.732 67
 0 2 31 10998.9 646.17 45
 0 2 31 10607.4 645.108 20
 0 2 31 11241.1 713.728 18
 0 2 31 11446.4 591.529 22
 0 -2 31 10400.7 715.87 40
 0 2 31 11257.9 923.184 39
 0 -2 31 10876.2 978.123 39
 0 2 31 11688.1 699.411 40
 0 2 31 10382.6 726.584 42
 0 -2 31 10941.9 593.588 32
 0 -2 31 10854.4 577.244 34
 0 -2 31 11567.5 591.38 14
 0 2 31 10115.4 618.522 14
 0 2 31 12102 625.816 12
 0 -2 31 11553.7 744.016 10
 0 2 32 1616.81 307.238 7
 0 -2 32 1730.82 264.709 7
 0 2 32 1603.17 328.886 8
 0 -2 32 2141.17 312.998 67
 0 2 32 2602.77 389.495 59
 0 -2 32 2003.07 300.344 47
 0 2 32 2399.93 331.475 45
 0 2 32 1781.43 341.91 18
 0 2 32 1949.43 265.769 22
 0 -2 32 1813.62 328.854 40
 0 -2 32 1907.48 265.505 32
 0 -2 32 1866.65 264.023 34
 0 2 32 1614.38 254.758 12
 0 -2 32 1508.79 319.48 10
 0 -2 32 1903.84 267.419 14
 0 2 32 1736.07 286.346 14
 0 2 33 37.303 189.705 7
 0 -2 33 332.962 181.891 7
 0 -2 33 402.484 214.811 67
 0 2 33 146.758 221.277 59
 0 2 33 49.4295 206.813 45
 0 -2 33 369.927 202.902 47
 0 2 33 105.138 220.343 18
 0 2 33 192.902 155.491 22
 0 -2 33 431.275 238.696 40
 0 -2 33 192.191 154.212 34
 0 -2 33 220.28 162.016 32
 0 2 33 134.413 195.418 14
 0 2 33 139.14 145.83 12
 0 -2 33 190.092 178.02 14
 0 -2 33 181.617 246.352 10
 0 -2 34 1878.91 253.089 7
 0 2 34 2105.78 313.722 7
 0 2 34 2127.98 351.211 59
 0 -2 34 1888.05 270.53 59
 0 -2 34 1534.24 262.558 67
 0 -2 34 1741.78 276.582 66
 0 2 34 1897.73 296.012 45
 0 -2 34 2030.31 279.04 47
 0 2 34 1960.23 250.854 22
 0 2 34 2150.45 341.972 18
 0 -2 34 1845.93 278.069 22
 0 -2 34 1747.18 309.57 40
 0 -2 34 1804.04 238.093 32
 0 2 34 1862.38 226.738 12
 0 -2 34 1781.99 252.528 14
 0 2 34 1791.2 279.335 14
 0 2 35 2023.58 297.217 7
 0 -2 35 2206.86 250.487 7
 0 -2 35 1881.75 264.974 67
 0 -2 35 2066.26 269.171 59
 0 -2 35 1714.18 269.574 66
 0 2 35 2571.05 352.046 59
 0 2 35 2471.27 302.23 45
 0 -2 35 1922.77 249.361 47
 0 -2 35 2065.69 274.792 22
 0 2 35 1988.74 238.965 22
 0 2 35 2054.23 313.232 18
 0 -2 35 1991.48 319.381 40
 0 -2 35 2368.64 271.528 14
 0 2 35 1774.58 274.19 14
 0 -2 36 1860.97 246.019 59
 0 2 36 2099.06 307.577 59
 0 -2 36 2003.44 251.441 67
 0 -2 36 1836.08 240.475 47
 0 -2 36 1817.22 247.115 22
 0 2 36 1938.08 215.598 22
 0 2 36 1785.91 292.005 18
 0 -2 36 1910.01 281.098 40
 0 -2 36 1567.44 218.559 14
 0 2 36 1747.74 251.61 14
 0 -2 36 2145.39 227.576 7
 0 -2 37 70.6144 126.636 47
 0 -2 37 267.41 155.225 22
 0 -2 37 59.4162 157.897 40
 0 2 37 82.9101 156.714 14
 0 -2 37 259.479 141.393 14
 0 -2 37 133.661 154.019 67
 0 -2 37 183.88 142.933 59
 0 2 37 268.546 193.764 59
 0 -2 38 537.68 133.865 47
 0 -2 38 630.042 157.274 22
 0 -2 38 613.113 145.873 14
 0 2 38 502.873 162.993 14
 0 -2 38 233.209 104.746 12
 0 -2 38 412.579 135.514 59
 0 2 38 426.025 188.034 59
 0 2 38 693.043 152.714 64
 0 -2 38 617.681 162.953 67
 0 -2 38 751.519 188.294 40
 0 -2 39 5787.93 296.304 59
 0 2 39 5878.14 376.852 59
 0 -2 39 6616.57 314.853 14
 0 -2 40 820.077 132.45 22
 0 2 40 684.262 128.746 14
 0 2 40 834.573 154.503 59
 0 2 41 2895.28 202.54 59
 0 -3 1 231836 5030.62 29
 0 -3 -1 223376 4971.61 29
 0 3 1 256922 4971.57 4
 0 3 1 249701 4924.3 1
 0 -3 2 15360.6 627.174 29
 0 3 2 16112.3 536.706 1
 0 3 2 16233 563.14 4
 0 -3 3 208633 4396.33 29
 0 3 3 204032 4251.77 4
 0 3 3 202281 4213.04 1
 0 -3 4 96710.7 2390 29
 0 3 4 101519 2238.38 1
 0 -3 4 103421 2107.88 6
 0 3 4 99152.9 2269.85 4
 0 -3 5 27050.3 934.507 29
 0 -3 5 29399.9 705.861 6
 0 3 5 27789.6 851.459 4
 0 -3 6 7045.67 441.373 29
 0 3 6 7111.24 375.395 4
 0 -3 6 6939.77 267.772 6
 0 3 7 125878 2769.94 39
 0 -3 7 118265 2871.22 29
 0 3 7 123966 2792.54 9
 0 -3 7 125089 2555.01 6
 0 3 7 117471 2739 4
 0 3 8 372063 7448.22 39
 0 3 8 366913 7472.65 9
 0 -3 8 359219 7202.07 6
 0 3 9 47047 1040.3 28
 0 -3 9 44689.1 1276.63 5
 0 3 9 45861 1343.64 9
 0 3 10 21590.7 803.77 39
 0 3 10 22081.1 548.25 28
 0 3 10 21116.3 828.368 9
 0 -3 10 22490.9 793.309 5
 0 3 11 392.961 151.147 39
 0 -3 11 166.613 148.803 29
 0 3 11 495.803 68.2794 28
 0 3 11 702.457 190.549 9
 0 -3 11 151.793 124.855 5
 0 -3 12 33254.1 1062.96 5
 0 3 12 31138.5 1112.04 9
 0 3 12 31277 1076.64 39
 0 -3 12 32889.3 1219.62 39
 0 3 12 31987.2 884.493 40
 0 3 12 30275.5 732.392 28
 0 -3 12 31361 1143.47 29
 0 -3 12 33424.1 867.321 34
 0 -3 12 29253.1 866.139 32
 0 -3 12 35114.5 953.944 10
 0 -3 13 2491.44 322.673 29
 0 -3 13 2390.59 277.563 5
 0 3 13 3842.16 372.067 9
 0 -3 13 3346.81 266.474 10
 0 -3 13 3293.96 397.215 39
 0 3 13 4247.23 266.786 40
 0 3 13 3546.31 341.28 39
 0 -3 14 120897 3195.34 29
 0 3 14 133202 3229.41 9
 0 -3 14 131575 3103.82 5
 0 -3 14 129423 2907.27 10
 0 3 14 134583 3174.26 39
 0 -3 14 126868 3317.48 39
 0 3 14 131202 2857.85 40
 0 -3 15 58794.9 1867.99 29
 0 -3 15 63697.6 1797.28 5
 0 3 15 62547.3 1900.53 9
 0 -3 15 61669.5 1603.44 10
 0 3 15 62547.1 1837.55 39
 0 -3 15 62051.5 1981.91 39
 0 3 15 63571.4 1567.01 40
 0 -3 16 393.385 206.486 29
 0 3 16 471.919 149.512 40
 0 3 16 257.934 194.065 39
 0 -3 16 486.134 248.054 39
 0 -3 16 764.482 208.098 5
 0 3 16 511.367 226.276 9
 0 -3 16 499.304 158.245 10
 0 -3 17 5684.96 417.761 18
 0 -3 17 5107.46 480.124 29
 0 -3 17 5073.05 532.489 39
 0 3 17 5804.35 499.084 39
 0 3 17 5276.68 353.598 40
 0 3 17 5509.31 342.982 13
 0 -3 17 5974.99 401.903 10
 0 -3 17 5968.69 472.434 5
 0 3 17 5097.8 491.782 9
 0 3 17 4894.5 349.038 8
 0 3 17 5315.44 318.082 7
 0 3 18 58091.6 1943.51 9
 0 3 18 56363.2 1561.73 8
 0 3 18 56167.3 1486.11 7
 0 -3 18 60550.4 1682.13 18
 0 3 18 60170.6 1565.01 16
 0 3 18 55708.4 1509.6 19
 0 3 18 55764.8 1509.26 17
 0 -3 18 56771.5 1897.57 29
 0 3 18 59477.4 1498.17 38
 0 -3 18 59970.2 2041.99 39
 0 3 18 60995.1 1570.62 40
 0 3 18 60131.7 1891.34 39
 0 -3 18 58949.7 1488.33 34
 0 -3 18 57157.4 1523.13 32
 0 -3 18 60337.7 1626.53 10
 0 3 18 56658.2 1512.71 13
 0 3 18 56561.2 1449.13 14
 0 -3 19 99027.2 2226.78 7
 0 3 19 93897.4 2256.47 7
 0 3 19 91679.2 2336.89 8
 0 -3 19 89272.7 2665.79 30
 0 -3 19 93382.4 2727.59 29
 0 3 19 97188.4 2296.45 19
 0 -3 19 96933.8 2457.98 18
 0 3 19 97977.4 2321.1 16
 0 3 19 98262.3 2727.47 39
 0 -3 19 97964.6 2906.74 39
 0 3 19 101283 2350.21 40
 0 -3 19 91291.9 2277.17 32
 0 -3 19 94629.7 2239.21 34
 0 3 19 91838.6 2244.94 15
 0 -3 19 97421 2400.06 10
 0 3 19 97466.1 2228.61 14
 0 -3 19 93269.3 2169.55 14
 0 3 19 95161.5 2282.58 13
 0 3 19 97343.2 2811.6 9
 0 -3 20 15797.5 742.847 10
 0 3 20 15506.5 644.795 15
 0 3 20 16645.9 981.786 9
 0 -3 20 16185.3 598.497 14
 0 3 20 16799 642.193 14
 0 3 20 15918.1 674.8 13
 0 3 20 16016.4 654.717 7
 0 -3 20 16951.9 635.575 7
 0 3 20 15203.4 702.195 8
 0 3 20 17604 701.232 65
 0 3 20 16558.6 680.176 56
 0 3 20 17224.9 728.49 63
 0 3 20 16718.4 688.159 58
 0 3 20 16212.4 696.27 55
 0 3 20 16351 717.676 46
 0 -3 20 15528.1 877.602 43
 0 -3 20 16392.4 786.394 18
 0 3 20 15901.3 675.018 16
 0 3 20 15732.3 674.159 19
 0 3 20 17502.1 953.946 39
 0 -3 20 15823.4 1012.94 39
 0 3 20 16773.8 710.163 40
 0 -3 20 16707.2 649.377 34
 0 -3 20 16968.6 687.18 32
 0 -3 20 15173.1 885.437 30
 0 -3 21 97363.5 2295.11 14
 0 3 21 100375 2436.79 13
 0 3 21 101460 3012.21 9
 0 3 21 95941.5 2383.31 15
 0 3 21 99773.9 2373.77 14
 0 -3 21 103179 2568.7 10
 0 3 21 95646.7 2483.13 8
 0 3 21 100226 2404.76 7
 0 -3 21 104787 2363.16 7
 0 3 21 105280 2450.75 65
 0 3 21 97087.4 2474.27 63
 0 -3 21 103571 2390.22 58
 0 3 21 100218 2428.51 56
 0 3 21 99344.4 2432.1 58
 0 3 21 97014 2475.61 46
 0 -3 21 95991.9 2806.55 43
 0 3 21 95919.7 2450.31 55
 0 -3 21 99718.4 2607.99 18
 0 3 21 101759 2413.41 16
 0 3 21 94323.7 2415.14 19
 0 3 21 98847.5 2896.61 39
 0 3 21 102001 2484.86 40
 0 -3 21 102230 3107.29 39
 0 -3 21 101511 2436.28 32
 0 -3 21 103274 2384.21 34
 0 -3 21 96887.5 2822.19 30
 0 3 22 40361.3 1264.34 13
 0 -3 22 41794.5 1170.58 14
 0 3 22 40872.6 1218.5 14
 0 3 22 40544 1237.21 15
 0 3 22 39900.6 1712.61 9
 0 -3 22 42110.2 1394.6 10
 0 3 22 40385.5 1333 8
 0 -3 22 43377.7 1214.69 7
 0 3 22 42390.2 1266.75 7
 0 -3 22 42743.6 1243.24 58
 0 3 22 41327.7 1276.28 56
 0 3 22 39182.5 1148.38 66
 0 3 22 41771.1 1330.56 63
 0 3 22 39785 1308.77 46
 0 -3 22 41296.6 1594.8 43
 0 3 22 38937.7 1276.49 51
 0 3 22 43452.2 1340.17 20
 0 3 22 40993.2 1159.75 22
 0 3 22 42734.6 1253.96 16
 0 -3 22 40162.8 1417.31 18
 0 3 22 42502.7 1688.14 39
 0 -3 22 40416 1780.13 39
 0 3 22 42415.4 1321.32 40
 0 -3 22 42543.4 1234.49 34
 0 -3 22 41457 1278.26 32
 0 -3 22 39214.7 1554.39 30
 0 3 23 85711.3 2152.83 15
 0 3 23 85935.6 2789.26 9
 0 3 23 86201.4 2159 12
 0 -3 23 83615.7 2324.05 10
 0 3 23 88123.7 2150.43 14
 0 -3 23 85863.1 2056.34 14
 0 3 23 85405.9 2196.74 13
 0 -3 23 85711 2095.57 7
 0 3 23 86407.1 2180.74 7
 0 3 23 85041.6 2266.14 8
 0 -3 23 84206.8 2124.26 58
 0 3 23 82391.1 2039.59 66
 0 3 23 85604.7 2253.95 63
 0 -3 23 78663.2 2520.69 43
 0 3 23 81570.3 2227.82 46
 0 3 23 83073.6 2200.04 51
 0 3 23 87067.4 2133.75 16
 0 3 23 89818.5 2275.65 20
 0 3 23 85404.2 2055.3 22
 0 -3 23 85040.8 2378.82 18
 0 -3 23 83799.7 2860.65 39
 0 -3 23 83837.6 2342.58 40
 0 3 23 83414.2 2360.81 42
 0 3 23 86376.5 2704.35 39
 0 3 23 88502.5 2261.21 40
 0 -3 23 80877.7 2159.93 32
 0 -3 23 82258.8 2110.63 34
 0 -3 23 79019.4 2515.75 30
 0 3 24 17485.9 737.215 15
 0 3 24 15987.5 737.864 13
 0 3 24 16335.5 704.905 14
 0 3 24 17044.2 726.785 12
 0 -3 24 14951.9 637.133 14
 0 -3 24 14969.7 804.92 10
 0 3 24 16466.5 735.478 7
 0 -3 24 14858.8 657.37 7
 0 3 24 16776.5 801.805 8
 0 -3 24 16186.7 704.122 58
 0 -3 24 15070.6 685.14 67
 0 3 24 16689.7 781.503 63
 0 3 24 16416.2 655.765 66
 0 3 24 15199.9 761.008 46
 0 -3 24 14458.4 902.308 43
 0 3 24 16470.1 692.627 16
 0 3 24 16807.8 653.205 22
 0 3 24 16862.5 788.255 20
 0 -3 24 14445 822.767 18
 0 -3 24 15014.8 820.979 40
 0 -3 24 18036 1189.35 39
 0 3 24 16809.5 781.028 40
 0 3 24 16067.3 851.615 42
 0 3 24 17388.6 1055.97 39
 0 -3 24 17113.6 715.088 34
 0 -3 24 16278 740.002 32
 0 -3 24 14111.4 875.753 30
 0 3 25 15885.7 751.04 7
 0 3 25 17389.3 830.66 8
 0 -3 25 15453.5 677.353 7
 0 -3 25 15571.4 704.162 58
 0 -3 25 15121.4 704.17 67
 0 -3 25 17400.1 753.484 66
 0 3 25 16909.3 678.738 66
 0 3 25 15917.5 781.395 63
 0 3 25 15439.4 782.131 46
 0 -3 25 14038.2 898.034 43
 0 3 25 17488.9 679.386 22
 0 3 25 16666.7 696.049 16
 0 3 25 16245.6 787.471 20
 0 -3 25 14878.3 853.971 18
 0 -3 25 14966.8 1112.91 39
 0 3 25 17334.6 890.22 42
 0 -3 25 15179.5 832.642 40
 0 3 25 18072.5 821.764 40
 0 3 25 17632.4 1094.91 39
 0 -3 25 15000.6 688.804 34
 0 -3 25 15335.4 732.866 32
 0 -3 25 15951.7 661.819 14
 0 3 25 15565.9 741.154 13
 0 3 25 15414.7 709.901 15
 0 3 25 16303.6 724.318 12
 0 3 25 17084.2 737.87 14
 0 -3 25 16916.4 864.437 10
 0 -3 26 67075 1791.73 7
 0 3 26 68472.5 1995.25 8
 0 3 26 64631.5 1880.86 7
 0 -3 26 68343.4 1843.64 67
 0 -3 26 69830.7 1879.59 66
 0 3 26 67067.5 1949.66 63
 0 3 26 65943.1 1749.53 66
 0 -3 26 66080.1 1824.33 58
 0 3 26 66264.1 1955.3 46
 0 -3 26 61436.7 2162.65 43
 0 -3 26 64849.5 2076.49 18
 0 3 26 68227.2 1757.93 22
 0 3 26 65206.5 1938.12 20
 0 3 26 66704.1 1768.3 16
 0 3 26 67861.2 1957.53 40
 0 3 26 68797.4 2098.85 42
 0 3 26 68373.5 2423.25 39
 0 -3 26 65840.7 2066.36 40
 0 -3 26 65738 2584.85 39
 0 -3 26 70168.7 1848.05 34
 0 -3 26 67718.1 1885.89 32
 0 3 26 68625.1 1865.52 14
 0 3 26 69874.8 1861.06 12
 0 3 26 64348.1 1821.97 15
 0 -3 26 71426.7 2104.39 10
 0 3 26 65399.8 1886.65 13
 0 -3 26 68817.8 1767.39 14
 0 -3 27 1559.5 238.374 7
 0 3 27 678.124 249.12 8
 0 -3 27 1714.45 263.172 58
 0 3 27 743.149 244.446 63
 0 -3 27 1268.96 264.068 66
 0 3 27 513.786 188.918 66
 0 -3 27 673.077 225.579 67
 0 3 27 577.541 243.346 46
 0 3 27 1284.76 275.352 45
 0 3 27 654.525 187.367 22
 0 3 27 591.42 235.086 20
 0 3 27 820.472 273.813 40
 0 3 27 413.159 311.067 39
 0 -3 27 980.743 310.717 40
 0 3 27 553.744 266.949 42
 0 -3 27 1007.39 400.465 39
 0 -3 27 625.557 214.909 32
 0 -3 27 972.868 231.43 34
 0 3 27 858.507 218.498 12
 0 3 27 685.084 204.924 16
 0 3 27 823.153 241.408 14
 0 3 27 1060.48 233.796 15
 0 -3 27 937.98 314.815 10
 0 -3 27 782.578 211.925 14
 0 3 28 54647.3 1757.4 8
 0 -3 28 55134.1 1550.55 7
 0 3 28 54726.9 1713.7 63
 0 -3 28 53854.9 1599.79 67
 0 -3 28 55980.6 1642.85 66
 0 -3 28 52833.7 1568.2 58
 0 3 28 56036.9 1706.68 45
 0 3 28 57109.5 1734.34 20
 0 3 28 53209.6 1490.26 16
 0 3 28 53591.2 1514.74 22
 0 3 28 57774.2 1793.75 18
 0 3 28 56598.8 2197.88 39
 0 -3 28 55467.6 1842.6 40
 0 3 28 54759 1852.9 42
 0 -3 28 54746.1 2331.5 39
 0 -3 28 57337.1 1616.63 34
 0 -3 28 58083.8 1672.28 32
 0 -3 28 49109.3 1554.76 31
 0 3 28 55625.7 1636.76 14
 0 -3 28 54579.8 1529.47 14
 0 3 28 55282.9 1598.91 12
 0 -3 28 55731.1 1854.1 10
 0 3 29 4034.03 444.28 8
 0 -3 29 4822.74 371.558 7
 0 3 29 3510.67 388.498 63
 0 -3 29 4394.72 393.267 67
 0 -3 29 4470.66 411.28 66
 0 -3 29 4069.75 367.326 58
 0 3 29 3700.57 415.488 45
 0 3 29 3499.61 386.043 20
 0 3 29 4205.45 449.865 18
 0 -3 29 4242.17 371.82 21
 0 3 29 3400.55 318.344 22
 0 -3 29 3444.68 585.175 39
 0 -3 29 4413.17 484.458 40
 0 3 29 4130.49 580.386 39
 0 3 29 3745.62 467.252 42
 0 -3 29 4372.92 377.458 34
 0 -3 29 4254.52 387.452 32
 0 -3 29 3946.14 351.972 31
 0 3 29 3449.01 343.763 12
 0 3 29 3917.24 385.124 14
 0 -3 29 4417.85 492.797 10
 0 -3 29 4170.52 350.694 14
 0 -3 30 3926.77 339.743 7
 0 3 30 3404.62 406.087 8
 0 -3 30 3394.42 358.408 67
 0 -3 30 4102.32 393.099 66
 0 -3 30 3511.67 336.443 58
 0 3 30 3790.97 408.653 45
 0 -3 30 3560.96 332.012 21
 0 3 30 4226.28 447.985 18
 0 3 30 3358.32 308.171 22
 0 3 30 3998.19 404.299 20
 0 -3 30 4222.27 646.653 39
 0 3 30 3337.69 453.116 42
 0 -3 30 3660.07 449.042 40
 0 3 30 3514.56 553.01 39
 0 -3 30 3688.97 366.641 32
 0 -3 30 3247.27 335.949 34
 0 -3 30 3727.16 335.506 31
 0 -3 30 4073.3 472.642 10
 0 3 30 4153.44 354.134 12
 0 -3 30 3723.62 334.136 14
 0 3 30 3551.4 375.543 14
 0 3 31 1528.41 313.431 8
 0 -3 31 913.531 203.27 7
 0 -3 31 1183.29 258.414 66
 0 -3 31 1396.68 254.622 67
 0 3 31 1024.76 267.318 45
 0 3 31 1223.3 256.844 20
 0 3 31 1526.32 223.534 22
 0 3 31 1429.95 293.994 18
 0 -3 31 1213.11 306.781 40
 0 3 31 1315.81 337.571 42
 0 -3 31 1579.48 245.563 34
 0 -3 31 968.887 234.413 32
 0 3 31 1505.76 238.968 12
 0 -3 31 1371.99 332.096 10
 0 -3 31 1287.15 233.216 14
 0 3 31 1323.02 268.319 14
 0 -3 32 1610.99 233.644 7
 0 3 32 1652.75 322.734 8
 0 -3 32 1735.96 290.45 66
 0 -3 32 1452.66 260.074 67
 0 3 32 1540.08 299.958 67
 0 -3 32 1428.82 264.417 47
 0 3 32 1591.28 300.587 45
 0 3 32 1155.21 196.824 22
 0 3 32 1521.9 276.684 20
 0 3 32 1559.24 308.627 18
 0 -3 32 1779.96 284.24 22
 0 3 32 1632.34 345.324 42
 0 -3 32 1387.48 323.12 40
 0 -3 32 1549.26 245.539 34
 0 -3 32 1299.25 244.81 32
 0 -3 32 1616.68 248.183 14
 0 3 32 1398.98 220.844 12
 0 -3 32 1354.67 334.543 10
 0 3 32 1842.73 283.493 14
 0 3 33 38758.6 1360.65 8
 0 -3 33 36803.9 1136.02 7
 0 3 33 37802.8 1313.54 67
 0 -3 33 37723 1237.23 66
 0 -3 33 39130.6 1204.14 67
 0 -3 33 37872.2 1248.15 47
 0 3 33 39269.1 1298.91 45
 0 -3 33 40197.4 1260.03 22
 0 3 33 35784.3 1102.32 22
 0 3 33 37180 1340.99 18
 0 3 33 37050 1274.93 20
 0 -3 33 36529.3 1374.14 40
 0 -3 33 37880.4 1193.7 34
 0 -3 33 40607.6 1229.25 32
 0 3 33 38302.8 1253.25 14
 0 -3 33 36591.5 1386.79 10
 0 -3 33 39830.5 1167.83 14
 0 -3 34 185.565 139.771 7
 0 -3 34 199.942 198.994 66
 0 -3 34 260.343 183.722 67
 0 -3 34 197.327 171.851 59
 0 3 34 16.8333 196.927 67
 0 -3 34 129.841 177.392 47
 0 3 34 156.679 206.35 45
 0 3 34 185.698 206.888 18
 0 -3 34 99.799 163.864 22
 0 -3 34 410.844 230.189 40
 0 -3 34 270.041 164.643 32
 0 -3 34 215.696 156.382 34
 0 -3 34 61.7682 199.505 10
 0 -3 34 102.823 148.401 14
 0 3 34 278.941 205.396 14
 0 -3 35 11763.4 513.485 7
 0 -3 35 12349.5 550.605 59
 0 3 35 11215.7 556.195 64
 0 3 35 12150.9 639.12 67
 0 -3 35 12778.6 562.186 67
 0 -3 35 12706.7 598.475 47
 0 3 35 12007.4 610.94 45
 0 3 35 12436.8 673.549 18
 0 -3 35 12787.9 686.419 40
 0 -3 35 12184.1 551.45 32
 0 -3 35 12633.3 543.393 14
 0 3 35 11919.1 591.061 14
 0 -3 36 12041.2 510.537 67
 0 -3 36 12071.9 502.486 59
 0 3 36 6435.01 406.239 64
 0 3 36 12095.3 596.831 67
 0 -3 36 13003.5 559.699 47
 0 3 36 13225 595.499 45
 0 3 36 11765.4 612.506 18
 0 -3 36 12485.2 633.029 40
 0 -3 36 7006.66 398.329 32
 0 -3 36 12415.6 499.691 14
 0 3 36 12454.1 564.572 14
 0 -3 37 2777.46 253.508 47
 0 -3 37 2760.97 233.984 14
 0 3 37 2473.37 258.096 14
 0 3 37 2435.38 279.42 67
 0 -3 37 2573.93 222.591 59
 0 -3 37 2969.11 306.635 40
 0 -3 38 974.516 156.128 47
 0 -3 38 1207.53 199.183 40
 0 -3 38 1544.96 165.523 14
 0 3 38 1100.78 205.078 67
 0 3 39 125.069 112.132 14
 0 3 39 8.48229 121.521 67
 0 3 40 12766.7 490.758 59
 0 -4 0 685059 13761.1 29
 0 4 0 691412 13696 1
 0 4 0 698065 13488 2
 0 4 0 686621 13740.5 4
 0 -4 -1 23422.7 818.364 29
 0 -4 1 25096.8 861.901 29
 0 4 1 22680.5 765.789 1
 0 4 -1 24061.9 640.617 2
 0 4 1 24186.5 821.475 4
 0 4 -1 23754.6 795.648 1
 0 4 1 23537.2 652.623 2
 0 4 -1 23557.4 815.634 4
 0 -4 -2 904576 18261.4 29
 0 -4 2 907889 18351.9 29
 0 4 2 928204 18294.9 4
 0 4 -2 910210 18289.4 4
 0 4 2 959241 18245.2 1
 0 4 -2 943574 18026.9 2
 0 -4 3 31725.2 1035.97 29
 0 -4 -3 29416.1 931.66 29
 0 4 3 28621 946.195 4
 0 4 -3 32392.9 787.08 2
 0 4 3 29377.5 916.77 1
 0 -4 -4 17023.1 630.369 29
 0 4 4 18821.6 657.441 1
 0 4 4 17845 684.727 4
 0 -4 5 118382 2842.25 29
 0 -4 -5 113756 2634.02 29
 0 4 5 117242 2701.64 1
 0 -4 5 123915 2487.85 6
 0 4 5 120032 2766.33 4
 0 -4 6 56003.3 1575.91 29
 0 -4 -6 50414.2 1321.54 29
 0 -4 6 54491.2 1206.77 6
 0 4 6 53285.8 1476.04 4
 0 4 6 53556.4 1500 9
 0 4 6 52630.5 1480.25 3
 0 -4 -7 53323.6 1354.78 29
 0 -4 7 52737.8 1601.09 29
 0 4 7 55879.7 1582.65 9
 0 4 7 55344.1 1551.9 4
 0 4 7 56376.1 1558.62 3
 0 -4 8 9124.31 543.356 29
 0 -4 -8 8225.17 351.715 29
 0 4 8 9010.28 512.714 9
 0 -4 8 8892.97 322.678 6
 0 4 8 8992.81 504.133 4
 0 -4 9 34989.6 1213.65 29
 0 -4 -9 35096 887.282 29
 0 4 9 34970.7 1169.71 9
 0 4 10 234931 5042.65 9
 0 -4 10 238809 4959.11 5
 0 4 10 221401 4533.85 28
 0 -4 10 229789 4632.73 34
 0 4 11 27215.9 1041.77 9
 0 -4 11 29116.5 999.711 5
 0 -4 11 28044.1 770.158 34
 0 -4 11 28096.3 800.644 32
 0 4 11 25657.1 646.247 28
 0 -4 12 173278 3758.32 32
 0 -4 12 182416 3733.94 34
 0 4 12 180785 4107.16 39
 0 -4 12 177276 4049.58 5
 0 4 12 182245 4182.83 9
 0 -4 13 65615.3 1998.35 29
 0 4 13 67777.9 1942.29 39
 0 -4 13 72724.6 1930.25 5
 0 4 13 65369.2 1985.08 9
 0 -4 13 65104.1 1633.01 32
 0 -4 13 67551.8 1601.67 34
 0 -4 13 73193 1771.41 10
 0 -4 14 126823 3281.96 29
 0 -4 14 124584 3439.68 39
 0 4 14 131173 3218.35 39
 0 4 14 127016 3271.37 9
 0 -4 14 131120 3151.37 5
 0 -4 14 123452 2824.4 32
 0 -4 14 129589 2790.59 34
 0 -4 14 132350 2961.12 10
 0 -4 15 35870.5 1385.23 29
 0 -4 15 35475.9 1279.04 5
 0 4 15 39436.2 1432.86 9
 0 -4 15 35124 1496.81 39
 0 4 15 38778.6 1370.12 39
 0 -4 15 35708.5 1013.84 34
 0 4 15 38840.9 991.238 35
 0 -4 15 34885 1045.76 32
 0 -4 15 37259 1149.2 10
 0 -4 16 10169.8 680.284 29
 0 4 16 8326.27 465.741 16
 0 4 16 7426.79 416.317 17
 0 4 16 7368.63 594.51 9
 0 -4 16 8459.72 574.525 5
 0 4 16 7012.17 426.328 8
 0 4 16 7445.63 385.833 7
 0 4 16 7813.6 580.296 39
 0 -4 16 9136.96 730.845 39
 0 -4 16 7818.6 414.593 32
 0 4 16 7741.35 358.691 35
 0 -4 16 8564.28 406.982 34
 0 4 16 7675.04 419.157 15
 0 -4 16 8512.46 487.944 10
 0 4 17 6636.56 394.006 19
 0 4 17 7743.46 432.359 17
 0 4 17 7737.48 455.982 16
 0 -4 17 8894.88 653.859 29
 0 4 17 7143.7 575.913 39
 0 4 17 7594.02 391.588 38
 0 -4 17 6868.46 665.515 39
 0 -4 17 8153.07 490.62 10
 0 4 17 6985.83 409.188 15
 0 4 17 7096.81 358.104 14
 0 4 17 7123.1 385.997 7
 0 4 17 7074.57 439.871 8
 0 4 17 7718.38 625.381 9
 0 -4 17 7582.22 563.314 5
 0 4 18 474.744 148.621 7
 0 -4 18 227.898 162.755 5
 0 4 18 234.418 151.785 8
 0 4 18 424.415 222.979 9
 0 4 18 221.358 163.561 65
 0 4 18 414.962 155.564 19
 0 4 18 297.77 151.884 17
 0 4 18 272.601 214.404 39
 0 4 18 348.966 141.328 38
 0 -4 18 336.27 261.55 39
 0 -4 18 570.644 122.584 14
 0 4 18 332.939 128.701 12
 0 -4 18 295.379 181.976 10
 0 4 18 362.584 145.589 15
 0 4 18 415.851 179.995 16
 0 4 18 387.115 123.022 14
 0 -4 18 403.892 209.473 29
 0 4 19 7604.67 483.361 8
 0 4 19 8313.4 442.496 7
 0 -4 19 7776.59 383.342 7
 0 4 19 8192.32 693.003 9
 0 4 19 7569.59 457.612 65
 0 4 19 8016.87 480.023 48
 0 4 19 6617.69 452.261 46
 0 4 19 7417.7 459.536 55
 0 4 19 7979.21 482.769 16
 0 4 19 8094.35 453.331 19
 0 4 19 7908.15 460.755 17
 0 4 19 8011.02 642.086 39
 0 -4 19 7123.34 700.832 39
 0 -4 19 7966.14 664.239 29
 0 4 19 7916.44 454.732 15
 0 4 19 7774.73 430.298 12
 0 -4 19 7875.74 372.382 14
 0 -4 19 8541.17 536.424 10
 0 4 19 7623.94 399.059 14
 0 -4 20 34966.1 1498.28 29
 0 4 20 34739.6 1142.31 55
 0 4 20 32893.9 1145.19 46
 0 4 20 33579.9 1148.21 51
 0 4 20 35153.5 1136.58 16
 0 4 20 33458 1093.47 19
 0 -4 20 33375 1596.24 39
 0 4 20 35348.1 1459.94 39
 0 4 20 34299.6 1101.62 15
 0 -4 20 34023.7 963.053 14
 0 4 20 34168 1063.83 12
 0 4 20 33263 1097.83 13
 0 -4 20 33529.8 1202.44 10
 0 4 20 34497.2 1019.28 14
 0 -4 20 33772 984.364 7
 0 4 20 37360.5 1570.41 9
 0 4 20 33050.4 1152.6 8
 0 4 20 34637.8 1080.97 7
 0 4 21 41259.2 1742.65 9
 0 4 21 40156.3 1266.71 15
 0 4 21 41664.5 1292.27 13
 0 -4 21 41400.2 1398.49 10
 0 -4 21 40298.2 1125.28 14
 0 4 21 40876.2 1180.9 14
 0 4 21 39393.4 1219.8 12
 0 4 21 39903.6 1325.11 8
 0 -4 21 42597.7 1160.84 7
 0 4 21 41964.9 1252.2 7
 0 4 21 42157.7 1308.56 68
 0 4 21 38977.9 1314.4 46
 0 4 21 40671.7 1324.61 51
 0 4 21 41361.2 1314.3 55
 0 4 21 41678.8 1291.94 16
 0 4 21 40520.5 1270.98 19
 0 4 21 41915.6 1653.59 39
 0 -4 21 41481.6 1843.75 39
 0 -4 21 43764 1234.7 34
 0 -4 21 42079.1 1274.06 32
 0 -4 21 38485.1 1647.71 30
 0 -4 22 83441.2 2368.09 10
 0 4 22 83294.1 2213.73 15
 0 4 22 86368.8 2122.51 14
 0 4 22 87960.9 2248.19 13
 0 4 22 87271.3 2170.78 12
 0 4 22 84359.9 2806.83 9
 0 -4 22 87613.5 2058.71 14
 0 -4 22 87316.1 2079.56 7
 0 4 22 82149.2 2282.63 8
 0 4 22 82041.9 2175.66 7
 0 -4 22 89312.3 2140.8 67
 0 4 22 90285.4 2274.89 56
 0 -4 22 88438.1 2116.85 58
 0 4 22 90205.4 2273.14 68
 0 4 22 88357.2 2314.05 63
 0 4 22 87702.5 2304 51
 0 4 22 91914.2 2316.09 55
 0 -4 22 81909 2658.73 43
 0 4 22 82719.3 2286.9 46
 0 4 22 83251.1 2211.67 19
 0 4 22 89065.8 2242.98 16
 0 4 22 90423.3 2755.12 39
 0 -4 22 89072.3 2991.14 39
 0 -4 22 90954.1 2243.68 32
 0 -4 22 90180.4 2180.33 34
 0 -4 22 81136.8 2693.36 30
 0 4 23 11792.3 912.246 9
 0 4 23 11206 547.157 14
 0 -4 23 10288.3 490.357 14
 0 4 23 10852.8 602.488 13
 0 4 23 9569.95 533.501 12
 0 -4 23 10298.6 667.676 10
 0 4 23 11416.8 608.501 15
 0 -4 23 10425.6 500.858 7
 0 4 23 12059.8 605.891 7
 0 4 23 11597.3 660.475 8
 0 -4 23 11440.2 553.341 67
 0 4 23 12169.7 632.173 68
 0 -4 23 10837.1 528.357 58
 0 4 23 11408.2 648.614 63
 0 4 23 11995.9 637.055 56
 0 -4 23 10787.4 812.822 43
 0 4 23 11924.2 651.942 55
 0 4 23 11526.7 650.347 46
 0 4 23 11667.8 652.631 51
 0 4 23 11179.5 595.407 16
 0 4 23 9890.95 578.273 19
 0 -4 23 10254.8 922.071 39
 0 4 23 11520.1 866.42 39
 0 -4 23 11094.3 560.582 34
 0 -4 23 11281.1 598.508 32
 0 -4 23 9488.78 778.598 30
 0 4 24 29404.5 1078.34 15
 0 -4 24 29936 1212.43 10
 0 -4 24 29841.5 946.538 14
 0 4 24 28553.1 1021.05 12
 0 4 24 33186 1607.38 9
 0 4 24 29822.3 1009.8 14
 0 4 24 31340.4 1114.86 13
 0 -4 24 30013 956.729 7
 0 4 24 32016.3 1180.98 8
 0 4 24 30634.8 1072.97 7
 0 -4 24 29256.4 996.042 67
 0 -4 24 28901.6 973.997 58
 0 4 24 30775.5 1150.66 63
 0 -4 24 30274.1 1045.78 66
 0 -4 24 28336 1388.13 43
 0 4 24 28580.9 1115.52 51
 0 4 24 30258 1136.21 55
 0 4 24 33222.7 1175.06 20
 0 4 24 32710.4 1088.76 16
 0 -4 24 29453.5 1613.55 39
 0 4 24 30201.8 1462.61 39
 0 4 24 29024.9 1223.53 42
 0 -4 24 28765.7 1019.43 34
 0 -4 24 29171.3 1066.96 32
 0 -4 24 26396.4 1349.18 30
 0 4 25 21968 851.237 14
 0 4 25 22155.8 870.481 12
 0 4 25 22459.9 932.971 13
 0 -4 25 21726.8 793.005 14
 0 -4 25 21234.9 1027.52 10
 0 4 25 22632 1345.52 9
 0 4 25 22641.9 924.469 15
 0 -4 25 22564.9 810.549 7
 0 4 25 22378.1 991.34 8
 0 4 25 21705.4 906.044 7
 0 4 25 23061.6 987.228 63
 0 -4 25 22799 842.135 58
 0 -4 25 24600.1 913.83 66
 0 4 25 23936.7 984.753 59
 0 -4 25 23229.8 858.855 67
 0 -4 25 21189.7 1184.64 43
 0 4 25 22236 961.015 51
 0 4 25 22201.4 966.441 55
 0 4 25 22785.3 891.339 16
 0 4 25 22690 970.23 20
 0 -4 25 21651.9 1051.53 40
 0 4 25 22189.4 1265.09 39
 0 -4 25 21518.2 1382 39
 0 4 25 23835.2 1091.68 42
 0 -4 25 23868.7 890.217 34
 0 -4 25 23996.8 939.481 32
 0 -4 25 20425.3 1144.63 30
 0 4 26 126904 3086.17 7
 0 4 26 126689 3208.39 8
 0 -4 26 123522 2898.77 7
 0 -4 26 132108 3046.27 66
 0 4 26 132069 3186.03 59
 0 -4 26 124102 2937.53 58
 0 4 26 126808 3184.15 63
 0 -4 26 125646 2967.06 67
 0 4 26 119830 3110.1 51
 0 4 26 128299 3185.12 55
 0 -4 26 114944 3501.78 43
 0 4 26 131470 3189.44 20
 0 4 26 127597 3020.56 16
 0 -4 26 120057 3931.03 39
 0 -4 26 122379 3305.02 40
 0 4 26 131879 3761.06 39
 0 4 26 125748 3319.75 42
 0 -4 26 132794 3101.36 32
 0 -4 26 133250 3039.08 34
 0 4 26 121001 3060.05 15
 0 -4 26 124010 2887.65 14
 0 4 26 128141 3116.49 13
 0 4 26 127789 2997.09 14
 0 -4 26 126521 3300.26 10
 0 4 26 124558 2994.05 12
 0 4 27 1372.42 271.019 7
 0 -4 27 955.843 208.704 7
 0 4 27 1504.96 321.468 8
 0 -4 27 922.967 255.907 66
 0 -4 27 1091.89 225.252 58
 0 -4 27 765.787 222.507 67
 0 4 27 1410.72 303.452 59
 0 4 27 1191.09 281.898 63
 0 -4 27 716.525 273.357 43
 0 4 27 855.13 252.325 51
 0 4 27 1145.2 273.485 20
 0 -4 27 950.87 398.368 39
 0 4 27 1130.49 380.857 39
 0 4 27 1060.14 328.343 42
 0 -4 27 410.689 261.247 40
 0 -4 27 1278.66 267.737 32
 0 -4 27 1786.88 272.608 34
 0 -4 27 907.84 312.456 10
 0 4 27 1177.5 237.234 12
 0 4 27 1091.43 270.743 13
 0 4 27 1414.73 269.398 15
 0 4 27 1310.22 256.016 16
 0 -4 27 1163.3 223.075 14
 0 4 27 2073.14 282.387 14
 0 4 28 17521.3 817.495 7
 0 4 28 16418.8 864.117 8
 0 -4 28 16999.4 695.431 7
 0 4 28 17990.5 874.593 59
 0 -4 28 18155.6 793.856 66
 0 -4 28 18561.9 765.206 67
 0 -4 28 18000.2 732.151 58
 0 4 28 17755.2 873.451 63
 0 4 28 19128.9 892.402 45
 0 4 28 16777.3 834.685 20
 0 4 28 17251.8 738.737 16
 0 -4 28 17593.9 944.064 40
 0 -4 28 18275.5 1290.54 39
 0 4 28 17318.7 944.62 42
 0 -4 28 18715 786.32 34
 0 -4 28 18376.2 815.675 32
 0 -4 28 17300.8 696.433 14
 0 4 28 18084.6 773.644 14
 0 4 28 15375.7 756.561 15
 0 -4 28 18084.8 957.482 10
 0 4 28 15687 714.111 12
 0 -4 29 120.537 233.59 10
 0 4 29 244.165 184.66 14
 0 -4 29 208.995 164.149 14
 0 4 29 223.446 148.474 12
 0 4 29 321.452 198.972 7
 0 4 29 444.228 255.947 8
 0 -4 29 215.684 156.383 7
 0 4 29 160.601 226.509 59
 0 -4 29 179.174 175.393 58
 0 -4 29 -13.7293 199.745 67
 0 4 29 256.435 218.357 63
 0 -4 29 127.013 200.289 66
 0 4 29 174.633 244.77 45
 0 4 29 331.223 235.029 18
 0 4 29 115.682 182.023 20
 0 -4 29 312.225 253.48 40
 0 -4 29 521.495 338.284 39
 0 4 29 272.968 265.614 42
 0 -4 29 122.994 172.399 34
 0 -4 29 235.735 182.738 32
 0 -4 29 129.321 171.846 31
 0 -4 30 11749.7 549.246 7
 0 4 30 12296.2 674.041 7
 0 4 30 12210.4 725.233 8
 0 -4 30 11859.1 635.584 66
 0 -4 30 12361.1 596.437 67
 0 4 30 12098.9 713.659 59
 0 4 30 11390.2 679.214 63
 0 4 30 12662 710.935 45
 0 4 30 13208.8 714.656 20
 0 4 30 13070.3 742.117 18
 0 -4 30 12718 634.712 21
 0 -4 30 13410.2 794.251 40
 0 4 30 12376.7 786.395 42
 0 -4 30 12955.9 668.405 32
 0 -4 30 10109.3 574.61 31
 0 -4 30 12488.3 628.7 34
 0 -4 30 11514.2 554.04 14
 0 -4 30 11382.9 756.799 10
 0 4 30 12450.3 631.288 14
 0 4 31 8334.7 595.689 8
 0 -4 31 7895.57 438.776 7
 0 4 31 8153.94 573.851 59
 0 -4 31 8156.58 473.119 67
 0 4 31 7929.89 557.643 63
 0 4 31 7391.28 547.629 67
 0 -4 31 8263.25 521.74 66
 0 4 31 8821.03 583.648 45
 0 4 31 8737.58 570.542 20
 0 -4 31 7940.67 482.759 21
 0 4 31 8405.59 584.424 18
 0 -4 31 8784.02 629.159 40
 0 4 31 8873.3 660.423 42
 0 -4 31 9057.28 537.873 32
 0 -4 31 6701.13 442.492 31
 0 -4 31 8064.61 493.859 34
 0 4 31 8297.65 505.723 14
 0 -4 31 8061.11 624.629 10
 0 -4 31 8311.85 454.687 14
 0 -4 32 2527.87 247.419 7
 0 4 32 2718.68 367.588 8
 0 4 32 2401.73 281.266 64
 0 -4 32 2535.53 275.402 67
 0 -4 32 2753.61 329.046 66
 0 4 32 2692.92 350.848 59
 0 4 32 3105.92 363.239 67
 0 -4 32 2865.76 327.644 47
 0 4 32 2678.89 354.327 45
 0 4 32 2294.96 326.382 18
 0 -4 32 2777.94 309.601 22
 0 4 32 2334.06 311.456 20
 0 4 32 2613.96 397.424 42
 0 -4 32 2193.84 350.57 40
 0 -4 32 2272.8 284.001 32
 0 -4 32 2582.5 289.284 34
 0 -4 32 2460.71 370.847 10
 0 4 32 2587.3 301.305 14
 0 -4 32 2310.11 256.077 14
 0 4 33 -37.4102 217.524 8
 0 -4 33 95.4258 135.654 7
 0 -4 33 -10.8046 155.991 67
 0 -4 33 172.534 150.856 59
 0 4 33 68.3752 207.931 67
 0 4 33 71.5103 122.142 64
 0 4 33 162.856 198.98 59
 0 -4 33 97.5762 192.61 66
 0 4 33 116.883 209.56 45
 0 -4 33 101.98 174.336 47
 0 -4 33 139.207 184.163 22
 0 4 33 54.3218 204.286 18
 0 4 33 208.308 166.674 20
 0 4 33 130.134 240.06 42
 0 -4 33 217.39 211.52 40
 0 -4 33 76.9956 150.984 34
 0 -4 33 137.35 171.511 32
 0 -4 33 164.935 231.138 10
 0 4 33 148.099 163.777 14
 0 -4 33 72.8634 141.417 14
 0 4 34 64380.2 1843.77 8
 0 -4 34 61617.5 1577.5 67
 0 4 34 62393.7 1776.5 67
 0 4 34 62314.1 1821.4 59
 0 -4 34 61772.9 1687.02 66
 0 4 34 64603.8 1787.96 45
 0 -4 34 64036.2 1716.01 47
 0 -4 34 67086.4 1720.23 22
 0 4 34 63577.4 1815.36 18
 0 -4 34 60558.8 1833.07 40
 0 -4 34 64878.5 1677.45 34
 0 -4 34 64692.9 1683.91 32
 0 -4 34 60775.1 1857.52 10
 0 4 34 62425.4 1674.49 14
 0 -4 34 62927.9 1577.02 14
 0 -4 35 11.8271 178.397 66
 0 4 35 125.227 200.386 59
 0 4 35 113.378 194.187 67
 0 4 35 168.345 200.199 45
 0 -4 35 182.439 161.635 47
 0 4 35 91.6663 191.742 18
 0 -4 35 -23.6845 156.669 22
 0 -4 35 306.669 190.984 40
 0 -4 35 54.3713 135.792 32
 0 -4 35 58.6569 134.121 14
 0 -4 35 118.821 184.184 10
 0 4 35 113.314 155.922 14
 0 4 36 44362.1 1366.62 59
 0 4 36 44822.4 1313.69 67
 0 4 36 48280.7 1342.43 45
 0 -4 36 44728 1259.35 47
 0 -4 36 48166.2 1280.56 22
 0 4 36 44058.5 1340.89 18
 0 -4 36 45018.8 1361.97 40
 0 -4 36 46996.3 1224.38 32
 0 -4 36 44790.5 1143.73 14
 0 4 36 44412.7 1237.33 14
 0 -4 37 2729.12 242.629 47
 0 -4 37 2785.94 248.879 22
 0 -4 37 2847.95 281.043 40
 0 -4 37 2637.64 194.389 14
 0 4 37 2648.02 269.599 67
 0 4 37 2564.25 290.285 59
 0 4 38 23696.6 799.082 59
 0 4 38 23072.3 744.395 67
 0 -4 38 21930.9 692.587 47
 0 4 38 22535.7 685.768 14
 0 -4 39 680.57 115.553 47
 0 -4 39 905.964 142.451 22
 0 -5 -1 25527.7 889.686 29
 0 -5 1 24529 908.388 29
 0 5 1 26262.3 944.277 4
 0 5 -1 23535.9 873.877 1
 0 5 -1 23111.9 671.666 2
 0 5 1 25953.5 896.718 1
 0 5 -1 24282.6 906.65 4
 0 -5 -2 214766 4552.86 29
 0 -5 2 212413 4634.61 29
 0 5 -2 204258 4571.2 1
 0 5 2 210582 4633.06 4
 0 5 2 215098 4574.85 1
 0 5 -2 205813 4258.54 2
 0 5 -2 210921 4599.44 4
 0 -5 -3 9220.46 480.241 29
 0 -5 3 8595.52 522.232 29
 0 5 3 9501.74 506.884 1
 0 5 -3 8634.58 339.202 2
 0 5 -3 9448.1 520.762 4
 0 5 3 10429.2 563.221 4
 0 5 -4 11055 417.976 27
 0 -5 -4 11517.4 526.247 29
 0 -5 4 11473.2 609.275 29
 0 5 -4 11231.6 398.764 2
 0 5 4 12455.3 586.887 1
 0 5 4 12216.2 621.109 4
 0 5 4 11240.6 435.999 37
 0 -5 5 22430.2 884.199 29
 0 5 -5 20903.2 616.54 27
 0 -5 -5 20337.9 720.441 29
 0 5 -5 19931.8 627.157 35
 0 5 5 19041.9 623.38 35
 0 5 5 18300.1 816.99 3
 0 5 5 19975.6 840.874 4
 0 5 5 19093.5 769.913 1
 0 -5 5 20679 572.069 6
 0 5 -5 20483.2 597.546 2
 0 5 5 19988.7 634.421 37
 0 -5 6 2782.51 330.53 29
 0 -5 -6 3655.33 271.806 29
 0 5 -6 3154.45 221.612 27
 0 5 6 3457.96 233.565 35
 0 5 -6 3008.62 222.837 35
 0 -5 6 3041.47 177.956 6
 0 5 6 3332.69 342.469 4
 0 5 6 3830.25 373.511 3
 0 5 6 3701.82 364.279 9
 0 5 6 3455.03 239.567 37
 0 -5 7 284768 6147.83 29
 0 -5 -7 286689 5799.59 29
 0 5 -7 276410 5690.36 27
 0 5 -7 277809 5729.06 35
 0 5 7 274593 5728.91 35
 0 5 7 295581 6135.42 4
 0 -5 7 285499 5609.89 6
 0 5 7 292027 6173.37 9
 0 5 7 296934 6149.76 3
 0 5 7 279602 5740.18 37
 0 -5 -8 45884 1171.51 29
 0 5 -8 45243.1 1129.38 27
 0 -5 8 46984.8 1497.16 29
 0 5 8 43867.2 1154.13 35
 0 -5 8 45263.9 1109.66 34
 0 5 -8 46390 1168.01 35
 0 5 8 48458.3 1477.09 4
 0 -5 8 45685.2 1051.27 6
 0 5 8 46149.9 1492.75 9
 0 5 8 47206.6 1476.63 3
 0 5 8 45344.3 1172.34 37
 0 -5 9 281800 6107.36 29
 0 5 -9 279247 5594.51 27
 0 5 -9 278152 5645.22 35
 0 -5 9 269273 5578.22 34
 0 5 9 273629 5637.61 35
 0 5 9 286644 6120.8 9
 0 5 9 280734 5651.89 37
 0 5 -10 130298 2835.14 35
 0 5 10 127608 2825.74 35
 0 -5 10 130914 2785.45 34
 0 -5 10 132415 3278.34 29
 0 5 -10 130939 2787.46 27
 0 5 10 132381 2844.78 37
 0 5 -11 251665 5163.67 27
 0 -5 11 265007 5751.37 29
 0 -5 11 253381 5175.15 34
 0 5 11 247948 5207.43 35
 0 -5 11 251288 5212.31 32
 0 -5 11 265478 5574.73 5
 0 5 11 260802 5754.03 9
 0 5 11 254703 5231.29 37
 0 5 -12 31721.2 880.25 27
 0 5 12 33201 941.912 37
 0 -5 12 32025.7 935.725 32
 0 5 12 32367.9 926.705 35
 0 -5 12 32470.9 904.589 34
 0 -5 12 35613 1205.66 5
 0 5 12 34472.7 1314.58 9
 0 -5 13 275277 5826.76 5
 0 5 13 269368 6015.26 9
 0 5 13 269084 5507.47 17
 0 5 13 250155 5493.58 16
 0 5 -13 268295 5355.79 27
 0 5 13 261405 5290.72 31
 0 5 13 265799 5421.58 37
 0 -5 13 253466 5427.29 32
 0 -5 13 268752 5396.72 34
 0 5 13 261591 5406.91 35
 0 5 13 266219 5491.23 13
 0 5 13 257895 5498.36 15
 0 -5 14 21423.5 934.741 5
 0 5 14 21712.3 1052.17 9
 0 5 14 21353.1 766.003 17
 0 5 -14 21252.8 661.376 27
 0 5 14 20965.4 702.153 37
 0 5 14 20247.5 690.991 35
 0 -5 14 21287.8 697.024 34
 0 -5 14 21551.8 730.307 32
 0 5 14 21466.4 764.901 13
 0 5 14 20751.8 767.47 15
 0 -5 14 22483.8 842.62 10
 0 5 15 216031 4726.9 7
 0 -5 15 238514 5210.19 5
 0 5 15 216092 4861.65 8
 0 5 15 236641 5436.47 9
 0 5 15 233356 4818.92 19
 0 5 15 225051 4757.66 23
 0 5 15 227050 4851.46 17
 0 5 -15 230544 4676.88 27
 0 -5 15 222778 5331.73 29
 0 -5 15 227127 5590.22 39
 0 5 15 225576 4734.44 37
 0 -5 15 230149 4783.15 32
 0 5 15 221642 4725.37 35
 0 -5 15 228157 4735.7 34
 0 5 15 225083 4855.15 15
 0 5 15 232631 4850.41 13
 0 -5 15 232766 4963.53 10
 0 5 16 2715.13 297.538 8
 0 5 16 2949.26 424.583 9
 0 -5 16 2536.99 344.061 5
 0 5 16 2751.41 245.277 7
 0 -5 16 2604.79 396.91 29
 0 5 16 2886.24 249.257 23
 0 5 16 2840.97 267.2 19
 0 5 16 2804.63 280.239 17
 0 5 16 2570.28 288.273 16
 0 -5 16 2664.18 454.529 39
 0 5 16 2325.71 234.406 38
 0 5 16 2582.69 220.07 37
 0 5 16 2552.1 224.831 35
 0 -5 16 2228.97 227.429 34
 0 -5 16 2178.47 250.101 32
 0 -5 16 2554.95 307.848 10
 0 5 16 2398.46 236.048 12
 0 5 16 2892.08 288.152 13
 0 5 16 2518.93 276.109 15
 0 5 17 89676.2 2138.23 14
 0 5 17 94927.3 2327.11 13
 0 5 17 93385.7 2335.01 15
 0 5 17 90349.3 2237.46 12
 0 -5 17 98821.9 2454.87 10
 0 5 17 96398.7 2863.16 9
 0 5 17 91385.8 2239.07 7
 0 -5 17 97013.2 2650.32 5
 0 5 17 91670.2 2370.39 8
 0 5 17 98895.8 2369.71 56
 0 5 17 102771 2380.2 65
 0 5 17 97002.4 2367.91 55
 0 5 17 94056.9 2401.95 51
 0 5 17 95159.5 2361.35 48
 0 5 17 93946.8 2331.07 17
 0 5 17 97897.3 2356.18 16
 0 5 17 92325.3 2212.82 23
 0 5 17 95928.5 2297.11 19
 0 5 17 98933.3 2265.86 38
 0 -5 17 91199.6 2970.22 39
 0 -5 17 99485.1 2300.24 32
 0 -5 17 98225.9 2235.72 34
 0 5 17 91735.7 2199.09 35
 0 -5 17 99063.2 2826.41 29
 0 5 18 19631.8 793.238 15
 0 5 18 19325.5 778.474 13
 0 5 18 18831 656.864 14
 0 -5 18 19470 853.14 10
 0 5 18 17915.3 709.182 12
 0 5 18 20169.2 1119.53 9
 0 5 18 18499.5 801.933 8
 0 -5 18 19746.7 975.573 5
 0 5 18 19839.6 737.055 7
 0 5 18 21050.3 818.704 56
 0 5 18 18591.6 800.233 68
 0 5 18 19886.8 770.859 59
 0 -5 18 18791.5 750.117 60
 0 5 18 21429.5 819.984 65
 0 5 18 20325 812.082 55
 0 5 18 18504.9 813.777 51
 0 5 18 19591.7 801.24 48
 0 5 18 20293.5 773.61 53
 0 5 18 20117.3 799.636 16
 0 5 18 19211.7 696.319 23
 0 5 18 20279 792.932 17
 0 5 18 20380.6 771.571 19
 0 5 18 20897.8 746.242 38
 0 -5 18 16992.2 1127.45 39
 0 -5 18 18915.7 740.462 32
 0 -5 18 19126.1 710.26 34
 0 -5 18 20114 1083.05 29
 0 5 19 15755.3 658.09 12
 0 -5 19 18056.1 817.589 10
 0 5 19 15361.4 595.58 14
 0 5 19 15710.3 712.915 15
 0 5 19 15801 743.1 8
 0 5 19 16816.5 679.339 7
 0 5 19 17396.4 1052.48 9
 0 -5 19 16016 885.697 5
 0 5 19 16413.8 736.245 56
 0 5 19 16246.7 704.851 59
 0 5 19 15869 720.048 65
 0 -5 19 16356.6 691.506 60
 0 5 19 14729.8 725.398 68
 0 5 19 16025.5 734.865 55
 0 5 19 15425.5 748.909 51
 0 5 19 16590.5 744.156 48
 0 5 19 15873.4 690.513 53
 0 5 19 16632.5 706.375 19
 0 5 19 16003.7 710.973 17
 0 5 19 16226 727.006 16
 0 -5 19 16899.8 1135.85 39
 0 -5 19 18448.3 717.659 32
 0 -5 19 17762.6 676.47 34
 0 -5 19 18214.3 1043.66 29
 0 -5 20 95018.2 2562.85 10
 0 5 20 92572 2337.29 12
 0 5 20 94115.1 2440.16 15
 0 5 20 93551.2 2256.44 14
 0 5 20 98013.9 3055.02 9
 0 5 20 92088.6 2480.26 8
 0 5 20 96103 2367.24 7
 0 5 20 100268 2447.78 59
 0 5 20 107014 2510.16 65
 0 5 20 102503 2500.62 56
 0 -5 20 100835 2398.75 60
 0 5 20 96721.6 2489.34 68
 0 5 20 102274 2510.05 55
 0 5 20 96620 2523.02 51
 0 5 20 102183 2504.11 48
 0 5 20 94233.8 2406.72 19
 0 5 20 91738.2 2412.66 17
 0 5 20 101511 2475.9 16
 0 -5 20 97072.5 3184.16 39
 0 -5 20 95900.8 2336.33 34
 0 -5 20 95729.9 2378.09 32
 0 -5 20 102886 3030.01 29
 0 5 21 173786 4055.46 8
 0 5 21 180017 4726.86 9
 0 5 21 173563 3910.48 7
 0 -5 21 163993 3869.93 60
 0 5 21 178519 4025.75 56
 0 5 21 171096 4029.14 68
 0 5 21 176914 3989 59
 0 5 21 184382 4069.12 55
 0 5 21 173527 4078.84 51
 0 5 21 176313 3956.51 19
 0 5 21 181949 4018.11 16
 0 5 21 176311 3987.46 17
 0 -5 21 159482 4738.09 39
 0 5 21 174800 3878.91 12
 0 -5 21 177776 4146.89 10
 0 5 21 169699 3785.77 14
 0 5 21 176191 4002.06 15
 0 -5 21 178094 4619.53 29
 0 5 22 49011.8 1577.54 8
 0 5 22 51690.5 1488.54 7
 0 5 22 48994.4 1554.19 68
 0 5 22 51273.9 1538.88 59
 0 -5 22 45365.8 1866.08 43
 0 5 22 49197.3 1599.62 51
 0 5 22 55596.4 1625.52 55
 0 5 22 49092.9 1498.74 19
 0 5 22 53892.8 1559.28 16
 0 -5 22 49947.9 2153.52 39
 0 5 22 51009.9 1544.31 15
 0 5 22 48283.4 1433.96 12
 0 5 22 50492.9 1380.63 14
 0 5 22 47787.6 2022.78 9
 0 -5 22 51006.6 1655.99 10
 0 -5 22 42095.2 1872.57 30
 0 5 23 19943.6 826.512 7
 0 5 23 21287.3 936.844 8
 0 5 23 20410.1 921.92 63
 0 -5 23 21117.7 810.981 66
 0 5 23 20036.5 874.005 59
 0 5 23 17870.1 847.019 68
 0 5 23 20338.1 925.434 51
 0 -5 23 19689.6 1149.98 43
 0 5 23 21111.8 927.207 55
 0 5 23 20368 866.165 16
 0 5 23 19839.6 855.028 19
 0 -5 23 19111.9 1283.2 39
 0 5 23 20108.5 879.824 15
 0 5 23 19550.1 787.974 12
 0 5 23 19808.3 750.205 14
 0 -5 23 20766.3 973.609 10
 0 5 23 21240.3 1282.21 9
 0 -5 23 20561.7 701.31 14
 0 -5 23 20519.5 1195.25 30
 0 5 24 11212.3 684.98 8
 0 5 24 11797.4 622.859 7
 0 5 24 12066.2 698.95 63
 0 5 24 11727.4 657.273 59
 0 -5 24 12367.3 605.153 66
 0 5 24 11168.2 650.912 68
 0 5 24 12620.6 705.79 55
 0 -5 24 10139.2 820.964 43
 0 5 24 12112.1 701.423 51
 0 5 24 11628.8 642.226 16
 0 -5 24 10974.9 986.254 39
 0 -5 24 10328.1 845.208 30
 0 -5 24 11183.3 719.386 10
 0 5 24 11623.4 965.24 9
 0 -5 24 11175.2 502.208 14
 0 5 24 11286.1 575.765 12
 0 5 24 11255.6 652.738 15
 0 5 24 11988.7 564.356 14
 0 5 25 79973.1 2216.42 15
 0 5 25 82978.2 2898.71 9
 0 -5 25 80189.6 1960.86 14
 0 5 25 81148.7 2229.87 13
 0 5 25 80811.4 2049.36 14
 0 5 25 80918.9 2089.35 12
 0 -5 25 79508.6 2360.25 10
 0 5 25 79063.5 2154.81 7
 0 5 25 82443 2310.29 8
 0 5 25 81646.4 2234.56 59
 0 5 25 77517.3 2261.71 63
 0 -5 25 83141 2118.96 66
 0 5 25 77496.6 2208.98 68
 0 5 25 83902.3 2307.03 51
 0 5 25 85124.6 2315.71 55
 0 -5 25 75307 2630.48 43
 0 5 25 84919.5 2197.12 16
 0 5 25 86349.8 2308.79 20
 0 -5 25 79747.9 2952.75 39
 0 -5 25 83929.7 2127.4 34
 0 -5 25 84598.4 2190.54 32
 0 -5 25 74929.4 2633.25 30
 0 5 26 28336.6 1174.83 8
 0 5 26 29283.3 1082.72 7
 0 5 26 26916.5 1132.18 63
 0 -5 26 29088.1 1026.89 66
 0 5 26 29001.8 1127.67 59
 0 5 26 28797.6 1156.67 55
 0 5 26 28249.8 1138.44 51
 0 -5 26 26076.4 1362.88 43
 0 5 26 30985.2 1168.99 20
 0 5 26 30448.7 1084.42 16
 0 5 26 29179.1 1260.27 42
 0 -5 26 25604.8 1554.8 39
 0 -5 26 27337.3 1200.27 40
 0 -5 26 29470.2 1075.08 32
 0 -5 26 29943.1 1042.7 34
 0 5 26 28724.6 981.591 14
 0 -5 26 28275.4 1215.68 10
 0 5 26 28521.3 1575.45 9
 0 5 26 29633.1 1122.33 13
 0 5 26 27406 985.263 12
 0 -5 26 27539.1 898.498 14
 0 5 26 28815.3 1105.85 15
 0 5 27 76091.7 2106.58 7
 0 5 27 78058.1 2256.04 8
 0 -5 27 81082.2 2077.44 66
 0 5 -27 76047 2002.65 62
 0 5 27 80432.3 2209.98 59
 0 5 27 77868.9 2237.97 63
 0 -5 27 71082.7 2510.32 43
 0 5 27 77492.8 2085.6 16
 0 5 27 78303.4 2205.72 20
 0 -5 27 76522.5 2329.15 40
 0 5 27 77940.8 2373.31 42
 0 -5 27 73267.5 2861.08 39
 0 -5 27 81575.2 2139.08 32
 0 -5 27 80734.1 2081.78 34
 0 5 27 78210.4 2009.09 14
 0 -5 27 79451.2 2336.85 10
 0 5 27 75985.3 2144.92 15
 0 5 27 78747.3 2177.29 13
 0 -5 27 80032.3 1923.8 14
 0 5 28 45288.4 1551.92 8
 0 5 28 43754.2 1519.37 63
 0 5 28 44690.3 1494.3 59
 0 5 -28 42923.1 1311.34 62
 0 -5 28 43872.4 1372.46 66
 0 5 28 44785.4 1520.44 45
 0 5 28 46150.5 1400.07 16
 0 5 28 48448.3 1533.27 20
 0 5 28 45460.1 1655.49 42
 0 -5 28 41163.2 2015.27 39
 0 -5 28 41629.8 1568.03 40
 0 -5 28 47427.3 1441.79 32
 0 -5 28 46771.4 1402.64 34
 0 5 28 43922.1 1331.07 14
 0 5 28 44992.2 1478.48 13
 0 -5 28 44365.9 1599.2 10
 0 -5 28 44490.8 1244.65 14
 0 5 29 125861 3294.51 8
 0 5 29 130813 3290.52 63
 0 5 29 128723 3243.61 59
 0 -5 29 132058 3116.73 66
 0 5 29 130349 3280.62 45
 0 5 29 132261 3262.63 20
 0 -5 29 123728 3356.22 40
 0 5 29 135483 3461.58 42
 0 -5 29 137793 3181.73 32
 0 -5 29 138343 3137.44 34
 0 -5 29 130317 2940.11 14
 0 5 29 127381 3038.08 14
 0 -5 29 136970 3425.01 10
 0 -5 30 1949.6 365.42 10
 0 5 30 911.052 213.359 14
 0 -5 30 1545.06 208.672 14
 0 5 30 1488.14 339.355 8
 0 5 30 983.705 273.445 63
 0 -5 30 2094.09 306.015 66
 0 5 30 1101.74 281.338 67
 0 5 30 1778.39 314.735 59
 0 5 30 1330.41 313.648 45
 0 5 30 1560.36 291.729 20
 0 5 30 1073.88 282.429 18
 0 5 30 1697.69 370.439 42
 0 -5 30 1943.09 359.922 40
 0 -5 30 1747.75 261.722 34
 0 -5 30 1684.31 280.977 32
 0 -5 30 1507.33 254.8 31
 0 -5 31 466.975 246.957 10
 0 -5 31 359.261 141.816 14
 0 5 31 648.061 186.159 14
 0 5 31 570.731 243.341 8
 0 5 31 501.228 223.655 59
 0 5 31 309.617 212.719 67
 0 5 31 697.878 234.078 63
 0 -5 31 489.754 211.939 66
 0 5 31 313.815 239.845 45
 0 -5 31 433.138 197.976 22
 0 -5 31 272.302 164.903 21
 0 5 31 361.331 195.479 20
 0 5 31 496.173 212.582 18
 0 5 31 458.858 273.114 42
 0 -5 31 250.471 204.077 40
 0 -5 31 443.838 190.463 32
 0 -5 31 400.583 181.233 34
 0 -5 31 268.342 154.377 31
 0 5 32 13652.8 736.713 8
 0 5 32 13470.8 686.781 67
 0 -5 32 14335.8 650.616 66
 0 5 32 13375.3 702.233 59
 0 5 32 14090.8 724.154 45
 0 5 32 14452.8 701.227 20
 0 -5 32 15327.8 662.277 22
 0 5 32 14842.6 739.699 18
 0 -5 32 13541.6 596.799 21
 0 5 32 14796.5 820.862 42
 0 -5 32 14729 773.573 40
 0 -5 32 14946.5 669.681 32
 0 -5 32 14042.2 634.443 34
 0 -5 32 13962.5 539.362 14
 0 5 32 13317.5 597.273 14
 0 -5 32 14435 777.475 10
 0 5 33 139.678 195.765 8
 0 -5 33 197.948 162.952 66
 0 5 33 207.165 189.451 67
 0 5 33 224.203 173.793 59
 0 5 33 129.598 215.3 45
 0 5 33 -96.0349 177.183 18
 0 -5 33 234.716 163.455 22
 0 5 33 116.688 168.648 20
 0 5 33 284.483 221.989 42
 0 -5 33 195.776 195.73 40
 0 -5 33 357.474 166.041 34
 0 -5 33 214.717 156.126 32
 0 5 33 173.15 141.893 14
 0 -5 33 238.464 209.538 10
 0 5 34 4791.89 410.509 8
 0 5 34 3996.19 355.332 67
 0 -5 34 4400.81 331.485 66
 0 5 34 4048.83 366.999 59
 0 5 34 4691.94 394.111 45
 0 -5 34 4245.77 344.177 47
 0 5 34 4284.75 342.952 20
 0 5 34 4094.93 356.042 18
 0 -5 34 4533.58 334.815 22
 0 -5 34 4366.32 392.308 40
 0 5 34 4852.36 439.359 42
 0 -5 34 4723.68 333.007 34
 0 -5 34 4346.97 324.685 32
 0 -5 34 4135.3 395.022 10
 0 5 34 3817.33 288.277 14
 0 5 35 2170.5 261.062 67
 0 5 35 2053.3 261.389 59
 0 -5 35 2413.08 249.774 47
 0 5 35 2715.21 307.44 45
 0 -5 35 2120.8 233.337 22
 0 5 35 2315.44 261.41 18
 0 -5 35 2357.84 291.827 40
 0 -5 35 2172.19 226.608 32
 0 -5 35 2418.94 291.459 10
 0 5 35 2099.88 211.26 14
 0 5 36 9058.04 448.944 67
 0 5 36 9338.66 491.369 59
 0 -5 36 9576.97 446.032 47
 0 5 36 9742.28 499.043 45
 0 -5 36 9796.7 439.984 22
 0 -5 36 9416.56 490.509 40
 0 -5 36 9078.62 411.67 32
 0 5 36 9136.56 387.77 14
 0 -5 37 2679.89 218.151 22
 0 5 37 2492.44 243.429 59
 0 -5 37 2367.56 206.975 47
 0 -5 38 5176.68 266.706 22
 0 5 38 4324.23 240.941 67
 0 -6 0 112135 2755.73 29
 0 6 0 115599 2508.5 35
 0 6 0 109860 2835.36 4
 0 6 0 107837 2772.14 1
 0 6 0 113241 2477.64 37
 0 -6 -1 32050.9 1099.2 29
 0 -6 1 31973.8 1124.03 29
 0 6 -1 31909.6 915.924 35
 0 6 1 30555.7 1123.4 1
 0 6 -1 34907.7 1199.94 4
 0 6 -1 32291.1 1138.37 1
 0 6 1 33650.9 1207.31 4
 0 6 1 32229.5 903.446 37
 0 6 -1 31129.8 890.772 37
 0 -6 2 15046.6 707.757 29
 0 6 -2 13345.4 503.331 27
 0 -6 -2 13913.4 642.325 29
 0 6 2 13342.8 512.743 27
 0 6 -2 13505 517.292 35
 0 6 2 13424.9 728.984 4
 0 6 -2 12953.2 442.283 2
 0 6 2 13740.4 693.191 1
 0 6 -2 13134.1 673.473 1
 0 6 -2 13519.8 693.08 4
 0 6 -2 13936.1 505.333 37
 0 -6 3 995.302 231.737 29
 0 -6 -3 781.074 189.924 29
 0 6 -3 840.76 143.571 27
 0 6 3 1013.11 151.129 27
 0 6 -3 1182.77 170.362 35
 0 6 -3 778.483 104.792 2
 0 6 -3 789.328 193.746 1
 0 6 3 815.768 197.215 1
 0 6 -3 879.672 225.457 4
 0 6 3 1012.23 245.882 4
 0 6 -3 980.373 155.516 37
 0 -6 4 380172 7849.39 29
 0 6 -4 372194 7417.91 27
 0 -6 -4 372317 7623.44 29
 0 6 4 354479 7441.11 27
 0 6 -4 366270 7438.53 35
 0 6 4 378543 7928.33 4
 0 6 -4 378833 7810.18 1
 0 6 -4 388798 7808.11 4
 0 6 4 364288 7785.51 1
 0 6 -4 360866 7321.24 2
 0 6 -4 375740 7411.11 37
 0 -6 5 365978 7502.48 29
 0 6 5 319905 7040.46 27
 0 6 -5 351662 7027.06 27
 0 -6 -5 346431 7192.3 29
 0 -6 5 333549 6914.52 34
 0 6 -5 354104 7057.14 35
 0 6 5 351291 7568.42 3
 0 6 5 356850 7548.11 4
 0 6 5 358263 7432.86 1
 0 6 -5 358860 6945.08 2
 0 6 -5 363094 7392.72 4
 0 6 -5 360294 7023.43 37
 0 -6 -6 40571.5 1180.47 29
 0 6 6 36238.3 1096.9 27
 0 6 -6 41918.6 1091.23 27
 0 -6 6 41729.1 1414.64 29
 0 6 -6 41951.3 1116.15 35
 0 -6 6 41164.9 1017.7 34
 0 6 6 41432.4 1466.95 3
 0 6 -6 43380.9 1355.65 4
 0 6 6 40649.8 1438.91 4
 0 6 6 42069 1501.66 9
 0 6 -6 42269.6 1028.16 2
 0 6 -6 42989.4 1090.28 37
 0 -6 -7 44595.6 1187.13 29
 0 -6 7 44159.9 1480.63 29
 0 6 -7 41968.6 1110.36 27
 0 6 7 39832.6 1138.76 27
 0 -6 7 39787.7 1043.26 34
 0 6 -7 43463.6 1143.96 35
 0 6 7 45385.8 1520.7 4
 0 6 7 46053.8 1539.28 3
 0 6 -7 41462.7 1054.65 2
 0 6 7 43755.5 1540.14 9
 0 6 -7 43552.3 1112.75 37
 0 -6 8 282962 6092.3 29
 0 6 -8 278911 5552.51 27
 0 6 -8 268222 5537.39 37
 0 -6 8 275498 5488.76 34
 0 6 -8 274643 5586.3 35
 0 6 8 272125 6108.01 3
 0 6 8 273076 6162.12 9
 0 6 -8 277961 5503.92 2
 0 6 8 271595 6084.76 4
 0 6 9 55617.9 1807.8 9
 0 6 -9 53646.6 1299.03 2
 0 6 9 51084.1 1393.94 23
 0 6 9 52567.3 1364.81 16
 0 -6 9 51428.1 1703.19 29
 0 6 -9 52614.7 1314.42 27
 0 6 9 53828.4 1423.37 24
 0 6 9 49543.7 1330.51 27
 0 6 -9 51566.6 1308.13 37
 0 6 9 52408.2 1477.59 41
 0 6 -9 51345.6 1340.7 35
 0 -6 9 51839.8 1306.41 32
 0 -6 9 51230.6 1275.51 34
 0 6 9 55754.4 1455.71 15
 0 6 10 60940.3 1958.48 9
 0 6 10 59303.5 1542.84 23
 0 6 10 61714 1527.67 16
 0 6 10 58256.3 1551.52 24
 0 6 10 53595.6 1443.72 27
 0 -6 10 58875.8 1879.1 29
 0 6 -10 57802.9 1438.07 27
 0 6 10 58635.9 1613.95 41
 0 6 -10 58976 1443.3 37
 0 -6 10 55212 1437.72 32
 0 -6 10 59759.7 1420.24 34
 0 6 -10 61141.4 1494.95 35
 0 6 10 61784.3 1558.62 13
 0 -6 11 1180.83 248.284 5
 0 6 11 1353.43 305.627 9
 0 6 11 1473.49 212.612 24
 0 6 11 1500.07 221.631 23
 0 -6 11 1363.77 299.958 29
 0 6 -11 1219.07 175.993 27
 0 6 -11 1398.95 172.715 37
 0 6 11 1811.91 260.361 41
 0 -6 11 1577.02 198.642 32
 0 -6 11 1308.83 165.685 34
 0 6 -11 1248.83 180.507 35
 0 6 11 1532.95 204.147 16
 0 6 11 1493.87 209.396 13
 0 6 12 97054.1 2762.14 9
 0 -6 12 96237.3 2509.07 5
 0 6 12 94896.7 2262.8 24
 0 -6 12 91057.8 2632.67 29
 0 6 12 91190.2 2062.93 31
 0 6 -12 90663.2 2119.25 27
 0 6 12 94364.1 2237.58 23
 0 6 12 95765.2 2232.07 16
 0 6 12 95828.2 2350.84 41
 0 6 -12 90834.3 2107.61 37
 0 -6 12 90340.5 2105.09 34
 0 -6 12 89615 2141.69 32
 0 6 12 96798.3 2268.42 13
 0 6 13 128098 3432.36 9
 0 -6 13 119167 3099.49 5
 0 6 13 129317 2884.77 24
 0 -6 13 130052 3353.3 29
 0 6 -13 124593 2719.12 27
 0 6 13 121531 2657.15 31
 0 6 13 124936 2971.47 51
 0 6 13 126866 2900.39 17
 0 6 13 123710 2838.08 23
 0 6 13 126486 2847.17 16
 0 6 13 126812 2781.87 37
 0 6 13 123085 2780.8 35
 0 -6 13 119581 2756.81 32
 0 -6 13 120020 2714.46 34
 0 6 13 113109 2761.34 12
 0 6 13 126250 2879.34 13
 0 6 13 122931 2895.65 15
 0 6 14 5312.38 387.426 13
 0 6 14 4949.34 337.086 12
 0 6 14 5867.48 412.237 15
 0 6 14 5602.16 582.583 9
 0 -6 14 5931.15 494.548 5
 0 6 14 4693.3 390.136 8
 0 6 14 5204.9 383.363 56
 0 6 14 4727.41 412.769 51
 0 6 14 5707.98 412.906 48
 0 6 14 5716.62 389.664 16
 0 6 14 5427.68 374.399 23
 0 6 14 5092.31 378.083 17
 0 6 14 5555.84 351.153 37
 0 6 14 5250.37 341.568 35
 0 -6 14 5910.74 341.512 34
 0 -6 14 5928.45 365.68 32
 0 6 -14 5899.98 335.129 27
 0 6 14 5595.37 389.636 24
 0 6 15 5447.69 418.448 15
 0 6 15 5121.62 348.12 12
 0 -6 15 6139.53 448.8 10
 0 6 15 6079.06 415.586 13
 0 6 15 5469.89 588.02 9
 0 -6 15 5419.19 483.086 5
 0 6 15 5986.99 433.84 8
 0 6 15 6364.38 464.074 68
 0 6 15 6296.77 426.311 56
 0 -6 15 5880.5 389.751 60
 0 6 15 5883.12 384.516 65
 0 6 15 6024.76 430.022 48
 0 6 15 5752.13 386.601 53
 0 6 15 5873.1 456.397 51
 0 6 15 6213.97 419.654 55
 0 6 15 5778.98 380.048 19
 0 6 15 6003.79 406.585 16
 0 6 15 5927.06 411.659 17
 0 6 15 5509.21 380.945 23
 0 6 15 6347.18 369.814 37
 0 -6 15 5340.2 353.803 32
 0 6 15 5527.08 350 35
 0 -6 15 5684.32 346.909 34
 0 6 15 5802.75 400.783 24
 0 6 -15 5553.67 330.632 27
 0 6 16 25926.8 982.84 15
 0 6 16 28182.9 989.882 13
 0 6 16 26216.6 900.419 12
 0 -6 16 26513.2 1020.87 10
 0 6 16 24971.3 982.403 8
 0 6 16 26960.1 1334.1 9
 0 -6 16 25365.6 1121.04 5
 0 6 16 27850.2 1050.23 68
 0 -6 16 27357.3 938.47 60
 0 6 16 29408.4 1019.26 56
 0 6 16 29897.1 961.781 65
 0 6 16 27627.1 928.726 59
 0 6 16 26260 1034.22 51
 0 6 16 28530 998.506 55
 0 6 16 26504.1 942.854 53
 0 6 16 27624.7 1008.11 48
 0 6 16 26872.3 932.593 19
 0 6 16 27855.1 989.075 17
 0 6 16 26711 918.771 23
 0 -6 16 25888.6 1392.27 39
 0 6 16 27832.3 881.265 37
 0 6 16 29007.5 905.477 38
 0 6 16 28002.1 889.251 35
 0 -6 16 26473 864.53 34
 0 -6 16 25600.3 889.539 32
 0 6 -16 27008.7 835.096 27
 0 6 16 26357.6 934.87 24
 0 6 17 18483.8 776.094 13
 0 -6 17 18385.9 826.966 10
 0 6 17 16992.1 765.927 15
 0 6 17 16164.3 674.416 12
 0 6 17 16917.8 782.57 8
 0 -6 17 16104.3 873.652 5
 0 6 17 17721 1085.58 9
 0 6 17 17285.3 710.874 59
 0 6 17 18486.1 791.257 56
 0 -6 17 18247.3 737.617 60
 0 6 17 18050.1 737.753 65
 0 6 17 18136.3 828.766 68
 0 6 17 17645.7 743.619 53
 0 6 17 17772.1 825.773 51
 0 6 17 17863.9 791.704 48
 0 6 17 18649.6 790.857 55
 0 6 17 17693.4 731.322 19
 0 6 17 17528.2 765.464 17
 0 6 17 17536.5 706.648 23
 0 6 17 18697.1 675.954 37
 0 6 17 17937.5 692.925 38
 0 -6 17 17387.9 1147.24 39
 0 -6 17 17014.1 697.978 32
 0 -6 17 17295.9 670.081 34
 0 6 17 17693.1 674.239 35
 0 6 17 18344.5 732.968 24
 0 6 18 1127.13 245.405 13
 0 6 18 948.558 230.028 15
 0 -6 18 2683.56 327.997 10
 0 6 18 991.445 184.943 12
 0 6 18 2314.81 302.599 8
 0 -6 18 1145.64 256.333 5
 0 6 18 2458.83 424.599 9
 0 6 18 1139.07 212.437 59
 0 -6 18 770.092 189.019 60
 0 6 18 1085.09 223.09 65
 0 6 18 1273.61 256.492 68
 0 6 18 1042.27 244.344 56
 0 6 18 1224.7 248.133 55
 0 6 18 1150.85 268.018 51
 0 6 18 1167.56 239.317 48
 0 6 18 1171.28 211.489 53
 0 6 18 1039.73 229.347 17
 0 6 18 1025.23 196.294 24
 0 6 18 1283.2 214.562 19
 0 6 18 1114.22 204.456 23
 0 6 18 1042.01 197.426 38
 0 -6 18 2536.62 490.246 39
 0 -6 18 844.537 190.978 32
 0 6 18 1159.05 181.165 35
 0 -6 18 838.568 195.023 34
 0 -6 18 1346.97 331.298 29
 0 -6 19 1811.47 314.082 10
 0 6 19 1855.75 278.073 13
 0 6 19 1621.42 281.057 15
 0 6 19 1582.36 271.538 16
 0 6 19 1617.34 231.912 12
 0 6 19 1181.64 261.129 8
 0 6 19 1754.89 397.95 9
 0 -6 19 1749.54 315.082 5
 0 6 19 1492.4 282.953 68
 0 6 19 1547.28 244.486 59
 0 -6 19 1432.29 244.206 60
 0 6 19 1360.19 249.406 65
 0 6 19 1842.84 290.546 56
 0 6 19 1269.92 240.963 53
 0 6 19 1649.64 282.087 48
 0 6 19 1463.51 296.855 51
 0 6 19 1984.24 306.578 55
 0 6 19 1319.24 250.851 17
 0 6 19 1653.71 246.695 19
 0 6 19 1447.61 225.643 23
 0 -6 19 1535.45 409.897 39
 0 -6 19 1512.45 230.132 34
 0 -6 19 1715.11 256.68 32
 0 -6 19 1572.43 354.289 29
 0 6 20 54117.6 1669.36 15
 0 6 20 55951.7 1672.58 13
 0 6 20 52029.4 1525.86 12
 0 -6 20 56599.7 1753.93 10
 0 6 20 55710.8 2198.43 9
 0 6 20 54478.5 1701.85 8
 0 6 20 53705.8 1602.22 59
 0 6 20 59864.4 1723.67 56
 0 -6 20 56281 1592.03 60
 0 6 20 53958.8 1719.31 68
 0 6 20 61283.4 1743.18 55
 0 6 20 57895.3 1699.94 48
 0 6 20 56895.8 1758.97 51
 0 6 20 55410 1653.51 17
 0 6 20 55024.2 1628.14 16
 0 6 20 54729 1605.21 19
 0 -6 20 52342.7 2227.31 39
 0 -6 20 58144.8 1597.96 32
 0 -6 20 56952.2 1543.85 34
 0 -6 20 58893.4 2144.56 29
 0 -6 21 15036.8 801.867 10
 0 6 21 13081 630.02 12
 0 6 21 14015.9 735.905 15
 0 6 21 15605.7 766.932 13
 0 6 21 14192.5 574.746 14
 0 6 21 14997.9 1086 9
 0 6 21 14594.9 770.31 8
 0 6 21 15473.9 772.389 56
 0 -6 21 14144.5 668.659 60
 0 6 21 13984.4 758.33 68
 0 6 21 13752.6 692.854 59
 0 -6 21 14309.8 624.967 66
 0 6 21 16265.2 794.718 55
 0 6 21 15151 809.148 51
 0 6 21 14692.3 754.668 48
 0 6 21 15691.1 745.709 17
 0 6 21 14470.2 718.457 16
 0 6 21 14665.4 709.228 19
 0 -6 21 15738.6 1146.22 39
 0 -6 21 15178.9 695.146 32
 0 -6 21 14875.9 660.657 34
 0 -6 21 14966.2 1007.03 29
 0 -6 22 45012.4 1549.28 10
 0 6 22 43771.3 1249.41 14
 0 6 22 42331.4 1315.04 12
 0 6 22 45495.8 1492.57 15
 0 6 22 43149.7 1953.91 9
 0 6 22 44477.7 1521.04 8
 0 6 22 48451.2 1526.75 56
 0 -6 22 48242 1395.66 60
 0 -6 22 47234.8 1333.6 66
 0 6 22 46857.8 1455.29 59
 0 6 22 41720.7 1481.85 68
 0 6 22 48029.7 1539.97 55
 0 6 22 44704.4 1556.76 51
 0 6 22 43706.5 1417.89 19
 0 6 22 46128.8 1452.84 16
 0 -6 22 40865.5 1969.47 39
 0 -6 22 47323.9 1368.74 34
 0 -6 22 48589.2 1422.15 32
 0 -6 22 45811.6 1933.63 30
 0 6 23 13253.4 584.293 14
 0 -6 23 15085.6 822.688 10
 0 6 23 14355.2 765.439 15
 0 6 23 14654.1 1100.17 9
 0 6 23 13911.6 780.183 8
 0 6 23 12744.3 728.658 68
 0 6 23 12859.9 690.938 59
 0 -6 23 14958.6 661.084 66
 0 -6 23 15035.2 677.742 60
 0 6 23 14790.5 814.012 51
 0 6 23 15778.7 807.197 55
 0 -6 23 15268.4 1017.22 43
 0 6 23 14402.4 730.11 16
 0 6 23 15089 727.293 19
 0 -6 23 14657.4 1127.12 39
 0 -6 23 15837.5 726.488 32
 0 -6 23 16113.3 697.934 34
 0 -6 23 13099.4 982.183 30
 0 -6 24 57955 1822.34 10
 0 6 24 53225.7 1460.34 14
 0 6 24 53385.1 1696.73 15
 0 6 24 54846.8 2281.81 9
 0 6 24 53723.5 1757.52 8
 0 6 24 56196.2 1677.5 59
 0 -6 24 58545.5 1573.54 66
 0 6 24 52581.4 1699.01 68
 0 -6 24 58145.3 2148.66 43
 0 6 24 57232.3 1786.95 51
 0 6 24 57097 1768.97 55
 0 6 24 57537.8 1679.07 16
 0 6 24 52600.1 1624.92 19
 0 -6 24 53633.6 2309.12 39
 0 -6 24 56308.4 1587.17 34
 0 -6 24 52116.4 1595.5 32
 0 -6 24 51720.7 2110.29 30
 0 6 25 10408.2 685.765 8
 0 -6 25 11554 578.198 66
 0 6 25 11436.9 647.17 59
 0 6 25 11608.9 705.014 63
 0 6 -25 10471.6 578.681 62
 0 -6 25 10683.8 854.647 43
 0 6 25 11764.9 706.275 55
 0 6 25 10363.5 614.968 16
 0 -6 25 9745.14 929.723 39
 0 6 25 10467.8 511.403 14
 0 -6 25 10426.9 694.62 10
 0 6 25 9626.01 898.892 9
 0 -6 25 8826.01 798.639 30
 0 6 26 340.518 207.314 59
 0 6 -26 471.055 185.82 62
 0 -6 26 403.4 183.329 66
 0 6 26 511.702 231.456 63
 0 6 26 455.073 242.066 55
 0 -6 26 563.682 274.023 43
 0 6 26 686.572 281.54 42
 0 -6 26 456.667 310.273 39
 0 6 26 237.275 209.583 16
 0 -6 26 377.085 230.83 10
 0 6 26 370.729 155.513 14
 0 6 26 310.149 316.219 9
 0 6 26 276.747 238.773 8
 0 6 26 238.208 182.43 20
 0 6 27 214.206 168.409 20
 0 6 27 53.6228 189.986 59
 0 6 -27 98.9531 167.282 62
 0 -6 27 13.8942 176.143 66
 0 6 27 105.164 208.904 63
 0 -6 27 269.278 299.548 39
 0 -6 27 45.2051 241.919 40
 0 6 27 301.724 269.114 42
 0 6 27 254.588 233.299 8
 0 -6 27 -44.122 206.378 10
 0 6 27 218.858 144.585 14
 0 6 27 328.537 201.965 16
 0 6 28 71530.9 1972.5 20
 0 6 28 66734.7 1984.77 63
 0 6 28 67265.9 1905.08 59
 0 6 -28 62291.1 1730.84 62
 0 -6 28 66915.5 1772.59 66
 0 6 28 63452.5 1815.64 67
 0 -6 28 63451.6 1999.25 40
 0 6 28 67067.3 2105.72 42
 0 -6 28 65986.5 2009.11 10
 0 6 28 64357.3 1910.35 13
 0 6 28 63338.9 1670.94 14
 0 6 28 66376.1 1993.29 8
 0 6 29 28694.3 1149.4 8
 0 -6 29 30438.5 1001.35 22
 0 6 29 29383.8 1100.82 20
 0 6 29 28282.2 1132.48 63
 0 6 29 26557.1 1004.55 67
 0 6 29 27509.7 1068.56 59
 0 -6 29 26687.4 959.649 66
 0 6 -29 27687.6 944.252 62
 0 -6 29 25959.6 1129.16 40
 0 6 29 30200.7 1256.45 42
 0 -6 29 28652.4 1022.96 32
 0 -6 29 28974.6 1008.07 34
 0 6 29 26553.4 890.579 14
 0 -6 29 28960.2 1162.25 10
 0 6 30 25512.1 1060.15 8
 0 6 30 24302 1033.1 63
 0 6 30 23466.7 918.463 67
 0 6 -30 25054.9 850.815 62
 0 -6 30 25024.1 899.914 66
 0 6 30 24479.6 975.643 59
 0 -6 30 26964.4 920.101 22
 0 6 30 26688 1015.69 20
 0 6 30 26906.1 1027.1 18
 0 -6 30 26446.9 1082.61 40
 0 6 30 25561.2 1134.39 42
 0 -6 30 25980.9 940.055 32
 0 -6 30 25973.1 922.424 34
 0 -6 30 26145.4 1073.4 10
 0 6 30 23848.5 816.449 14
 0 6 31 22775.2 965.185 8
 0 6 31 22257.2 898.132 59
 0 -6 31 22368.5 814.753 66
 0 6 31 22706.7 951.185 63
 0 6 31 21836.4 837.322 67
 0 -6 31 22237.9 854.136 47
 0 -6 31 21141.1 801.362 21
 0 -6 31 22917.4 819.38 22
 0 6 31 22505.4 908.014 18
 0 6 31 24279.9 922.496 20
 0 -6 31 21220.3 944.31 40
 0 6 31 22794.4 1031.41 42
 0 -6 31 19477.6 776.705 31
 0 -6 31 22789.5 835.484 34
 0 -6 31 23218.2 852.295 32
 0 -6 31 23141.8 975.233 10
 0 6 31 20685.2 725.918 14
 0 -6 32 28923.6 935.877 10
 0 6 32 27118.1 911.422 8
 0 6 32 26969.6 838.391 59
 0 6 32 27475.8 889.049 63
 0 -6 32 27828.9 745.446 66
 0 6 32 25850.2 752.165 67
 0 6 32 28051.5 910.704 45
 0 -6 32 29014.2 813.593 47
 0 -6 32 27164.1 705.223 21
 0 6 32 27923.7 851.004 18
 0 -6 32 29235.4 760.756 22
 0 6 32 27068.6 822.398 20
 0 -6 32 27084 901.288 40
 0 6 32 28498.7 1011.47 42
 0 -6 32 29363.8 793.343 32
 0 -6 32 28185.8 766.814 34
 0 6 33 3024.93 328.779 8
 0 -6 33 2103.42 241.656 66
 0 6 33 1630.51 252.787 59
 0 6 33 2355.03 249.577 67
 0 6 33 2583.26 329.445 45
 0 -6 33 2490.23 274.352 47
 0 6 33 2213.57 260.535 20
 0 6 33 2273.05 268.305 18
 0 -6 33 2263.06 242.596 22
 0 6 33 2210.91 331.603 42
 0 -6 33 2555.03 315.965 40
 0 -6 33 2181.61 243.544 32
 0 -6 33 2464.41 250.223 34
 0 -6 33 2537.3 314.227 10
 0 6 34 7228.32 469.462 8
 0 6 34 6634.3 413.41 59
 0 6 34 5823.48 353.842 67
 0 6 34 7081.64 455.691 45
 0 -6 34 7492.18 387.56 22
 0 6 34 6249.37 381.559 20
 0 -6 34 7341.14 452.731 40
 0 6 34 6900.22 498.441 42
 0 -6 34 7144.48 385.266 34
 0 -6 34 7498.17 392.514 32
 0 -6 34 6740.51 445.685 10
 0 6 35 3294.55 238.168 67
 0 6 35 4642.55 349.478 45
 0 -6 35 3856.71 261.613 22
 0 -6 35 3864.92 307.626 40
 0 -6 35 4227.07 273.582 32
 0 -6 35 3876.88 318.797 10
 0 -6 36 4779.92 267.291 22
 0 6 36 5063.14 336.26 45
 0 -6 38 17370.1 494.333 47
 0 7 -1 18329 644.47 23
 0 7 1 19036.1 667.433 23
 0 7 1 19659.2 707.145 24
 0 7 -1 18288.8 682.928 24
 0 -7 1 19314.8 860.985 29
 0 7 1 19469 683.6 27
 0 -7 -1 19922.7 845.143 29
 0 7 -1 19256.3 669.749 37
 0 7 1 19850.1 821.796 41
 0 7 1 20564.2 687.994 37
 0 7 -1 19167.8 686.532 35
 0 7 1 21232.2 993.047 4
 0 7 1 19511.6 915.835 1
 0 7 -1 19897.5 932.258 4
 0 7 -1 18037.9 879.404 1
 0 7 -2 878.539 170.716 24
 0 7 2 935.569 197.139 24
 0 7 2 833.197 161.988 23
 0 -7 2 895.488 228.726 29
 0 7 -2 638.265 171.982 27
 0 -7 -2 752.118 176.718 29
 0 7 2 890.091 162.2 27
 0 7 -2 771.348 154.596 37
 0 7 2 1154.49 236.7 41
 0 7 -2 1335.86 187.009 35
 0 7 -2 662.171 221.245 1
 0 7 2 542.984 196.034 1
 0 7 -2 911.57 247.062 4
 0 7 2 932.262 258.124 4
 0 7 3 185806 4051.22 23
 0 -7 3 193299 4440.04 29
 0 7 3 188065 4095.77 24
 0 7 3 188716 4067.65 27
 0 7 -3 186068 4047.89 24
 0 -7 -3 184338 4230.54 29
 0 7 -3 189644 4041.76 27
 0 7 3 188865 4277.73 41
 0 7 -3 199064 4044.52 37
 0 7 -3 193700 4069.69 35
 0 7 -3 192610 4447.43 1
 0 7 -3 199956 4474.13 4
 0 7 3 188259 4480.55 1
 0 7 3 186143 4573.58 4
 0 7 4 62503.1 2117.42 3
 0 7 4 63755.8 2089.73 4
 0 7 -4 69566.8 1995.84 4
 0 7 -4 68852.6 2003.76 1
 0 7 4 62378.1 1975.36 1
 0 7 4 66352.1 1674.29 23
 0 7 4 65892 1706.32 24
 0 7 4 63146.4 1667.97 27
 0 -7 -4 65000.1 1789.3 29
 0 7 -4 68505.6 1675.1 24
 0 -7 4 69130.4 2008.03 29
 0 7 -4 68819.8 1669.64 27
 0 7 -4 70852 1660.44 37
 0 7 4 67014 1861.21 41
 0 7 -4 71054.3 1693.96 35
 0 7 4 63284.4 1675.87 35
 0 7 4 71037.9 1718.9 13
 0 7 -5 3907.89 408.686 1
 0 7 5 5602.72 535.45 3
 0 7 -5 5329.07 454.909 4
 0 7 5 5510.73 535.182 4
 0 7 5 5599.03 350.103 23
 0 -7 5 5252.76 468.455 29
 0 7 5 5055.9 337.882 27
 0 7 -5 4968.74 319.194 24
 0 -7 -5 5386.44 376.533 29
 0 7 -5 4979.18 323.645 27
 0 7 -5 5488.61 325.624 37
 0 7 5 5817.36 433.946 41
 0 7 5 5700.82 337.914 37
 0 -7 5 5119.26 264.122 34
 0 7 5 5551.88 345.276 35
 0 7 -5 5159.72 335.032 35
 0 7 5 5381.29 360.028 13
 0 7 -6 3175.08 364.591 4
 0 7 6 3299.74 435.638 3
 0 7 6 3448 462.892 9
 0 7 -6 3260.05 362.955 1
 0 7 6 2443.07 380.369 4
 0 7 6 4474.72 289.003 16
 0 7 6 3271.55 281.749 23
 0 7 -6 3275.86 260.859 24
 0 -7 6 3003.95 370.625 29
 0 7 6 2154.65 237.952 27
 0 7 -6 3391.18 267.096 27
 0 7 6 2718.8 250.848 37
 0 7 6 2794.23 317.586 41
 0 7 -6 2724.73 241.037 37
 0 7 -6 2797.95 251.783 35
 0 -7 6 2785.39 201.282 34
 0 -7 6 3252.27 229.066 32
 0 7 6 2601.58 249.932 35
 0 7 6 3402.34 290.012 13
 0 7 7 47101.9 1777.54 9
 0 7 7 48091.5 1770.93 3
 0 7 -7 51661.9 1590.51 4
 0 7 -7 49024.4 1626.97 1
 0 7 7 48078.6 1754.34 4
 0 7 7 48687.3 1288.54 16
 0 7 -7 46879.4 1283.06 27
 0 -7 7 49288.5 1659.86 29
 0 7 7 48318.1 1366.28 24
 0 7 7 47054.1 1328.78 27
 0 7 7 48762.8 1480.71 41
 0 7 -7 50558.2 1290.17 37
 0 7 7 49842.5 1316.42 37
 0 7 -7 49131.2 1320.91 35
 0 7 7 49072.7 1328.28 35
 0 -7 7 47559.8 1195.13 34
 0 -7 7 46202.4 1222.16 32
 0 7 7 49289.8 1370.9 13
 0 7 8 42114.3 1631.4 3
 0 7 8 44326.2 1697.08 9
 0 7 -8 44388.7 1450.55 4
 0 -7 8 42340.6 1529.65 29
 0 7 8 44675.8 1268.35 24
 0 7 8 39707.4 1200.48 27
 0 7 -8 42193.5 1169.88 27
 0 7 8 41117.3 1173.46 16
 0 7 -8 43580 1166.45 37
 0 7 8 43268.8 1194.61 37
 0 7 8 43928.6 1367.06 41
 0 7 -8 42173.5 1198.88 35
 0 -7 8 40648.4 1117.51 32
 0 7 8 42614.4 1212.13 35
 0 -7 8 42292.3 1090.66 34
 0 7 8 42702.9 1249.92 13
 0 7 8 40603.5 1274.9 15
 0 7 -9 138572 3343.69 4
 0 7 9 138476 3710.69 9
 0 7 -9 139741 2997.62 27
 0 7 9 131992 3092.76 24
 0 7 9 123705 3015.65 27
 0 -7 9 142432 3543.5 29
 0 7 9 131101 3198.76 51
 0 7 9 135811 3018.36 16
 0 7 9 137458 3084.88 23
 0 7 -9 134444 2974.73 37
 0 7 9 138434 3026.74 37
 0 7 9 136222 3227.02 41
 0 -7 9 134668 2909.69 34
 0 -7 9 131648 2950 32
 0 7 -9 135971 3026.56 35
 0 7 9 136695 3043.72 35
 0 7 9 129910 3134.41 15
 0 7 9 139374 3121.01 13
 0 7 10 646.403 255.205 9
 0 7 -10 1246.8 266.375 4
 0 7 -10 916.001 170.346 27
 0 -7 10 951.345 272.216 29
 0 7 10 732.582 249.11 51
 0 7 10 1264.88 238.947 48
 0 7 10 686.705 187.174 23
 0 7 10 761.366 197.404 24
 0 7 10 851.15 178.216 37
 0 7 10 1143.59 237.172 41
 0 -7 10 1314.78 190.353 32
 0 -7 10 933.927 156.3 34
 0 7 10 800.903 179.383 35
 0 7 -10 822.809 172.077 35
 0 7 -10 1221.47 183.86 37
 0 7 10 811.686 212.975 15
 0 7 10 782.567 193.354 13
 0 7 10 928.003 197.726 16
 0 7 -11 16003.2 793.007 4
 0 7 11 14484.2 959.269 9
 0 -7 11 16176.7 816.161 5
 0 -7 11 16248.2 911.092 29
 0 7 11 15560.5 673.424 24
 0 7 -11 14737 588.171 27
 0 7 11 15150.4 706.637 48
 0 7 11 14617.2 625.099 16
 0 7 11 15037.9 660.974 23
 0 7 -11 14404 574.026 37
 0 7 11 14329.6 599.936 37
 0 7 11 14635 724.953 41
 0 7 11 14655 613.129 35
 0 -7 11 15466.1 590.678 32
 0 -7 11 14740.2 556.043 34
 0 7 11 15314.5 679.531 13
 0 7 11 14000.2 677.801 15
 0 7 12 48284.2 1407.01 13
 0 7 -12 46689.9 1543.28 4
 0 -7 12 45608 1553.51 5
 0 7 12 44830.6 1812.33 9
 0 7 12 47933.4 1335.05 56
 0 7 12 45615.9 1335.91 55
 0 7 12 44335.5 1409.99 48
 0 7 12 46947.4 1370.67 23
 0 7 12 45210.6 1315.2 16
 0 7 -12 46103.7 1241.12 37
 0 7 12 47341.2 1301.15 37
 0 7 12 46475.6 1474.84 41
 0 7 12 46374 1306.88 35
 0 -7 12 44544.4 1215.48 34
 0 -7 12 45881.6 1261.36 32
 0 7 -12 44479.7 1247.67 27
 0 -7 12 47474.6 1736.4 29
 0 7 12 47723.7 1383.48 24
 0 7 13 13085.3 633.994 13
 0 -7 13 12824 732.893 5
 0 7 13 12418.2 899.169 9
 0 7 13 11867.6 581.131 56
 0 7 13 11951.5 527.54 65
 0 7 13 12862.1 606.124 55
 0 7 13 12428.7 651.508 48
 0 7 13 12091.7 598.822 53
 0 7 13 13744.9 608.165 16
 0 7 13 12907.2 642.015 17
 0 7 13 13602 629.073 23
 0 7 -13 12568.4 525.804 37
 0 7 13 12222.4 553.984 37
 0 -7 13 12044.3 515.757 34
 0 -7 13 12318.8 541.465 32
 0 7 13 12228.5 560.063 35
 0 7 -13 11770.6 523.446 27
 0 7 13 12010.7 606.182 24
 0 -7 13 12314 814.301 29
 0 7 14 14485.7 695.666 13
 0 7 14 14401.1 989.238 9
 0 -7 14 15584.3 823.177 5
 0 7 14 14292.8 719.511 8
 0 7 14 14721.9 670.121 56
 0 -7 14 14185.1 644.546 60
 0 7 14 13595.7 592.265 65
 0 7 14 15580.9 690.34 55
 0 7 14 14479.9 749.701 51
 0 7 14 15564.8 734.833 48
 0 7 14 14047.4 665.516 53
 0 7 14 14822.6 704.806 17
 0 7 14 15727 678.016 16
 0 7 14 15590.1 688.636 23
 0 7 14 14765.3 618.638 37
 0 -7 14 14752.3 609.791 32
 0 -7 14 14307 583.445 34
 0 7 14 14510.8 620.559 35
 0 -7 14 15344.4 939.57 29
 0 7 14 15341.1 692.31 24
 0 7 -14 14578 590.441 27
 0 -7 15 1089.92 255.724 10
 0 7 15 1386.58 254.092 13
 0 7 15 1517.96 260.492 15
 0 7 15 1502.72 250.092 16
 0 -7 15 1052.27 237.519 5
 0 7 15 1281.76 250.306 8
 0 7 15 1310.82 376.771 9
 0 -7 15 1103.04 211.051 60
 0 7 15 1721.61 229.497 65
 0 7 15 1280.94 193.839 59
 0 7 15 1322.45 279.745 51
 0 7 15 1871.63 258.8 55
 0 7 15 1292.45 223.927 53
 0 7 15 1453.39 246.253 56
 0 7 15 1575.31 272.645 48
 0 7 15 1353.73 220.014 19
 0 7 15 1152.04 235.293 17
 0 7 15 1646.64 252.807 23
 0 7 15 1401.44 239.2 24
 0 7 15 1487.75 214.968 37
 0 -7 15 999.306 198.446 32
 0 -7 15 927.738 176.595 34
 0 7 15 1510.36 214.241 35
 0 -7 15 1213.64 318.891 29
 0 7 -15 1166.44 184.149 27
 0 7 16 113481 2929.51 15
 0 -7 16 119638 2963.4 10
 0 7 16 122327 2937.57 13
 0 7 16 119295 3571.69 9
 0 -7 16 115645 3109.69 5
 0 7 16 108651 2921.43 8
 0 -7 16 118308 2831.52 60
 0 7 16 120027 2772.87 65
 0 7 16 120264 2887.39 56
 0 7 16 107154 2742.99 59
 0 7 16 119156 3024.76 51
 0 7 16 117607 2940.07 48
 0 7 16 114214 2849.9 53
 0 7 16 120858 2896.17 55
 0 7 16 121458 2863.54 23
 0 7 16 119856 2838.82 16
 0 7 16 116386 2911.8 17
 0 7 16 119605 2846.27 19
 0 -7 16 116657 3607.96 39
 0 7 16 120955 2755.92 37
 0 -7 16 119039 2763.23 32
 0 -7 16 118712 2721.15 34
 0 7 16 119346 2749.33 35
 0 7 16 122206 2876.24 24
 0 -7 16 119133 3391.99 29
 0 7 -16 124249 2714.49 27
 0 -7 17 9924.3 613.494 10
 0 7 17 9564.9 602.81 15
 0 7 17 8699.36 559.347 13
 0 7 17 10150.2 860.777 9
 0 7 17 8564.52 583.711 8
 0 -7 17 10450.1 688.759 5
 0 -7 17 9083.82 528.451 60
 0 7 17 9609.82 573.462 56
 0 7 17 7568.02 473.623 59
 0 7 17 9694.53 598.007 48
 0 7 17 8505.51 600.348 51
 0 7 17 9302.54 565.907 55
 0 7 17 8061.62 514.311 53
 0 7 17 9150.88 540.698 16
 0 7 17 8340.09 550.989 17
 0 7 17 8795.48 525.513 23
 0 7 17 9533.53 539.366 19
 0 7 17 9350.38 484.039 37
 0 -7 17 9768.94 888.224 39
 0 -7 17 9706.69 492.118 34
 0 7 17 9453.42 484.733 35
 0 -7 17 10354.9 533.82 32
 0 7 -17 9694.92 468.982 27
 0 7 17 9573.61 546.643 24
 0 -7 18 2267.71 346.085 5
 0 7 18 1762.51 316.822 8
 0 7 18 2416.8 483.573 9
 0 7 18 2552.59 338.74 56
 0 7 18 1925.67 258.675 59
 0 -7 18 1472.42 257.72 60
 0 7 18 2097.41 286.125 53
 0 7 18 2193.82 354.145 51
 0 7 18 1971.58 307.309 48
 0 7 18 2254.62 316.268 55
 0 7 18 2206.21 292.576 19
 0 7 18 1911.66 297.093 17
 0 7 18 1967.05 271.356 23
 0 7 18 2045.61 240.824 37
 0 -7 18 1355.84 412.358 39
 0 7 18 1937.89 227.459 35
 0 -7 18 2583.55 289.17 32
 0 -7 18 2346.92 270.897 34
 0 7 18 1809.17 290.621 16
 0 7 18 2018.19 330.906 13
 0 -7 18 2603.39 356.191 10
 0 7 18 1768.95 316.433 15
 0 7 19 72659 2070.16 15
 0 -7 19 72019.3 2090.07 10
 0 7 19 75225.5 2074.76 13
 0 7 19 70695.1 2631.76 9
 0 7 19 70999 2085.99 8
 0 -7 19 73274.5 1952.2 60
 0 -7 19 71302.3 1789.65 66
 0 7 19 73766.5 2042.86 56
 0 7 19 65080.9 1884.12 59
 0 7 19 71775.8 2059.31 48
 0 7 19 72465.1 1993.01 53
 0 7 19 69071.7 2109.07 51
 0 7 19 74433.6 2046.04 55
 0 7 19 73294.1 1971.45 19
 0 7 19 72005.5 2033.28 17
 0 -7 19 66216.1 2606.29 39
 0 7 19 71725.3 1817.25 35
 0 -7 19 74428.5 1927.09 32
 0 -7 19 74998.4 1879.86 34
 0 -7 19 73534.5 2516.39 29
 0 -7 20 15548.1 813.718 10
 0 7 20 14701.1 768.613 13
 0 7 20 14706.3 780.02 15
 0 7 20 15985.9 827.589 8
 0 7 20 17902.7 1204.05 9
 0 -7 20 13036.7 663.806 60
 0 -7 20 13356.2 588.359 66
 0 7 20 14888.1 766.483 56
 0 7 20 14181.4 685.703 59
 0 7 20 15515 789.678 48
 0 7 20 14560.3 813.306 51
 0 7 20 14389.2 719.558 53
 0 7 20 15092.7 764.422 55
 0 7 20 15012 721.217 19
 0 7 20 15299.9 759.808 17
 0 -7 20 13652.6 1075.86 39
 0 -7 20 14093.2 675.074 32
 0 -7 20 13864.2 644.127 34
 0 -7 20 14507.3 1010.51 29
 0 7 21 19801.7 1305.07 9
 0 7 21 21574.2 998.971 8
 0 -7 21 21870.3 792.162 66
 0 -7 21 22933.4 892.054 60
 0 7 21 22101 968.963 56
 0 7 21 21578.6 885.614 59
 0 7 21 20487.9 991.999 51
 0 7 21 22733.3 975.164 55
 0 7 21 23565.6 1000.86 48
 0 7 21 21928.1 948.104 17
 0 7 21 20793.3 887.8 19
 0 -7 21 21259.6 1364.06 39
 0 -7 21 24024.5 902.442 32
 0 -7 21 23074.6 862.816 34
 0 -7 21 23116.4 1017.42 10
 0 7 21 22563.5 985.506 13
 0 -7 22 82678.8 2373.45 10
 0 7 22 89466.2 2370.46 13
 0 7 22 89267.2 3057.18 9
 0 7 22 83603.5 2380.72 8
 0 -7 22 81660.3 2079.3 66
 0 7 22 81425.2 2208.33 59
 0 -7 22 84516.2 2182.58 60
 0 -7 22 78864.6 2709.99 43
 0 7 22 90920.4 2373.09 55
 0 7 22 82205.3 2284.76 17
 0 7 22 84738.4 2243.95 16
 0 7 22 81451.9 2223.44 19
 0 -7 22 82349.5 2974.67 39
 0 -7 22 87795.9 2217.98 32
 0 -7 22 86623 2160.96 34
 0 -7 22 79144.6 2806.92 30
 0 -7 23 2693.17 375.991 10
 0 7 23 3044.76 380.903 13
 0 7 23 3043.47 547.454 9
 0 7 23 2648.51 382.659 8
 0 7 23 2762.94 331.751 59
 0 -7 23 3308.94 304.154 66
 0 7 -23 3148.88 347.399 62
 0 -7 23 3504.79 333.999 60
 0 7 23 2796.11 367.88 55
 0 -7 23 2514.34 454.457 43
 0 7 23 2953.71 361.499 16
 0 7 23 2705.26 326.554 19
 0 -7 23 3934.09 594.203 39
 0 -7 23 3150.62 330.032 32
 0 -7 23 3188.1 333.589 34
 0 -7 23 2882.45 495.343 30
 0 7 24 11826.2 691.871 13
 0 7 24 12382 1030.79 9
 0 -7 24 12007.1 717.927 10
 0 7 24 11118.8 703.737 8
 0 7 24 10609.7 540.451 67
 0 7 -24 10727.5 602.696 62
 0 7 24 10476 601.71 59
 0 -7 24 10440.9 531.688 66
 0 7 24 11561.1 684.96 55
 0 -7 24 9113.2 786.381 43
 0 7 24 10220.3 593.915 19
 0 7 24 10729.8 614.438 16
 0 -7 24 9656.07 916.126 39
 0 -7 24 11548 586.827 34
 0 -7 24 12040.6 612.97 32
 0 -7 24 9403.73 832.054 30
 0 7 25 1690.05 333.118 8
 0 7 25 1298.99 215.389 67
 0 7 -25 1518.81 256.132 62
 0 -7 25 1828.59 236.479 66
 0 7 25 1484.19 258.434 59
 0 -7 25 1538.39 365.062 43
 0 7 25 1598.75 313.426 55
 0 -7 25 1885.52 443.617 39
 0 -7 25 1863.76 258.413 34
 0 -7 25 1734.43 268.77 32
 0 7 25 2093.32 331.999 13
 0 -7 25 2066.16 339.648 10
 0 7 25 1688.34 290.097 16
 0 7 26 1965.97 347.17 8
 0 7 26 1255.66 252.396 59
 0 7 26 1223.99 225.84 67
 0 -7 26 1665.21 232.074 66
 0 7 -26 1846.4 274.163 62
 0 7 26 1870.54 299.796 20
 0 -7 26 1987.12 272.583 32
 0 -7 26 2403.16 291.12 34
 0 -7 26 1873.77 317.676 10
 0 7 26 1757.03 296.215 16
 0 7 27 22942.3 1009.67 8
 0 7 27 21126.5 880.112 59
 0 7 -27 21938 848.725 62
 0 7 27 19896.7 782.515 67
 0 -7 27 22186.6 804.202 66
 0 7 27 21476.7 974.184 45
 0 7 27 22954.2 964.44 20
 0 -7 27 21359.2 794.423 22
 0 -7 27 20721.2 969.918 40
 0 7 27 21885.4 1069.3 42
 0 -7 27 22994 862.367 34
 0 -7 27 22551.4 872.518 32
 0 -7 27 22485.4 994.9 10
 0 7 28 22056.1 1010.77 63
 0 7 28 25109.8 941.061 59
 0 7 28 21259.6 798.854 67
 0 7 -28 22155.9 843.322 62
 0 -7 28 22736.4 817.664 66
 0 7 28 24366.7 1024.47 45
 0 7 28 25612.5 998.285 20
 0 -7 28 24357.9 838.85 22
 0 -7 28 23654.4 1011.68 40
 0 7 28 22832.7 1081.59 42
 0 -7 28 24006.1 1011.67 10
 0 7 28 23776 1025.31 8
 0 -7 29 566.277 182.998 66
 0 7 29 394.336 197.055 59
 0 7 29 414.064 148.513 67
 0 7 29 418.144 226.482 63
 0 7 -29 701.423 197.093 62
 0 7 29 549.868 249.283 45
 0 -7 29 721.84 187.788 22
 0 7 29 877.942 232.971 20
 0 7 29 954.349 223.726 18
 0 -7 29 927.925 258.829 40
 0 7 29 694.902 285.804 42
 0 -7 29 641.272 241.572 10
 0 7 29 760.936 263.12 8
 0 7 30 8353.77 545.276 63
 0 7 -30 7224.12 391.054 62
 0 -7 30 7424.7 398.099 66
 0 7 30 7785.32 466.271 59
 0 7 30 8471.79 546.736 45
 0 -7 30 7602.95 448.5 47
 0 7 30 7418.07 463.802 18
 0 -7 30 7651.88 403.387 22
 0 7 30 8585.24 504.914 20
 0 7 30 7594.14 573.314 42
 0 -7 30 7628.45 514.333 40
 0 -7 30 7679.77 513.599 10
 0 7 30 7747.33 529.597 8
 0 7 31 -33.4688 201.361 8
 0 7 31 163.059 164.426 59
 0 -7 31 152.288 140.018 66
 0 7 -31 161.011 133.09 62
 0 7 31 163.066 180.493 63
 0 -7 31 106.86 159.21 47
 0 -7 31 105.055 133.613 22
 0 7 31 12.8292 97.1124 18
 0 7 31 123.126 149.453 20
 0 7 31 58.485 205.738 42
 0 -7 31 235.822 164.73 40
 0 -7 31 137.273 122.811 31
 0 -7 31 157.438 194.576 10
 0 7 32 533.228 209.734 8
 0 7 32 632.806 202.601 63
 0 -7 32 389.473 173.278 47
 0 -7 32 156.893 92.8868 21
 0 -7 32 543.605 145.362 22
 0 7 32 274.519 155.145 20
 0 7 32 426.861 223.314 42
 0 -7 32 702.115 193.331 40
 0 -7 32 281.866 139.517 32
 0 -7 32 274.694 154.139 34
 0 -7 32 455.956 182.522 10
 0 -7 33 36945.3 1154.79 10
 0 -7 33 37956.7 1074.48 47
 0 -7 33 37971.3 1003.91 22
 0 7 33 36136.7 1063.38 20
 0 7 33 39424.8 1271.76 42
 0 -7 33 35721.8 1137.43 40
 0 -7 33 38171.6 1060.07 32
 0 -7 33 36982 1059.98 34
 0 7 33 38668.5 1199.73 8
 0 -7 34 17047.6 655.088 10
 0 -7 34 17221.1 598.255 47
 0 -7 34 16694 536.322 22
 0 -7 34 16176 567.456 32
 0 7 34 15835.7 666.847 8
 0 -7 34 15165 619.46 40
 0 7 34 16051.2 710.088 42
 0 -7 35 1658.31 178.771 47
 0 -7 36 7261.12 307.104 47
 0 8 0 161860 3584.29 23
 0 8 0 166947 4093.25 1
 0 8 0 160964 4119.91 4
 0 8 0 163349 3882.16 41
 0 8 0 168045 3619.96 37
 0 8 0 164965 3647.07 35
 0 -8 0 168706 3924.3 29
 0 8 0 163774 3660.73 24
 0 8 -1 168644 3824.71 62
 0 8 -1 174279 3735.94 23
 0 8 1 168063 3747.54 23
 0 8 -1 170614 4221.35 1
 0 8 1 177491 4344.3 4
 0 8 1 163017 4201.01 1
 0 8 -1 181868 4307.37 4
 0 8 1 169384 3758.69 37
 0 8 -1 175066 3768.27 37
 0 8 1 169782 4030.78 41
 0 8 -1 174575 3802.04 35
 0 8 1 172884 3792.66 27
 0 -8 -1 178411 4054.26 29
 0 -8 1 175533 4112.62 29
 0 8 1 173861 3822.21 24
 0 8 -1 174952 3809.54 24
 0 8 2 12374.5 556.515 13
 0 8 -2 11372.7 722.877 1
 0 8 -2 12821.3 776.255 4
 0 8 2 11670.1 797.221 4
 0 8 2 10082.9 708.134 1
 0 8 -2 12124.1 579.214 62
 0 8 -2 12611 526.215 23
 0 8 2 10752.4 520.833 23
 0 8 2 12836.7 704.871 41
 0 8 -2 12369.1 545.067 37
 0 8 2 10767.2 523.125 37
 0 8 -2 12788.3 569.416 35
 0 -8 2 12896.7 728.19 29
 0 8 2 11338.4 547.755 27
 0 8 2 11898.5 571.702 24
 0 8 -2 12815.9 574.699 24
 0 -8 -2 11395.8 638.934 29
 0 8 3 37396.7 1108.08 13
 0 8 -3 33842.8 1344.27 1
 0 8 3 36998.7 1509.76 4
 0 8 3 34567.7 1397.98 1
 0 8 -3 36499.7 1390.51 4
 0 8 3 33482.5 1529.88 3
 0 8 -3 34765.3 1124.28 62
 0 8 3 34438.7 1171.87 52
 0 8 3 35789.5 1000.89 16
 0 8 3 34817.2 1078.47 23
 0 8 -3 35562.6 1030.32 23
 0 8 -3 35914.9 1068.94 37
 0 8 3 35066.7 1276.67 41
 0 8 -3 35534.5 1093.91 35
 0 -8 3 34268 1320.83 29
 0 -8 -3 36239.9 1218.93 29
 0 8 3 36646.8 1110.21 27
 0 8 -3 35794.2 1091.4 24
 0 8 3 36171.4 1127.08 24
 0 8 -3 37555 1097.53 27
 0 8 4 67896.9 1739.65 13
 0 8 -4 66661.8 2050.96 1
 0 8 4 65249.6 2291.56 3
 0 8 4 61843.9 2170.72 4
 0 8 -4 66585.2 2045.8 4
 0 8 -4 63412.6 1743.33 62
 0 8 4 66187.9 1825.59 52
 0 8 -4 62955 1620.51 23
 0 8 4 64009.7 1615.64 16
 0 8 4 68541.5 1723.24 23
 0 8 -4 65252.7 1677.95 37
 0 8 4 68621.6 1947.47 41
 0 8 -4 66156.2 1715.22 35
 0 8 4 66962.3 1731.2 35
 0 8 4 68122.9 1767.32 24
 0 8 -4 63822.1 1699.05 24
 0 8 -4 68107.7 1710.89 27
 0 -8 4 67613 2051.75 29
 0 8 4 67400.4 1738.48 27
 0 8 5 20622 774.507 13
 0 8 5 19829.6 1130.09 3
 0 8 -5 20835.1 995.445 1
 0 8 5 20943.8 1117.56 4
 0 8 -5 20912.7 973.227 4
 0 8 5 18583.9 1122.22 9
 0 8 -5 18366.9 759.904 62
 0 8 5 18864.2 853.257 48
 0 8 5 19835.3 822.333 52
 0 8 5 19587.7 748.437 23
 0 8 5 19011.9 680.235 16
 0 8 -5 19220.4 671.291 23
 0 8 5 18813.7 726.406 37
 0 8 -5 19831.6 720.308 37
 0 8 5 19840.5 890.629 41
 0 8 -5 18587.3 728.479 35
 0 -8 5 19022.9 629.671 32
 0 8 5 19566.3 747.522 35
 0 8 -5 20615.9 741.193 27
 0 8 5 19020.1 750.022 27
 0 8 5 18701.1 764.673 24
 0 8 -5 20093.8 734.713 24
 0 -8 5 20441.1 986.756 29
 0 8 6 977.33 199.337 13
 0 8 6 1098.27 183.796 16
 0 8 6 865.457 312.44 9
 0 8 6 941.58 275.579 3
 0 8 6 792.308 283.336 4
 0 8 -6 937.923 239.806 4
 0 8 -6 866.978 235.401 1
 0 8 -6 874.879 192.077 62
 0 8 6 1488.69 242.865 52
 0 8 6 1542.5 270.92 48
 0 8 -6 962.879 154.962 23
 0 8 -6 1102.03 190.037 24
 0 8 6 997.725 188.154 23
 0 8 6 842.77 242.383 41
 0 8 6 957.944 175.694 37
 0 8 -6 1363.52 203.274 37
 0 -8 6 906.984 147.864 32
 0 8 -6 1155.96 197.176 35
 0 8 6 846.173 181.388 35
 0 8 -6 1024.5 183.864 27
 0 -8 6 1015.01 264.708 29
 0 8 6 1126.72 193.706 27
 0 8 7 5524.29 402.777 13
 0 8 7 5808.96 634.847 9
 0 8 -7 5058.59 470.989 4
 0 8 7 5105.7 587.426 3
 0 8 -7 4561.68 464.009 1
 0 8 -7 5649.17 401.529 62
 0 8 7 6180.75 439.756 52
 0 8 7 6569.74 491.062 48
 0 8 -7 4944.19 305.58 23
 0 8 7 6134.77 404.363 23
 0 8 7 5496.77 355.095 16
 0 8 7 5532.72 366.336 37
 0 8 7 6334.12 506.718 41
 0 8 -7 6209.62 377.681 37
 0 8 -7 5727.04 382.94 35
 0 -8 7 5161.58 310.694 32
 0 -8 7 5395.22 301.35 34
 0 8 7 5690.93 379.173 35
 0 8 7 5682.66 392.002 27
 0 8 -7 6005.23 380.795 27
 0 -8 7 5624.26 519.819 29
 0 8 8 45545.6 1378.21 13
 0 8 -8 46097.6 1642.26 1
 0 8 -8 46233.6 1566.24 4
 0 8 8 43846.4 1855.57 9
 0 8 -8 41786.3 1339.89 62
 0 8 8 43879.6 1396.78 52
 0 8 8 45270.4 1468.88 48
 0 8 8 46276.8 1276.5 16
 0 8 8 44914.2 1504.66 41
 0 8 8 47144.1 1311.97 37
 0 8 -8 44766.7 1272.37 37
 0 -8 8 44727 1174.41 34
 0 8 8 47662.5 1330.62 35
 0 8 -8 45664.5 1316.85 35
 0 -8 8 45836.4 1211.75 32
 0 8 -8 45192.4 1289.27 27
 0 8 8 45328.4 1362.32 24
 0 -8 8 45380.8 1675.44 29
 0 8 -9 1896.82 299.261 4
 0 8 -9 792.761 250.621 1
 0 8 9 803.897 280.922 9
 0 8 -9 826.063 187.363 27
 0 -8 9 1058.2 272.231 29
 0 8 9 1030.86 235.537 48
 0 8 9 1119.48 228.918 52
 0 8 9 773.484 201.602 24
 0 8 9 947.035 195.818 37
 0 8 9 1532.71 288.531 41
 0 -8 9 700.362 153.797 32
 0 8 -9 843.904 188.16 35
 0 8 9 1163.88 200.345 35
 0 8 -9 973.111 184.202 37
 0 -8 9 794.455 143.003 34
 0 8 9 838.563 189.547 16
 0 8 9 1006.42 216.764 13
 0 8 10 24343 943.1 13
 0 8 -10 24277.5 1141.9 1
 0 8 10 25689.5 1373.44 9
 0 8 -10 26452.7 1103.57 4
 0 8 10 24405.5 827.811 56
 0 8 10 24687.4 1008.96 48
 0 8 10 25172.3 965.464 52
 0 8 10 24421.4 862.217 16
 0 8 10 23603.3 1023.66 41
 0 8 -10 24817.7 845.178 37
 0 8 10 25664.7 879.046 37
 0 8 -10 24702.3 878.714 35
 0 -8 10 25731.6 797.28 34
 0 -8 10 25178.3 810.796 32
 0 8 10 24232.7 874.126 35
 0 -8 10 23754.7 1178.32 29
 0 8 10 23999.3 923.694 24
 0 8 -10 25354.5 862.839 27
 0 8 11 11759.9 623.956 13
 0 8 -11 11104.2 745.483 1
 0 -8 11 9809.6 655.411 5
 0 8 11 10937.5 901.574 9
 0 8 -11 10091.6 653.846 4
 0 8 11 9320.51 486.39 56
 0 8 11 9534.3 606.296 48
 0 8 11 10673.8 568.844 23
 0 8 11 9464.63 518.566 16
 0 8 11 10320.7 521.517 37
 0 8 11 10419.1 659.944 41
 0 8 -11 10578.2 500.779 37
 0 -8 11 10182.3 464.087 34
 0 -8 11 10429.2 485.807 32
 0 8 11 9846.66 515.354 35
 0 8 -11 10738.3 523.955 27
 0 8 11 10584.1 576.34 24
 0 -8 11 10936.2 785.323 29
 0 8 12 32457 1151.19 13
 0 -8 12 29487.3 1229.98 5
 0 8 12 30795.1 1181.31 8
 0 8 12 33946.5 1630.66 9
 0 8 -12 32656.7 1258.81 4
 0 8 12 32211.1 1034.57 56
 0 8 12 33892.8 1212.47 48
 0 8 12 31283 1113.46 53
 0 8 12 32031.4 1053.62 16
 0 8 12 33237.9 1122.22 23
 0 8 12 32971.2 1050.18 37
 0 8 -12 30779.9 984.169 37
 0 -8 12 31233.4 958.066 34
 0 8 12 31374.6 1040.05 35
 0 -8 12 30896.7 980.616 32
 0 -8 12 34619.1 1482.92 29
 0 8 12 34154.7 1133.69 24
 0 8 -12 32525.2 1027.98 27
 0 8 13 24103.1 961.123 13
 0 8 13 23147.6 1340.58 9
 0 8 -13 21722 997.059 4
 0 -8 13 21366.5 1014.52 5
 0 8 13 20987.3 954.983 8
 0 -8 13 22659.7 882.631 60
 0 8 13 22640.6 837.697 56
 0 8 13 22229.2 844.974 55
 0 8 13 21978.5 904.092 53
 0 8 13 22578.8 976.793 48
 0 8 13 22538 905.165 23
 0 8 13 23630.5 976.129 17
 0 8 13 22324.1 856.185 16
 0 8 -13 21989 790.87 37
 0 8 13 24385.4 858.557 37
 0 -8 13 24090.2 795.905 34
 0 8 13 23308.2 848.044 35
 0 -8 13 23113.5 810.56 32
 0 -8 13 23735.7 1214.59 29
 0 8 13 24311.6 926.497 24
 0 8 -13 22919.6 822.958 27
 0 8 14 79190.1 2151.62 13
 0 8 14 75194.6 2725.47 9
 0 -8 14 75336.5 2272.71 5
 0 8 14 71389.6 2154.51 8
 0 8 14 75736.1 1996.01 56
 0 -8 14 83337 2087.3 60
 0 8 14 78430.2 2023.14 55
 0 8 14 80366.2 2211.9 48
 0 8 14 74583.9 2082.07 53
 0 8 14 79791.2 2181.7 17
 0 8 14 75477.8 2007.6 16
 0 8 14 77094.6 2088.8 23
 0 8 14 75993.9 2056.93 19
 0 8 -14 76717.7 1910.32 37
 0 8 14 78509.9 1992.07 37
 0 -8 14 81656.8 1969.05 32
 0 -8 14 78471.9 1921.51 34
 0 8 14 75679.3 1979.74 35
 0 8 14 76118.5 2075.22 24
 0 8 -14 81994.7 1979.37 27
 0 -8 14 82285.7 2589.24 29
 0 8 15 41149.8 1388.95 13
 0 -8 15 43697.8 1423.45 10
 0 8 15 38447 1408.92 8
 0 8 15 38478.1 1843.47 9
 0 -8 15 39138.2 1471.79 5
 0 -8 15 42109.3 1320.82 60
 0 8 15 40819 1275.95 56
 0 8 15 39550.1 1330.68 53
 0 8 15 42678.3 1437.24 48
 0 8 15 40679.1 1289.2 55
 0 8 15 43204.5 1356.43 23
 0 8 15 41842.1 1406.27 17
 0 8 15 37854.9 1260.9 16
 0 8 15 39680.7 1297.95 19
 0 8 15 41039.4 1246.12 37
 0 -8 15 42457.2 1235.74 32
 0 8 15 39855.1 1225.41 35
 0 -8 15 40878.5 1189.35 34
 0 8 -15 43494.5 1234.74 27
 0 8 15 39703.3 1314.58 24
 0 -8 15 41127.9 1737.98 29
 0 8 16 18481.6 861.723 13
 0 -8 16 17502.3 845.372 10
 0 8 16 17500.7 878.45 8
 0 8 16 16678.9 1178.28 9
 0 8 16 17244.1 760.564 56
 0 -8 16 17565.9 777.026 60
 0 8 16 17365.4 795.889 53
 0 8 16 16914.6 762.13 55
 0 8 16 17424.2 855.812 48
 0 8 16 17581.7 777.566 19
 0 8 16 18362.9 807.994 23
 0 8 16 17203.6 768.432 16
 0 8 16 16738.5 830.728 17
 0 8 16 18523.2 738.171 37
 0 -8 16 18000.2 1205.96 39
 0 8 16 16450.8 696.394 35
 0 -8 16 17396 714.509 32
 0 -8 16 17450.3 695.7 34
 0 -8 16 19541.6 1142.75 29
 0 8 17 849.394 237.457 16
 0 -8 17 691.056 237.712 10
 0 8 17 578.521 250.88 13
 0 8 17 677.028 263.26 8
 0 8 17 916.676 344.168 9
 0 8 -17 876.917 239.241 62
 0 -8 17 645.038 208.972 60
 0 8 17 1039.76 260.1 48
 0 8 17 811.371 223.063 56
 0 8 17 691.011 220.416 53
 0 8 17 954.351 237.862 55
 0 8 17 743.847 232.124 23
 0 8 17 611.118 205.423 19
 0 8 17 732.72 232.499 17
 0 -8 17 861.965 372.982 39
 0 -8 17 1004.9 208.733 34
 0 -8 17 995.093 217.074 32
 0 8 17 676.882 180.935 37
 0 8 17 738.772 178.823 35
 0 -8 17 1186.38 335.522 29
 0 -8 18 11800.2 698.412 10
 0 8 18 12339 712.226 13
 0 8 18 13330 1052.4 9
 0 8 18 11233.1 716.846 8
 0 8 18 12162 648.272 56
 0 -8 18 13320.2 667.643 60
 0 8 -18 11677.6 652.823 62
 0 8 18 12416.9 719.332 48
 0 8 18 12831.5 662.911 55
 0 8 18 12100.6 654.266 53
 0 8 18 11920.6 638.649 19
 0 8 18 12435.1 704.734 17
 0 8 18 12659.4 652.304 16
 0 8 18 12644.6 660.848 23
 0 -8 18 11572.7 998.564 39
 0 8 18 12364.8 583.218 37
 0 -8 18 11908.5 578.363 34
 0 -8 18 12201.1 599.993 32
 0 8 18 11237.9 554.512 35
 0 -8 18 12920.2 939.94 29
 0 8 19 50512 2206.95 9
 0 8 19 50506.7 1689.38 8
 0 8 -19 47912.1 1538.31 62
 0 8 19 50569.1 1554.96 56
 0 -8 19 51981.4 1547.27 60
 0 8 19 50432.2 1573.13 55
 0 8 19 49452.1 1563.38 53
 0 8 19 51415.4 1667.14 48
 0 8 19 52372.1 1559.09 19
 0 8 19 51247.9 1538.39 16
 0 8 19 52250.2 1648.84 17
 0 -8 19 46175.7 2103.52 39
 0 -8 19 53152.6 1466.87 34
 0 -8 19 52804.5 1492.86 32
 0 8 19 49768.2 1408.69 35
 0 -8 19 52658.7 1668.76 10
 0 8 19 52291.1 1660.83 13
 0 8 20 439.144 264.246 8
 0 8 20 410.768 335.714 9
 0 8 -20 342.254 213.742 62
 0 -8 20 222.995 177.514 60
 0 8 20 264.556 226.759 48
 0 8 20 139.849 191.026 55
 0 8 20 280.312 183.758 19
 0 8 20 291.428 186.704 17
 0 -8 20 482.641 358.695 39
 0 -8 20 246.121 172.356 32
 0 -8 20 349.036 182.446 34
 0 8 20 243.503 228.986 13
 0 8 20 339.602 201.994 16
 0 -8 20 179.689 218.154 10
 0 8 21 1887.7 450.52 9
 0 8 21 1326.42 307.736 8
 0 8 -21 1088.54 252.338 62
 0 -8 21 1231.67 232.354 60
 0 8 21 1192.76 262.088 55
 0 8 21 771.454 249.516 48
 0 8 21 1118.69 260.948 17
 0 8 21 1236.72 244.717 19
 0 -8 21 1740.09 439.667 39
 0 -8 21 1801.37 251.274 34
 0 -8 21 1486.33 238.827 32
 0 8 21 1331.36 267.392 16
 0 -8 21 1526.48 283.207 10
 0 8 21 1221.39 296.047 13
 0 -8 22 2509.13 354.591 10
 0 8 22 2526.23 351.537 13
 0 8 22 3093.26 551.252 9
 0 8 22 2608.73 380.859 8
 0 8 -22 2561.47 332.32 62
 0 -8 22 2347.78 286.492 60
 0 -8 22 1992.6 408.961 43
 0 8 22 2360.74 326.26 55
 0 8 22 1936.73 294.907 17
 0 8 22 2319.62 292.042 19
 0 -8 22 2247.42 474.299 39
 0 -8 22 2454.55 295.491 32
 0 -8 22 2784.12 303.052 34
 0 -8 22 1814.06 409.858 30
 0 8 23 8540.37 622.528 8
 0 8 23 9270.42 585.844 55
 0 8 23 9343.22 664.889 63
 0 -8 23 8234.67 430.967 66
 0 8 -23 8316.53 532.54 62
 0 -8 23 9137.1 516.034 60
 0 -8 23 8101.89 432.43 22
 0 8 23 8534.01 533.044 19
 0 -8 23 9071.26 524.672 32
 0 -8 23 9165.27 514.761 34
 0 -8 23 8508.73 592.674 10
 0 8 23 8041.19 583.165 13
 0 8 24 6355.07 540.572 8
 0 8 24 6006.63 482.9 55
 0 -8 24 6217.56 368.963 22
 0 8 -24 6036.8 456.502 62
 0 -8 24 5432.43 355.006 66
 0 8 24 6582.18 557.938 63
 0 -8 24 6301.7 431.58 34
 0 -8 24 7412.98 467.177 32
 0 8 24 6646.55 525.412 13
 0 -8 24 6320.01 508.76 10
 0 8 25 10533 672.887 8
 0 -8 25 9337.16 461.536 66
 0 8 -25 9710.34 556.763 62
 0 8 25 9937.44 666.047 63
 0 -8 25 9614.69 462.946 22
 0 -8 25 10078.9 551.016 32
 0 -8 25 9774.72 532.224 34
 0 -8 25 10235.4 637.339 10
 0 8 25 10517.9 645.701 13
 0 8 26 16044.1 837.78 8
 0 8 -26 17087.3 738.54 62
 0 -8 26 17160.6 637.902 66
 0 8 26 15959.2 797.69 45
 0 -8 26 17253.5 636.497 22
 0 8 26 18048.2 829.349 20
 0 -8 26 18150.6 730.223 34
 0 -8 26 17866.9 736.752 32
 0 -8 26 16618.3 811.16 10
 0 8 26 15949.5 809.992 13
 0 8 27 405.708 252.268 8
 0 8 -27 533.51 206.556 62
 0 -8 27 583.007 163.313 66
 0 8 27 329.259 209.9 45
 0 8 27 426.87 199.982 20
 0 -8 27 576.082 158.868 22
 0 8 27 617.713 295.867 42
 0 -8 27 627.579 234.166 40
 0 -8 27 529.761 183.068 34
 0 -8 27 615.659 198.526 32
 0 -8 27 611.656 211.67 10
 0 8 27 478.934 228.393 13
 0 8 28 1144.9 291.071 8
 0 8 -28 980.918 205.794 62
 0 -8 28 754.992 203.122 47
 0 8 28 853.078 239.806 45
 0 8 28 -13.34 91.3386 18
 0 -8 28 813.736 165.272 22
 0 8 28 930.004 217.189 20
 0 8 28 1313.44 323.831 42
 0 -8 28 890.532 242.839 40
 0 -8 28 1134.28 216.346 32
 0 -8 28 908.472 207.047 34
 0 8 28 950.999 265.603 13
 0 -8 28 785.618 227.374 10
 0 8 29 15834.2 752.329 8
 0 8 -29 14474.9 591.634 62
 0 -8 29 14493.6 611.527 47
 0 8 29 14212.8 690.305 45
 0 8 29 14233.9 667.263 20
 0 -8 29 14743.9 538.22 22
 0 -8 29 14463.7 695.065 40
 0 8 29 14463.5 784.359 42
 0 -8 29 14389.3 612.746 32
 0 -8 29 15646.3 627.085 34
 0 -8 29 15179.5 709.075 10
 0 8 30 31.3783 194.9 8
 0 8 -30 69.8795 130.829 62
 0 8 30 154.594 187.601 45
 0 -8 30 82.3501 141.638 47
 0 8 30 37.6133 142.33 20
 0 -8 30 -35.2381 107.782 22
 0 -8 30 27.9991 150.872 40
 0 8 30 91.7621 220.82 42
 0 -8 30 199.639 148.177 32
 0 -8 30 61.6981 132.273 34
 0 -8 30 84.0859 159.091 10
 0 8 31 298.693 200.688 8
 0 8 -31 234.077 111.066 62
 0 8 31 350.91 188.316 63
 0 -8 31 408.524 151.03 47
 0 8 31 481.18 192.437 45
 0 -8 31 393.613 127.372 21
 0 8 31 138.384 123.966 20
 0 8 31 281.515 198.262 42
 0 -8 31 410.145 161.536 40
 0 -8 31 452.801 142.936 32
 0 -8 31 557.839 163.471 34
 0 -8 31 403.373 169.143 10
 0 -8 32 1069.67 166.417 47
 0 8 32 1037.9 193.617 45
 0 -8 32 1162.26 181.622 10
 0 8 32 1186.18 213.963 8
 0 8 32 1068.7 233.038 42
 0 -8 32 1018.5 178.357 40
 0 8 33 1042.36 207.799 42
 0 -8 33 799.123 137.63 47
 0 8 33 762.317 168.652 45
 0 8 33 976.634 192.334 8
 0 -8 34 128.949 90.8576 47
 0 8 34 71.0393 113.135 8
 0 9 -1 37113.5 1124.52 13
 0 9 1 37812 1140.89 13
 0 9 -1 39997.5 1555.18 4
 0 9 1 37247.7 1491.7 1
 0 9 -1 37763.7 1480.66 1
 0 9 1 38000.3 1561.22 4
 0 9 1 34998.3 1655.65 3
 0 9 -1 36747.1 1198.01 62
 0 9 1 37089.3 1189.51 62
 0 9 1 37946.4 1283.73 52
 0 9 -1 36253.5 1124.29 23
 0 9 1 35685.4 1138.65 23
 0 9 1 38088.1 1377.14 41
 0 9 -1 36545.8 1353.58 41
 0 9 1 38322.9 1176.11 37
 0 9 -1 37474.6 1163.07 37
 0 9 -1 37754.2 1194.93 35
 0 9 1 38555.5 1212.63 24
 0 9 1 37786.8 1192 27
 0 9 -1 38192.9 1199.49 24
 0 -9 1 40471.4 1438.67 29
 0 9 2 11126.2 547.436 13
 0 9 2 11488.6 824.618 4
 0 9 2 10430 869.956 3
 0 9 -2 10644.8 751.086 4
 0 9 -2 10523.9 730.277 1
 0 9 2 11118.6 767.307 1
 0 9 -2 10549.2 569.491 62
 0 9 2 11345 573.566 62
 0 9 2 10538.4 617.785 52
 0 9 -2 10614.7 515.119 23
 0 9 2 11156.8 552.545 23
 0 9 -2 11108.8 552.205 37
 0 9 -2 11445.4 694.719 41
 0 9 2 10603.6 549.513 37
 0 9 2 10743.3 686.037 41
 0 9 -2 11515.2 579.462 35
 0 9 -2 11519.7 577.771 24
 0 9 2 12517.2 618.623 24
 0 -9 2 12226.9 739.76 29
 0 9 2 11210.9 574.755 27
 0 9 3 73500.3 1879.89 13
 0 9 3 68536 2516.67 3
 0 9 -3 72375.1 2279.74 4
 0 9 -3 71123.3 2255.08 1
 0 9 3 75748.4 2449.28 4
 0 9 -3 71636 1932.68 62
 0 9 3 72556.5 2025.26 52
 0 9 3 69454.1 1862.6 23
 0 9 -3 70491.5 1806.38 23
 0 9 3 73286.4 2146.32 41
 0 9 -3 73557.2 1882.86 37
 0 9 -3 69258.7 2078.74 41
 0 9 -3 73836.8 1918.03 35
 0 9 3 72161.4 1912.04 27
 0 -9 3 77600 2251.93 29
 0 9 -3 73445.5 1909.44 24
 0 9 -3 73474.7 1905.03 27
 0 9 3 71418.1 1925.17 24
 0 9 4 15361.1 674.976 13
 0 9 4 14738.1 1049.65 3
 0 9 -4 15054.1 874.26 1
 0 9 4 17448.2 1046.61 4
 0 9 4 15442.2 1077.21 9
 0 9 -4 15271 884.02 4
 0 9 -4 13900.7 680.262 62
 0 9 4 14138.1 730.949 52
 0 9 4 15092.8 795.432 48
 0 9 4 15655.4 683.017 23
 0 9 -4 14085.6 604.058 23
 0 9 4 15648.9 846.879 41
 0 9 -4 14236.1 647.118 37
 0 9 4 15566.2 689.435 35
 0 9 -4 14681.2 671.033 35
 0 9 -4 14709.3 664.077 27
 0 9 4 15985.6 703.569 27
 0 -9 4 14477.1 848.661 29
 0 9 4 16331.7 716.335 24
 0 9 5 12600.9 608.489 13
 0 9 5 13928.7 939.76 4
 0 9 5 12117.9 969.659 9
 0 9 -5 13141.5 804.777 4
 0 9 -5 11855 775.009 1
 0 9 5 11948 941.299 3
 0 9 -5 11961.8 623.573 62
 0 9 5 12546.4 722.342 48
 0 9 5 12404.4 674.957 52
 0 9 5 12967.1 616.049 23
 0 9 -5 11222.1 522.141 23
 0 9 5 11782.9 527.67 16
 0 9 5 12840.5 609.87 37
 0 9 -5 13075.7 598.373 37
 0 9 5 13126.3 770.145 41
 0 9 -5 11552.2 594.517 35
 0 9 5 12801.1 617.097 35
 0 9 -5 12882.7 611.402 27
 0 9 5 12981.9 646.488 24
 0 9 5 12562.8 625.878 27
 0 -9 5 11958.1 790.337 29
 0 9 6 544.347 188.704 13
 0 9 6 491.006 165.226 16
 0 9 6 197.574 259.027 3
 0 9 -6 100.791 208.47 4
 0 9 -6 207.987 173.591 1
 0 9 6 526.658 338.984 9
 0 9 -6 62.8013 169.271 62
 0 9 6 480.016 219.767 52
 0 9 6 242.882 218.178 48
 0 9 -6 135.506 136.09 23
 0 9 6 227.35 172.91 23
 0 9 6 952.408 293.046 41
 0 9 6 597.15 192.975 37
 0 9 6 296.568 175.505 35
 0 9 -6 194.58 162.875 37
 0 9 -6 84.971 154.775 35
 0 -9 6 160.875 221.821 29
 0 9 -6 27.3897 182.056 27
 0 9 7 23762.1 909.968 13
 0 9 -7 23486.4 1277.45 3
 0 9 -7 24806.5 1146.69 1
 0 9 7 22374 1345.08 9
 0 9 -7 23308.3 1089.19 4
 0 9 -7 22459.5 911.999 62
 0 9 7 25036.8 984.886 52
 0 9 7 22724.4 1014.37 48
 0 9 -7 21705.2 768.187 23
 0 9 7 23917.3 827.404 16
 0 9 7 24108.9 905.899 23
 0 9 7 24169.4 882.944 37
 0 9 -7 23543 855.435 37
 0 9 7 25195.6 1092.93 41
 0 9 -7 24074.4 895.807 35
 0 9 7 23586 885.246 35
 0 -9 7 22871.9 750.968 32
 0 -9 7 22400.4 1136.36 29
 0 9 -7 23157.5 867.09 27
 0 9 8 41825.6 1315.3 13
 0 9 -8 41728.5 1574.35 1
 0 9 -8 44045.6 1804.16 3
 0 9 -8 42750.8 1539.18 4
 0 9 8 37948.2 1831.9 9
 0 9 -8 39240.2 1301.54 62
 0 9 8 38703.5 1409.38 48
 0 9 8 39623.5 1348.73 52
 0 9 8 39241.7 1188.62 16
 0 9 8 39333.1 1280.38 23
 0 9 -8 42384.1 1240.82 37
 0 9 8 41152.3 1490.54 41
 0 9 8 38495.9 1234.78 37
 0 -9 8 40734.1 1130.3 32
 0 9 8 40212.3 1258.34 35
 0 9 -8 42899.5 1290.94 35
 0 -9 8 45721.7 1695.1 29
 0 9 -8 40960.5 1257.17 27
 0 9 9 203044 4497.55 13
 0 9 -9 195383 4845.19 1
 0 9 -9 203860 4784.83 4
 0 9 9 192101 5331.36 9
 0 9 -9 207435 5180.54 3
 0 9 -9 194314 4479.5 62
 0 9 9 203414 4668.2 48
 0 9 9 202480 4560.88 52
 0 9 9 189136 4319.65 16
 0 9 -9 201141 4363.81 37
 0 9 9 200999 4403.59 37
 0 9 9 202757 4749.41 41
 0 -9 9 196978 4249.12 32
 0 -9 9 201485 4226.08 34
 0 9 9 198186 4411.49 35
 0 9 -9 199370 4420.17 35
 0 9 9 208303 4508.26 24
 0 -9 9 206855 5009.99 29
 0 9 -9 203071 4402.52 27
 0 9 10 14333.1 707.869 13
 0 9 -10 14054.6 984.424 3
 0 9 10 14702.7 1106.46 9
 0 -9 10 14136.7 814.017 5
 0 9 -10 14603.4 824.054 4
 0 9 10 13122.4 759.81 8
 0 9 -10 13675.3 858.286 1
 0 9 -10 12300.2 667.85 62
 0 9 10 13135.7 754.303 48
 0 9 10 14068.5 629.148 16
 0 9 10 13146.3 631.997 37
 0 9 10 12755.2 786.147 41
 0 9 -10 13665 617.712 37
 0 9 10 13484.5 641.486 35
 0 -9 10 13542 551.4 34
 0 -9 10 13170 565.008 32
 0 -9 10 13528.3 905.74 29
 0 9 -10 13560.9 642.238 27
 0 9 10 13176.8 679.968 24
 0 9 11 72172.6 1979.42 13
 0 9 11 63971.6 2037.88 8
 0 9 -11 75235.1 2177.5 4
 0 9 11 66771.8 2607.68 9
 0 9 -11 69289.2 2248.8 1
 0 9 -11 68950 1948.08 62
 0 9 11 63559.8 1735.87 56
 0 9 11 72622 2091.44 48
 0 9 11 69643.4 1836.45 16
 0 9 -11 69817.7 1819.33 37
 0 9 11 71803.2 1879.49 37
 0 9 11 72130.1 2161.04 41
 0 9 11 69442.3 1865.16 35
 0 -9 11 69692.6 1762.77 32
 0 -9 11 71233.6 1743.16 34
 0 -9 11 74058.7 2404.71 29
 0 9 11 72533.2 1967.09 24
 0 9 -11 73810.4 1879.3 27
 0 9 12 18604.5 835.772 13
 0 9 -12 17156.4 978.776 1
 0 9 12 16502.5 870.232 8
 0 9 12 16449.5 1174.05 9
 0 9 -12 15463.4 761.917 62
 0 -9 12 15402.6 745.375 60
 0 9 12 16616.4 670.088 56
 0 9 12 17100.6 866.892 48
 0 9 12 16770.5 796.143 53
 0 9 12 17658.6 783.996 23
 0 9 12 17730.2 870.374 17
 0 9 12 16961.5 723.694 16
 0 9 12 17941 745.619 37
 0 9 -12 16507 689.885 37
 0 -9 12 17497.2 665.489 34
 0 -9 12 17704.9 679.119 32
 0 9 12 17982.1 742.934 35
 0 -9 12 18048.8 1068.9 29
 0 9 12 18266.4 815.221 24
 0 9 -12 17193.1 726.472 27
 0 9 13 29074.9 1121.94 13
 0 9 13 28381.2 1198.02 8
 0 9 -13 31034.2 1357.2 1
 0 9 13 28494.8 1600.5 9
 0 9 13 28974.9 972.064 56
 0 -9 13 30949.6 1101.09 60
 0 9 13 28871.1 1180.17 48
 0 9 13 29673 1109.02 53
 0 9 13 29980.9 1031.49 16
 0 9 13 30482.8 1102.22 23
 0 9 13 31166.8 1203.27 17
 0 9 13 30024.8 1033.49 37
 0 9 -13 28255.3 966.871 37
 0 -9 13 30226.1 953.65 34
 0 9 13 30101.9 1026.2 35
 0 -9 13 30224.6 971.228 32
 0 -9 13 32104.1 1470.22 29
 0 9 13 32083.1 1129.51 24
 0 9 14 8923.87 596.112 13
 0 9 14 8722.23 880.697 9
 0 9 14 7896.33 612.149 8
 0 9 -14 9131.2 714.049 1
 0 -9 14 9143.65 560.562 60
 0 9 14 7114.58 448.866 56
 0 9 14 8483.65 609.455 48
 0 9 14 8427.77 552.187 53
 0 9 14 8735.86 536.342 19
 0 9 14 9103.5 565.349 23
 0 9 14 9268.17 535.306 16
 0 9 14 8488.32 601.09 17
 0 9 -14 8652.56 467.694 37
 0 9 14 9106.45 515.682 37
 0 -9 14 9268.42 487.046 32
 0 -9 14 9319.85 476.243 34
 0 9 14 9049.14 506.946 35
 0 -9 14 8704.84 752.236 29
 0 9 15 131524 3183.07 13
 0 -9 15 126922 3162.65 10
 0 9 15 122551 3235.06 8
 0 9 -15 125789 3458.26 1
 0 9 15 120304 3907.62 9
 0 9 -15 109489 3008.24 62
 0 -9 15 129531 3079.2 60
 0 9 15 121235 2926.73 56
 0 9 15 130968 3249.02 48
 0 9 15 127888 3103.3 53
 0 9 15 121712 2947.98 55
 0 9 15 126775 2999.29 16
 0 9 15 130776 3111.44 23
 0 9 15 125331 3049.03 19
 0 9 15 130464 3232.99 17
 0 9 15 130959 2984.96 37
 0 -9 15 115763 3783.51 39
 0 9 15 126542 2955.05 35
 0 -9 15 127174 2919.91 32
 0 -9 15 127182 2891.77 34
 0 -9 15 139362 3745.89 29
 0 9 16 9091.6 607.877 13
 0 -9 16 8911.29 603.11 10
 0 9 -16 9161.16 709.235 1
 0 9 16 7922.6 612.343 8
 0 9 16 7760.3 834.199 9
 0 9 -16 8591.59 559.623 62
 0 -9 16 9842.2 579.959 60
 0 9 16 8557.62 500.951 56
 0 9 16 9846.84 531.525 55
 0 9 16 8344.88 605.342 48
 0 9 16 8113.64 538.124 53
 0 9 16 8863.71 532.167 16
 0 9 16 8828.47 613.731 17
 0 9 16 7909.85 513.623 19
 0 9 16 7888.96 543.261 23
 0 -9 16 8379.31 830.775 39
 0 9 16 9190 513.017 37
 0 -9 16 9025.65 491.172 32
 0 9 16 8841.21 497.202 35
 0 -9 16 9260.12 486.07 34
 0 -9 16 9786.1 815.533 29
 0 9 17 45.7998 190.678 16
 0 -9 17 364.235 197.971 10
 0 9 17 496.568 237.717 13
 0 9 -17 174.572 197.678 1
 0 9 17 377.45 297.585 9
 0 9 17 292.785 237.714 8
 0 9 -17 298.576 205.486 62
 0 -9 17 117.476 173.325 60
 0 9 17 481.48 198.836 53
 0 9 17 244.136 164.089 56
 0 9 17 213.658 152.514 55
 0 9 17 251.163 220.921 48
 0 9 17 183.995 186.002 17
 0 9 17 32.1784 139.2 19
 0 -9 17 346.289 323.033 39
 0 -9 17 198.077 158.076 32
 0 9 17 376.711 149.339 35
 0 -9 17 124.102 140.08 34
 0 9 17 409.361 166.929 37
 0 -9 17 250.686 243.292 29
 0 -9 18 3246.99 384.846 10
 0 9 18 4173.66 423.417 13
 0 9 18 4091.18 617.449 9
 0 9 -18 3052.68 425.406 1
 0 9 18 3590.83 426.263 8
 0 9 -18 3654.13 374.829 62
 0 -9 18 3742.82 365.424 60
 0 9 18 3813.54 414.735 48
 0 9 18 3811.16 345.841 55
 0 9 18 3508.89 354.9 53
 0 9 18 3206.22 332.604 19
 0 9 18 3441.6 397.543 17
 0 9 18 3181.8 346.712 16
 0 -9 18 3781.92 577.848 39
 0 9 18 3497.49 317.329 37
 0 9 18 3842.55 314.285 35
 0 -9 18 3942.64 335.912 32
 0 -9 18 3823.39 327.728 34
 0 -9 18 3879.73 537.839 29
 0 9 19 22580.6 1048.86 8
 0 9 -19 22776.9 1155.67 1
 0 9 -19 21871.7 934.326 62
 0 -9 19 23051.2 924.282 60
 0 9 19 24180.1 1045.85 48
 0 9 19 24476 952.35 53
 0 9 19 21859.7 875.214 55
 0 9 19 24725.5 1031.82 17
 0 9 19 23964.9 927.542 19
 0 9 19 24118.1 931.423 16
 0 -9 19 20984.8 1338.96 39
 0 9 19 23550.2 830.71 35
 0 -9 19 23799.8 853.368 34
 0 -9 19 24671.5 882.932 32
 0 -9 19 23814.2 1006.54 10
 0 9 19 24678.8 1035.17 13
 0 9 20 1420.92 308.197 8
 0 9 20 1487.75 237.736 55
 0 9 20 1457.76 298.199 48
 0 9 -20 1807.04 302.493 62
 0 -9 20 1570.77 250.017 60
 0 9 20 1308.11 274.723 17
 0 9 20 1255.95 232.118 19
 0 -9 20 1413.36 233.147 32
 0 -9 20 1768.07 237.711 34
 0 9 20 2097.92 291.24 16
 0 9 20 1794.82 316.569 13
 0 -9 20 1474.55 277.612 10
 0 9 21 16670 879.39 8
 0 9 21 17186.8 751.322 55
 0 -9 21 17265.2 752.123 60
 0 9 -21 17690.8 798.483 62
 0 9 21 16990.2 827.457 17
 0 9 21 15911.6 724.8 19
 0 -9 21 17487.7 712.744 34
 0 -9 21 17769.8 731.363 32
 0 9 21 18834.9 882.337 13
 0 -9 21 18229.8 852.623 10
 0 9 22 5886.12 519.288 8
 0 9 22 5877.73 427.738 55
 0 9 22 6029.15 536.65 63
 0 -9 22 5906.77 420.809 60
 0 9 -22 5849.36 451.773 62
 0 9 22 5035.58 389.023 19
 0 -9 22 5681.56 399.022 32
 0 -9 22 5426.45 385.525 34
 0 -9 22 6512.59 493.966 10
 0 9 22 5768.13 492.685 13
 0 9 23 63613.8 1953.53 8
 0 9 -23 63707.8 1792.86 62
 0 9 23 65247.5 1990.73 63
 0 -9 23 65013.4 1706.27 34
 0 -9 23 65076.7 1730.85 32
 0 9 23 65020.2 1912.57 13
 0 -9 23 65938 1878.99 10
 0 9 23 63473.5 1796.3 45
 0 9 24 9660.8 639.471 8
 0 9 -24 9037.07 528.211 62
 0 9 24 10148.5 661.317 63
 0 -9 24 9097.33 498.204 32
 0 -9 24 9047.01 484.693 34
 0 -9 24 9469.94 578.041 10
 0 9 24 10126.8 618.29 13
 0 9 24 9343.58 547.187 45
 0 -9 24 8279.51 460.671 47
 0 9 25 19282.2 901.385 8
 0 9 25 19450.2 915.568 63
 0 9 -25 20542.5 799.696 62
 0 9 25 18036.7 784.195 45
 0 -9 25 19009.2 717.33 47
 0 -9 25 20377.6 750.175 34
 0 -9 25 19610.1 752.338 32
 0 -9 25 20769.2 857.574 10
 0 9 25 20740.4 886.331 13
 0 9 26 2970.61 370.991 8
 0 9 -26 2731.68 296.339 62
 0 9 26 3007.67 374.351 63
 0 -9 26 1186.76 169.697 61
 0 9 26 2476.43 300.652 45
 0 -9 26 2740.93 271.523 47
 0 9 26 2551.51 309.106 20
 0 9 26 2727.41 384.744 42
 0 -9 26 3013.76 284.525 32
 0 -9 26 2557.51 270.599 34
 0 9 26 2761.5 343.481 13
 0 -9 26 2663.18 316.867 10
 0 9 27 116723 2879.1 8
 0 9 -27 117445 2676.55 62
 0 9 27 118652 2906.33 63
 0 -9 27 113083 2613.69 47
 0 9 27 110844 2724.87 45
 0 9 27 119721 2801.29 20
 0 9 27 117156 2994.7 42
 0 -9 27 106111 2760.33 40
 0 -9 27 119236 2668.58 32
 0 -9 27 117093 2658.04 34
 0 9 27 119328 2837.45 13
 0 -9 27 120183 2808.22 10
 0 9 28 31114.3 1078.69 8
 0 9 -28 29375.9 911.425 62
 0 9 28 30204.5 1080.94 63
 0 -9 28 27695.8 870.393 47
 0 9 28 28833.6 966.527 45
 0 9 28 30732.9 995.129 20
 0 9 28 28864.5 1122.74 42
 0 -9 28 27866.1 994.422 40
 0 -9 28 30408.8 918.019 34
 0 -9 28 30087.2 919.456 32
 0 -9 28 29569.1 1001.2 10
 0 9 29 3797.67 347.773 8
 0 9 -29 3901.22 271.779 62
 0 -9 29 3837.45 266.99 47
 0 9 29 3380.12 292.328 45
 0 9 29 3745.05 294.641 20
 0 -9 29 3467.79 305.486 40
 0 9 29 3449.21 367.108 42
 0 -9 29 3947.39 276.302 32
 0 -9 29 3838.52 282.632 34
 0 -9 29 4182.67 330.427 10
 0 9 30 2608.02 285.548 8
 0 9 30 2716.51 252.178 45
 0 -9 30 2699.48 214.799 47
 0 9 -30 2920.44 212.418 62
 0 9 30 2541.64 312.738 42
 0 -9 30 2646.87 254.323 40
 0 -9 30 2878.24 231.532 32
 0 -9 30 2719.46 258.352 10
 0 9 31 13562.6 605.656 42
 0 9 31 12381.6 549.617 8
 0 -9 31 12575 441.091 47
 0 9 32 7623.36 412.358 42
 0 9 32 7374.5 339.333 45
 0 -9 32 7716.3 299.216 47
 0 9 32 7292.51 381.045 8
 0 10 0 34281.9 1674.66 3
 0 10 0 37967.5 1582.62 4
 0 10 0 38336.1 1210.36 62
 0 10 0 34625.1 1253.27 52
 0 10 0 35989.4 1140.97 23
 0 10 0 35699.1 1377.16 41
 0 10 0 37206.8 1190.77 37
 0 10 0 37112.9 1213.18 35
 0 10 0 33928.5 1094.9 13
 0 10 -1 73267.6 2320.86 4
 0 10 -1 66703.1 2168.61 1
 0 10 1 67897.4 2498.14 3
 0 10 1 65639 2277.36 4
 0 10 1 67138 1820.73 62
 0 10 -1 67201.3 1843.65 62
 0 10 1 64761.9 1906.24 52
 0 10 -1 64233 1898.91 52
 0 10 -1 65427.3 1763.37 23
 0 10 1 66811.4 1789.73 23
 0 10 -1 66789.5 2054.63 41
 0 10 1 67249 1826.16 37
 0 10 1 66530.8 2064.73 41
 0 10 -1 68878.8 1829 37
 0 10 -1 65960.2 1840.39 35
 0 10 -1 67205.9 1728.51 13
 0 10 1 65827.1 1745.1 13
 0 10 2 150685 4035.18 4
 0 10 -2 155144 3964.21 4
 0 10 -2 136492 3769.92 1
 0 10 2 136079 4164.69 3
 0 10 -2 151290 3467.71 62
 0 10 2 151572 3423.82 62
 0 10 2 148969 3557.3 52
 0 10 2 146292 3621.25 48
 0 10 -2 146404 3336.25 23
 0 10 2 146197 3391.35 23
 0 10 2 151180 3433.03 37
 0 10 2 151667 3732.04 41
 0 10 -2 147487 3689.79 41
 0 10 -2 146745 3405.33 37
 0 10 -2 152672 3467.85 35
 0 10 2 140741 3341.76 13
 0 10 3 70482.2 1841.46 13
 0 10 -3 69299 2229.55 1
 0 10 -3 70263.6 2285.13 4
 0 10 3 70490.1 2587.17 3
 0 10 -3 66511.6 1899.07 62
 0 10 3 68334.2 2047.97 48
 0 10 3 70276.9 1990.41 52
 0 10 3 69055.6 1863.72 23
 0 10 -3 69984.2 1801.84 23
 0 10 -3 69496.7 1869.26 37
 0 10 -3 68123 2098.71 41
 0 10 3 70749.2 2146.6 41
 0 10 -3 69727.3 1903.39 35
 0 -10 3 75273.8 2246.75 29
 0 10 -3 67394.6 1882.76 27
 0 10 4 94835.8 2360.31 13
 0 10 4 91115.1 3127.78 3
 0 10 -4 95065.1 2777.57 1
 0 10 -4 96314.6 2813.52 4
 0 10 -4 95018.5 2435.9 62
 0 10 4 94033.3 2500.03 52
 0 10 4 95402.7 2602.64 48
 0 10 -4 95258.2 2292.48 23
 0 10 4 96362.1 2388.59 23
 0 10 -4 94414.6 2625.37 41
 0 10 4 90161.8 2646.63 41
 0 10 -4 97259.2 2392.78 37
 0 10 4 95496.6 2419.31 35
 0 10 -4 95013.3 2420.89 35
 0 10 -4 95306.1 2415.16 27
 0 -10 4 101406 2818 29
 0 10 5 25877.4 942.907 13
 0 10 -5 26212.3 1219.66 4
 0 10 -5 24994.2 1184.51 1
 0 10 5 23334.7 1405.87 3
 0 10 -5 25016.4 981.324 62
 0 10 5 24816.2 1016.66 52
 0 10 5 25869 1101.11 48
 0 10 5 27054 976.16 23
 0 10 -5 25115 865.494 23
 0 10 -5 24967 935.18 37
 0 10 5 24786 1149.18 41
 0 10 -5 23966.4 1086.97 41
 0 10 -5 26192.4 975.753 35
 0 10 5 25151.9 960.075 35
 0 10 -5 26159.7 973.257 27
 0 -10 5 26384.8 1232.69 29
 0 10 6 102498 2579.75 13
 0 10 -6 108678 3004.21 4
 0 10 -6 105467 2989.07 1
 0 10 -6 104790 2658.82 62
 0 10 6 106477 2820.86 48
 0 10 6 106977 2728.53 52
 0 10 6 105526 2611.51 23
 0 10 -6 103510 2462.39 23
 0 10 6 107188 2913.29 41
 0 10 -6 99762.1 2808.75 41
 0 10 6 106450 2611.26 37
 0 10 -6 103496 2572.73 37
 0 10 6 104368 2613.05 35
 0 10 -6 109049 2645.01 35
 0 -10 6 113179 3106.31 29
 0 10 -6 108832 2634.77 27
 0 10 7 112237 2733.04 13
 0 10 -7 109407 3099.49 1
 0 10 -7 112488 3087.49 4
 0 10 -7 110100 2785.76 62
 0 -10 7 109135 2736.66 60
 0 10 7 115202 2858.5 52
 0 10 7 111171 2943.9 48
 0 10 -7 107502 2561.36 23
 0 10 7 113602 2755.45 23
 0 10 -7 108889 2690.7 37
 0 10 7 115454 2744.43 37
 0 10 7 110265 3036.03 41
 0 10 -7 111186 2749.02 35
 0 10 7 113997 2747.02 35
 0 -10 7 118706 3240.61 29
 0 10 -7 115037 2752.92 27
 0 10 8 82767.1 2189.57 13
 0 10 -8 86734.5 2872.36 3
 0 10 -8 83462.7 2534.43 1
 0 -10 8 80855.3 2194.78 60
 0 10 -8 84301.6 2247.02 62
 0 10 8 84886.2 2396.13 48
 0 10 8 83408.9 2204.91 23
 0 10 8 83633.5 2476.83 41
 0 10 8 83861.5 2178.43 37
 0 10 -8 88183.5 2172.08 37
 0 10 8 81695.9 2173.2 35
 0 -10 8 89460 2684.13 29
 0 10 9 100930 2576.52 13
 0 10 -9 103765 3244.85 3
 0 10 -9 100046 2919.07 1
 0 -10 9 104964 2608.1 60
 0 10 -9 104743 2648.6 62
 0 10 9 100534 2762.67 48
 0 10 9 101849 2594.04 23
 0 10 -9 103423 2522.18 37
 0 10 9 102162 2862.38 41
 0 10 9 104503 2564.34 37
 0 10 9 103262 2561.49 35
 0 -10 9 111228 3127.46 29
 0 10 10 10501.2 597.345 13
 0 10 -10 11302.9 770.42 1
 0 10 10 10589.8 705.05 8
 0 10 -10 12309 932.55 3
 0 10 -10 10050.1 607.319 62
 0 -10 10 10657.1 614.265 60
 0 10 10 9784.66 608.574 53
 0 10 10 10510.6 684.44 48
 0 10 10 10006.1 722.606 41
 0 10 -10 10407.2 553.953 37
 0 10 10 10243.2 575.368 37
 0 10 10 11209.9 591.254 35
 0 -10 10 10878.8 494.828 32
 0 -10 10 11136.3 827.1 29
 0 10 11 6025.08 463.745 13
 0 10 -11 5728.88 551.039 1
 0 10 -11 7210.63 725.836 3
 0 10 11 6112.66 549.793 8
 0 10 -11 5960.9 476.471 62
 0 10 11 6260.11 479.534 53
 0 10 11 6329.14 537.927 48
 0 10 11 6426.84 528.544 17
 0 10 -11 6742.19 437.817 37
 0 10 11 6305.79 438.54 37
 0 -10 11 6447.28 378.44 32
 0 10 11 6554.47 449.128 35
 0 -10 11 6517.58 634.274 29
 0 10 12 462.533 205.15 13
 0 10 -12 665.334 316.31 3
 0 10 -12 435.785 240.617 1
 0 10 12 522.857 254.986 8
 0 10 -12 247.251 205.537 62
 0 10 12 341.266 223.621 48
 0 10 12 454.273 193.554 53
 0 10 12 384.101 160.013 19
 0 10 12 492.971 221.438 17
 0 10 12 396.92 163.967 37
 0 10 12 321.756 166.227 35
 0 -10 12 500.564 148.461 34
 0 -10 12 353.709 147.776 32
 0 10 -12 493.075 172.626 37
 0 -10 12 790.151 281.763 29
 0 10 13 8995.05 569.245 13
 0 10 13 7554.82 609.838 8
 0 10 -13 10823.3 859.333 3
 0 10 -13 8907.98 570.647 62
 0 10 13 9017.38 625.318 48
 0 10 13 8778.94 557.29 53
 0 10 13 9047 631.442 17
 0 10 13 9336.29 564.983 23
 0 10 13 8871.42 531.442 19
 0 10 -13 8940.78 485.895 37
 0 10 13 8867.77 516.808 37
 0 10 13 8826.19 507.536 35
 0 -10 13 9178.48 469.833 32
 0 -10 13 9044.14 457.374 34
 0 -10 13 9651.19 775.189 29
 0 -10 14 48463.6 1558.96 10
 0 10 14 48636.2 1527.51 13
 0 10 14 45540.1 1627.34 8
 0 10 -14 49547.7 1971.29 3
 0 -10 14 46891.9 1491.04 60
 0 10 14 48584.4 1621.04 48
 0 10 14 47258.3 1483.28 53
 0 10 14 49024.9 1506.89 23
 0 10 14 48836.5 1623.23 17
 0 10 14 46977.2 1429.68 19
 0 10 14 47465.8 1418.2 37
 0 10 14 47577 1402.16 35
 0 -10 14 48318.1 1338.94 32
 0 -10 14 47579.8 1319.76 34
 0 -10 14 49383.3 1932.67 29
 0 10 15 22817.3 944.634 13
 0 -10 15 20874 926.643 10
 0 10 15 20653.2 1001.5 8
 0 10 -15 21260.5 1223.33 3
 0 -10 15 21520.4 897.336 60
 0 10 15 21587.3 983.241 48
 0 10 15 21226.6 878.198 53
 0 10 15 21410.1 841.591 19
 0 10 15 21471.8 982.813 17
 0 10 15 21265.5 825.212 37
 0 -10 15 18688.9 1258.82 39
 0 -10 15 20402.6 760.674 32
 0 -10 15 20208.9 749.682 34
 0 10 15 21152.1 810.201 35
 0 -10 15 21973.8 1227.78 29
 0 10 16 2300.22 369.533 8
 0 -10 16 3307.89 355.886 60
 0 10 16 2704.8 310.917 53
 0 10 16 2778.1 380.947 48
 0 10 16 2556.93 372.634 17
 0 10 16 2524.93 280.369 19
 0 10 16 2458.03 282.72 37
 0 10 16 3052.11 292.309 35
 0 -10 16 3373.95 298.424 32
 0 -10 16 3196.18 284.829 34
 0 -10 16 3406.78 380.823 10
 0 10 16 3048.88 363.978 13
 0 10 17 8601.83 642.951 8
 0 -10 17 9060.01 558.477 60
 0 10 -17 8108.78 547.656 62
 0 10 17 9788.43 547.971 53
 0 10 17 10031.9 637.985 48
 0 10 17 9477.29 621.264 17
 0 10 17 9065.38 510.413 19
 0 10 17 9149.8 500.173 37
 0 10 17 9043.11 483.495 35
 0 -10 17 8867.58 466.931 34
 0 -10 17 8186.73 457.104 32
 0 10 17 9110.55 590.252 13
 0 -10 17 9383.05 589.226 10
 0 10 18 8452.02 615.285 8
 0 -10 18 8141.5 518.517 60
 0 10 -18 8160.66 534.331 62
 0 10 18 9121.57 594.917 48
 0 10 18 8488.24 579.034 17
 0 10 18 8462.52 466.048 37
 0 -10 18 7418.53 429.302 34
 0 10 18 8356.54 451.249 35
 0 -10 18 7868.44 446.007 32
 0 -10 18 8163.43 554.817 10
 0 10 18 9039.88 580.052 13
 0 10 19 11538.3 714.899 8
 0 10 19 13138.2 714.232 48
 0 -10 19 11002.9 591.549 60
 0 10 -19 11193.7 622.16 62
 0 10 19 11877.9 672.216 17
 0 -10 19 10970.9 523.376 34
 0 -10 19 11633.8 546.039 32
 0 -10 19 11659 653.592 10
 0 10 19 11611.7 656.005 13
 0 10 20 208.675 236.892 8
 0 10 20 12.5459 159.83 45
 0 -10 20 113.907 127.288 47
 0 10 -20 -46.4337 181.055 62
 0 -10 20 114.328 166.199 60
 0 10 20 -17.9127 190.387 17
 0 -10 20 188.929 157.983 34
 0 -10 20 186.777 152.32 32
 0 10 20 192.356 208.089 13
 0 -10 20 219.631 195.315 10
 0 10 21 9987.28 645.641 8
 0 10 21 9084.97 492.315 45
 0 -10 21 9137.51 440.219 47
 0 10 -21 9971.63 567.768 62
 0 -10 21 9416.61 519.377 60
 0 10 21 10267.2 645.925 63
 0 10 21 10202.6 595.928 17
 0 -10 21 10011.7 495.271 32
 0 -10 21 10228.4 496.116 34
 0 -10 21 10226.4 589.992 10
 0 10 21 9938.07 603.411 13
 0 10 22 57.6624 204.327 8
 0 10 -22 436.92 199.597 62
 0 10 22 247.644 230.505 63
 0 -10 22 220.909 150.765 34
 0 -10 22 220.55 147.923 32
 0 10 22 245.335 193.573 13
 0 -10 22 233.637 167.914 10
 0 -10 22 358.398 149.995 47
 0 10 22 107.301 146.638 45
 0 10 23 10751.7 636.297 8
 0 10 23 10128.5 622.997 63
 0 10 -23 10674.1 548.629 62
 0 -10 23 10628.2 494.225 32
 0 -10 23 10182 479.84 34
 0 -10 23 10807.4 575.912 10
 0 10 23 11170 605.696 13
 0 -10 23 9634.87 437.134 47
 0 10 23 9623.31 493.15 45
 0 10 24 803.298 249.163 8
 0 -10 24 979.412 163.168 47
 0 10 24 788.599 179.46 45
 0 10 -24 936.07 206.382 62
 0 10 24 1003.53 247.967 63
 0 -10 24 797.766 170.097 34
 0 -10 24 791.231 175.369 32
 0 10 24 983.822 225.922 13
 0 -10 24 749.979 197.329 10
 0 10 25 1990.61 292.903 8
 0 10 -25 1874.92 238.325 62
 0 10 25 1862.86 291.08 63
 0 -10 25 1563.25 188.405 61
 0 -10 25 1458.62 179.695 47
 0 10 25 1388.88 200.16 45
 0 10 25 2039.07 254.164 20
 0 -10 25 1798.08 209.194 32
 0 -10 25 1596.39 205.791 34
 0 -10 25 1905.91 249.081 10
 0 10 25 1968.09 261.773 13
 0 10 26 3763.99 353.881 8
 0 10 -26 4209.15 302.075 62
 0 10 26 3787.25 357.002 63
 0 10 26 3336.77 269.316 45
 0 -10 26 3826.15 240.569 47
 0 10 26 3553.15 303.897 20
 0 -10 26 3671.85 318.091 40
 0 10 26 4261.21 406.063 42
 0 -10 26 3999.82 275.216 34
 0 -10 26 3972.97 273.538 32
 0 10 26 3908.05 329.454 13
 0 -10 26 4243.55 328.942 10
 0 10 27 3575.43 325.041 8
 0 10 27 3977.66 341.713 63
 0 10 -27 3843.86 270.76 62
 0 -10 27 3599.27 218.92 47
 0 10 27 3460.88 257.187 45
 0 10 27 3492.58 276.332 20
 0 -10 27 3413.41 290.081 40
 0 10 27 4231.03 382.883 42
 0 -10 27 3974.68 261.715 32
 0 -10 27 3469.66 288.629 10
 0 -10 28 9502.13 353.832 47
 0 10 28 10565.8 522.982 63
 0 10 -28 10753.1 426.747 62
 0 10 28 11449.1 539.178 8
 0 10 28 11619.5 577.175 42
 0 10 29 3856.03 325.737 42
 0 10 29 3947.67 296.232 8
 0 10 29 3760.26 288.31 63
 0 10 30 79925.3 1912.01 42
 0 -11 1 26936.6 983.386 60
 0 11 -1 26717.2 979.667 62
 0 -11 -1 23980.5 937.275 60
 0 11 1 25923.7 1082.58 48
 0 11 -1 27470.4 1046.6 52
 0 11 1 25998.4 1023.27 52
 0 11 -1 26494.2 933.911 23
 0 11 1 26323.5 950.854 23
 0 11 1 26334.9 987.875 37
 0 11 1 27722.3 1239.22 41
 0 11 -1 30374.2 1032.02 37
 0 11 -1 27754.8 1173.97 41
 0 11 -1 28806.9 1036.08 35
 0 11 1 23617.3 963.79 35
 0 11 1 25162.2 1421.29 3
 0 11 -1 28258.2 1483.53 3
 0 11 -2 94056.2 2757.97 4
 0 11 -2 88555.2 2997.14 3
 0 11 2 86318.3 2996.67 3
 0 -11 2 88587.9 2290.56 60
 0 -11 -2 85887.8 2238.04 60
 0 11 -2 87428.2 2291.57 62
 0 11 -2 87388.1 2354.47 52
 0 11 2 89487.3 2361.3 52
 0 11 2 89486.8 2449.32 48
 0 11 -2 90860.4 2223.28 23
 0 11 2 92435.4 2283.43 23
 0 11 2 90487.5 2317.42 37
 0 11 -2 87609.9 2521.39 41
 0 11 -2 93248 2319.79 37
 0 11 2 91017.8 2557.79 41
 0 11 -2 94749.5 2356.49 35
 0 11 2 89027.3 2193.54 13
 0 11 3 11771.2 970.655 3
 0 11 -3 12667.1 838.249 4
 0 -11 3 13056.3 656.426 60
 0 -11 -3 13388.7 625.82 60
 0 11 -3 12917.6 654.104 62
 0 11 3 14545.3 765.562 48
 0 11 3 13706.4 697.729 52
 0 11 -3 12694.9 685.244 52
 0 11 3 12549.3 627.919 23
 0 11 -3 12037.6 578.64 23
 0 11 -3 13450.8 794.484 41
 0 11 -3 12872.3 648.006 37
 0 11 3 13743.7 820.804 41
 0 11 -3 13357.2 669.57 35
 0 11 3 12092.3 579.814 13
 0 11 -4 31398.6 1126.65 62
 0 -11 -4 31467 1052.14 60
 0 -11 4 32105.8 1124.11 60
 0 11 4 33504.6 1247.96 48
 0 11 -4 31889.2 1162.87 52
 0 11 4 31943.6 1153.85 52
 0 11 4 33645.3 1122.77 23
 0 11 -4 35418.8 1061.98 23
 0 11 4 31483.2 1292.04 41
 0 11 -4 32950.4 1290.03 41
 0 11 -4 34020.3 1129.36 37
 0 11 -4 33168.4 1146.7 35
 0 11 4 33343.8 1148.02 35
 0 11 4 32174.4 1052.63 13
 0 -11 5 5874.89 448.214 60
 0 11 -5 6326.27 462.121 62
 0 -11 -5 6076 405.23 60
 0 11 5 6405.02 480.188 52
 0 11 5 6371.62 521.518 48
 0 11 5 6379.81 453.566 23
 0 11 -5 6009.05 388.142 23
 0 11 -5 6360.04 443.024 37
 0 11 5 7068.46 591.276 41
 0 11 -5 6072.84 539.808 41
 0 11 5 5687.82 435.938 35
 0 11 5 6713.19 427.01 13
 0 11 -6 2295.76 310.158 62
 0 -11 -6 2497.85 274.38 60
 0 -11 6 2112.33 303.672 60
 0 11 6 2786.61 373.564 48
 0 11 -6 2117.65 244.085 23
 0 11 6 2795.83 327.455 23
 0 11 6 2531.07 304.38 37
 0 11 6 2778.64 413.491 41
 0 11 -6 1978.4 373.75 41
 0 11 -6 1984.96 280.678 37
 0 11 6 2563.64 315.687 35
 0 11 6 2570.46 295.63 13
 0 11 -7 50100.1 1528.34 62
 0 -11 7 48126.5 1490.51 60
 0 11 7 50982.5 1632.58 48
 0 11 7 51695.1 1516.03 23
 0 11 -7 46661.1 1645.99 41
 0 11 -7 49041 1459.54 37
 0 11 7 51146.7 1726.48 41
 0 11 7 50646.6 1499.8 37
 0 11 7 51612.1 1514.86 35
 0 11 7 49371.1 1447.78 13
 0 -11 8 10841.5 607.434 60
 0 11 -8 11326.2 629.153 62
 0 11 8 11428.3 692.167 48
 0 11 8 11426.2 615.819 23
 0 11 8 10815.3 725.279 41
 0 11 -8 10628.2 566.702 37
 0 11 -8 11618.8 724.61 41
 0 11 8 11942.8 612.437 37
 0 11 8 11376 600.459 35
 0 11 8 10754.5 572.916 13
 0 11 -9 18028.9 1145.12 3
 0 -11 9 17260.8 786.941 60
 0 11 -9 17988.6 810.022 62
 0 11 9 18864.3 802.728 53
 0 11 9 17209.3 855.943 48
 0 11 9 18791.4 803.515 23
 0 11 9 17743.8 770.776 37
 0 11 -9 18205.1 753.117 37
 0 11 -9 18128.1 901.69 41
 0 11 9 18611.9 783.882 35
 0 11 9 17723.2 759.56 13
 0 11 -10 150.335 195.4 62
 0 -11 10 258.614 186.868 60
 0 11 10 62.0018 152.719 53
 0 11 10 137.658 207.543 48
 0 11 10 205.795 204.403 17
 0 11 10 111.649 183.298 23
 0 11 -10 83.0089 239.911 41
 0 11 10 103.04 141.421 35
 0 11 -10 40.1415 160.129 37
 0 11 10 266.037 173.899 37
 0 11 10 189.869 157.417 13
 0 11 11 16651.2 895.417 8
 0 11 -11 18809.1 837.482 62
 0 -11 11 20083.2 851.95 60
 0 11 11 21193.2 939.851 48
 0 11 11 19820.4 815.258 53
 0 11 11 19957.8 935.398 17
 0 11 11 21185.9 822.645 37
 0 11 -11 19328.8 921.985 41
 0 11 -11 19668.8 769.321 37
 0 11 11 20662.1 816.126 35
 0 11 11 19787.3 815.376 13
 0 11 12 36157.8 1375.12 8
 0 11 -12 38665.1 1268.89 62
 0 11 12 39010.9 1350.33 48
 0 11 12 35850.7 1196.18 53
 0 11 12 38645.3 1370.88 17
 0 11 -12 36572.9 1138.25 37
 0 11 12 37997.8 1202.48 37
 0 11 12 39537.8 1208.62 35
 0 11 12 36826.1 1217.33 13
 0 11 13 16342.8 871.915 8
 0 11 -13 16320.4 765.439 62
 0 11 13 16449.2 720.983 53
 0 11 13 18012 846.441 48
 0 11 13 16937.5 841.591 17
 0 11 13 17940.2 735.51 37
 0 11 -13 15387.3 644.676 37
 0 11 13 17192.2 715.339 35
 0 11 13 17202.8 755.128 13
 0 -11 13 16725 792.994 10
 0 11 14 46823.5 1630.77 8
 0 11 -14 50313.3 1526.03 62
 0 11 14 55019.5 1638.29 48
 0 11 14 48629.7 1442.14 53
 0 11 14 51752.4 1639.64 17
 0 11 14 50483.6 1443.02 37
 0 11 14 50136 1429.92 35
 0 -11 14 53017.4 1580.85 10
 0 11 14 50794.5 1502.55 13
 0 11 15 21131.6 991.601 8
 0 11 -15 21572.3 889.546 62
 0 -11 15 22415.7 896.341 60
 0 11 15 22346.9 832.18 53
 0 11 15 24252.2 982.115 48
 0 11 15 22993.5 981.36 17
 0 11 15 22308.8 828.995 37
 0 11 15 23192.9 827.395 35
 0 -11 15 24167 949.077 10
 0 11 15 23495.6 901.338 13
 0 11 16 25520 1081.64 8
 0 -11 16 25008.8 947.014 60
 0 11 16 25609.3 890.236 53
 0 11 16 26309 1027.36 48
 0 11 16 27877.8 1061.74 17
 0 11 16 25135.2 879.096 37
 0 11 16 25672 873.222 35
 0 -11 16 25411.3 819.727 32
 0 11 16 26786.7 970.341 13
 0 -11 16 26517.2 1002.95 10
 0 11 17 67163.8 2018.46 8
 0 -11 17 71826 1878.65 60
 0 11 17 74011 1976.28 48
 0 11 17 71017.6 1982.8 17
 0 11 17 67851 1758.26 37
 0 11 17 68230.9 1743.72 35
 0 -11 17 68646 1702.65 32
 0 -11 17 71495.4 1918.44 10
 0 11 17 70797.7 1884.35 13
 0 11 18 35686.9 1308.63 8
 0 11 18 38039.7 1252.7 48
 0 -11 18 37150.2 1174.17 60
 0 -11 18 36776.4 1050.63 32
 0 -11 18 38718.7 1240.07 10
 0 11 18 37085 1198.53 13
 0 11 18 38586.7 1276.5 17
 0 11 19 21846.6 952.04 8
 0 11 19 24133.4 950.506 63
 0 -11 19 22259.8 831.709 60
 0 11 -19 23149.1 866.351 62
 0 -11 19 22718.6 739.386 32
 0 -11 19 23669.9 892.762 10
 0 11 19 23514.1 875.169 13
 0 11 19 21958.3 894.008 17
 0 11 20 28974.5 1085.82 8
 0 11 20 28249.9 1040.54 63
 0 11 -20 27951.8 962.177 62
 0 -11 20 27875.7 841.982 32
 0 -11 20 26435.5 818.694 34
 0 11 20 30482.8 997.6 13
 0 -11 20 29536.4 1001.97 10
 0 11 20 28652.7 1011.3 17
 0 11 21 39945.2 1339.77 8
 0 -11 21 41232.1 1104.22 34
 0 -11 21 42847 1128.03 32
 0 11 21 43768.8 1266.14 13
 0 -11 21 41051.3 1265.62 10
 0 11 21 44707.6 1348.57 63
 0 11 -21 44334.3 1258.82 62
 0 11 22 52710.6 1541.75 8
 0 -11 22 50387.8 1285.73 32
 0 11 22 52566.4 1430.31 13
 0 -11 22 52280.4 1442.67 10
 0 11 -22 51112 1402.32 62
 0 11 22 52454.4 1504.66 63
 0 11 -23 1659.01 221.864 62
 0 11 23 1523.13 242.191 63
 0 11 23 1895.47 264.921 8
 0 -11 23 1133.59 195.828 10
 0 11 23 1736.85 229.376 13
 0 11 24 10633 526.508 63
 0 -11 24 10333.2 414.168 61
 0 11 -24 11347.2 483.574 62
 0 11 24 11827.7 614.724 42
 0 11 24 10828.5 492.491 20
 0 11 24 11397 558.057 8
 0 11 24 11718.1 507.323 13
 0 -11 24 12048.7 517.87 10
 0 11 25 41076 1263.01 42
 0 11 25 40492.8 1199.13 8
 0 11 -25 42951.5 1107.15 62
 0 11 25 41534.4 1180.88 63
 0 11 26 11226.7 534.014 42
 0 11 26 11150.6 500.364 8
 0 11 26 12177.7 500.372 63
 0 11 -26 11411.3 430.749 62
 0 11 27 1677.6 181.773 63
 0 11 -27 1648.17 174.117 41
 0 11 27 1817.54 214.327 42
 0 11 28 2937.54 224.595 42
 0 12 0 5348.31 428.038 52
 0 12 0 5706.49 588.619 48
 0 -12 0 6442.55 434.171 60
 0 12 0 5321.84 507.546 41
 0 12 0 6455.36 444.056 37
 0 12 -1 74796.2 2064.91 48
 0 12 1 73567 2054.88 48
 0 12 1 74898.6 1971.11 52
 0 12 -1 73927.3 1976.51 52
 0 12 -1 76687.6 2175.48 41
 0 12 1 74326.8 2156.61 41
 0 12 1 76729.3 1993.81 37
 0 12 -1 78666.6 1999.48 37
 0 12 1 68900.7 1963.32 35
 0 -12 1 77819.4 1973.1 60
 0 -12 -1 74256.3 1928.8 60
 0 12 2 11602.5 798.25 41
 0 12 -2 10528 573.735 37
 0 12 2 11382.8 595.592 37
 0 12 2 11675.4 572.332 23
 0 12 2 10324 569.683 52
 0 12 2 9980.76 624.491 48
 0 12 -2 10807.5 687.167 48
 0 12 -2 10532.5 577.219 52
 0 -12 2 11762.6 593.057 60
 0 -12 -2 10957 551.919 60
 0 12 3 7044.68 559.333 41
 0 12 -3 7043.4 547.639 41
 0 12 -3 7594.07 471.087 37
 0 12 -3 7553.61 529.885 48
 0 12 -3 6611.5 450.96 52
 0 12 3 7024.75 508.503 48
 0 12 3 6582.81 450.356 52
 0 -12 3 7641.85 475.862 60
 0 -12 -3 6457.75 412.918 60
 0 12 -4 11726.9 691.223 41
 0 12 -4 10622.8 558.732 37
 0 12 4 9845.7 648.271 41
 0 12 -4 9975.07 551.946 52
 0 12 4 9734.02 591.523 48
 0 12 -4 9699.84 586.825 48
 0 12 4 9734.09 550.885 35
 0 -12 4 10320.1 562.937 60
 0 -12 -4 10418.7 512.018 60
 0 -12 -5 9633.32 470.569 60
 0 12 -5 8258.93 496.856 62
 0 -12 5 8402.94 513.037 60
 0 12 -5 9932.94 666.392 41
 0 12 5 9332.15 634.334 41
 0 12 -5 9546.64 521.526 37
 0 12 -5 8253.64 509.342 52
 0 12 5 8878.29 556.793 48
 0 12 5 8781.63 515.798 35
 0 12 5 8368.19 440.282 13
 0 12 -6 12986.2 623.997 62
 0 -12 6 13209.7 638.974 60
 0 12 6 11732.7 598.566 37
 0 12 -6 12750.1 606.203 37
 0 12 6 11605 708.79 41
 0 12 -6 11973.5 698.799 41
 0 12 6 11760.8 573.463 53
 0 12 6 12265.6 653.832 48
 0 12 -6 12352.9 617.512 52
 0 12 6 12602.3 618.247 35
 0 12 6 12262.2 546.072 13
 0 12 -7 25581.2 916.264 62
 0 -12 7 24364.1 913.508 60
 0 12 7 24622.6 960.802 48
 0 12 -7 21620.1 870.278 52
 0 12 7 21858.3 828.568 53
 0 12 7 24191.5 894.297 37
 0 12 -7 23884.5 867.153 37
 0 12 -7 24884.7 1026.98 41
 0 12 7 24213.2 895.658 35
 0 12 7 23186.4 814.248 13
 0 -12 8 3802.09 349.744 60
 0 12 -8 3997.28 354.918 62
 0 12 8 3395.68 365.96 48
 0 12 -8 2996.02 316.41 52
 0 12 8 2516.75 269.081 53
 0 12 8 3390.51 366.743 17
 0 12 8 3542.97 331.372 37
 0 12 -8 3977.48 331.314 37
 0 12 -8 3580.08 515.5 41
 0 12 8 3541.33 325.976 35
 0 12 8 3154.68 287.607 13
 0 12 -9 5141.42 399.354 62
 0 -12 9 5427.95 414.706 60
 0 12 9 5538.42 367.495 53
 0 12 9 5438.87 429.098 48
 0 12 -9 5502.07 408.929 52
 0 12 9 5621.41 457.286 17
 0 12 -9 5698.02 384.354 37
 0 12 -9 5631.04 476.669 41
 0 12 9 5583.94 397.713 37
 0 12 9 5791.21 398.797 35
 0 12 9 6126.81 383.108 13
 0 12 -10 169.977 160.828 62
 0 -12 10 285.654 191.528 60
 0 12 -10 204.103 174.21 52
 0 12 10 187.388 173.982 48
 0 12 10 77.4351 103.528 53
 0 12 10 275.125 189.105 17
 0 12 -10 501.046 254.377 41
 0 12 -10 136.898 135.787 37
 0 12 10 168.577 156.915 35
 0 12 10 132.321 152.999 37
 0 12 10 172.113 133.47 13
 0 -12 11 2952.94 317.256 60
 0 12 -11 2599.63 289.691 62
 0 12 11 3218.84 328.433 48
 0 12 11 3449.09 361.491 17
 0 12 -11 2764.13 262.53 37
 0 12 -11 2661.87 339.884 41
 0 12 11 3193.56 300.671 37
 0 12 11 3351.86 301.74 35
 0 12 11 3116.7 281.359 13
 0 -12 11 4246.22 374.431 10
 0 12 -12 2181.19 281.529 62
 0 -12 12 2085.83 282.148 60
 0 12 12 2315.58 298.785 48
 0 12 12 2619.97 320.648 17
 0 12 -12 1989.43 219.469 37
 0 12 -12 2419.43 333.869 41
 0 12 12 2558.56 276.301 37
 0 12 12 2043.17 244.662 35
 0 12 12 1828.99 237.03 13
 0 -12 12 2072.09 285.683 10
 0 12 -13 75142 1951.35 62
 0 12 13 76140.7 1977.74 48
 0 12 13 77476.9 2045.51 17
 0 12 13 74238.5 1887.34 37
 0 12 -13 72386.2 2026.62 41
 0 12 13 74489 1876.52 35
 0 -12 13 78669.8 2012.37 10
 0 12 13 74594.2 1873.84 13
 0 12 -14 740.855 217.656 62
 0 12 14 1414.76 247.501 48
 0 12 14 1515.8 261.914 17
 0 12 -14 1629.13 303.891 41
 0 12 14 1402.14 209.173 37
 0 12 14 1333.93 217.709 13
 0 -12 14 1227.02 240.48 10
 0 12 -15 4964.45 370.364 62
 0 12 15 5505.81 387.489 48
 0 12 15 5008.4 394.386 17
 0 12 15 4767.33 325.643 37
 0 12 -15 5056.09 416.806 41
 0 12 15 4065.44 391.669 8
 0 -12 15 5010.21 376.946 10
 0 12 15 5034.41 342.416 13
 0 -12 16 2609.13 277.44 60
 0 12 -16 2954.7 292.156 62
 0 12 16 2656.21 282.379 48
 0 12 -16 2698.39 314.417 41
 0 12 16 1886.08 195.314 37
 0 12 16 2535.07 284.981 17
 0 12 16 2429.67 309.401 8
 0 -12 16 2538.22 285.949 10
 0 12 16 2834.95 260.926 13
 0 -12 17 18933.9 711.778 60
 0 12 17 19599.6 750.054 63
 0 12 -17 18764.7 766.976 41
 0 12 17 20088.3 765.019 17
 0 12 17 17369.3 775.173 8
 0 -12 17 19485.2 744.714 10
 0 12 17 19842 698.56 13
 0 12 18 1123.1 201.898 17
 0 12 -18 902.381 213.741 41
 0 12 18 1012.11 179.494 13
 0 -12 18 1198.11 203.508 10
 0 12 18 1369.68 219.052 63
 0 12 -19 4380.68 339.883 41
 0 12 19 3745.65 276.658 13
 0 -12 19 4424.43 319.271 10
 0 12 19 4666.67 334.258 63
 0 12 -20 2556.81 254.26 41
 0 12 20 2063.86 207.923 13
 0 -12 20 2122.1 224.964 10
 0 12 20 2257.91 236.205 63
 0 12 -21 1531.3 204.365 41
 0 12 21 1904.98 184.009 13
 0 12 21 1805.89 209.508 63
 0 12 -21 1924.57 208.415 62
 0 12 22 2990.66 239.187 63
 0 12 -22 2443.59 225.555 41
 0 12 23 27702 763.87 63
 0 12 -23 26482.4 763.017 41
 0 12 24 34989 895.03 63
 0 13 1 2404.24 307.865 48
 0 13 -1 2232.07 303.167 48
 0 -13 -1 2541.79 248.624 60
 0 -13 1 2514.71 256.505 60
 0 13 1 2570.61 328.214 41
 0 13 -1 2234.27 299.423 41
 0 13 -1 2297.12 261.927 37
 0 13 1 2312.48 260.453 37
 0 13 2 5375.19 380.164 48
 0 13 -2 5650.68 390.231 48
 0 13 -2 4129.97 298.958 52
 0 -13 2 5782.31 377.803 60
 0 -13 -2 5680.51 343.296 60
 0 13 2 6043.62 395.458 37
 0 13 -2 6005.03 475.064 41
 0 13 2 5489.2 433.142 41
 0 13 -2 5245.42 366.065 37
 0 13 -3 315.157 214.517 48
 0 13 3 137.588 214.012 48
 0 13 -3 29.6301 127.668 52
 0 13 3 48.9087 157.289 37
 0 13 -3 174.457 145.236 37
 0 -13 -3 79.6733 120.277 60
 0 -13 3 195.147 153.243 60
 0 13 3 128.906 216.054 41
 0 13 -3 -15.7416 184.139 41
 0 13 -4 266.171 150.401 52
 0 13 4 495.075 182.852 48
 0 13 -4 265.02 236.874 41
 0 13 -4 294.773 150.137 37
 0 -13 4 290.259 167.111 60
 0 13 -5 38506.2 1232.85 41
 0 13 -5 37363 1098.75 37
 0 13 5 37622 1197.13 17
 0 -13 5 38277.5 1129.79 60
 0 13 5 35506.2 1115.5 48
 0 13 -5 35758 1118.69 48
 0 13 -5 36023.3 1052.56 52
 0 13 6 1909.05 244.794 37
 0 13 -6 1648.01 225.545 37
 0 13 -6 1830.03 521.323 41
 0 13 6 1850.6 277.913 17
 0 -13 6 1679.16 244.943 60
 0 13 6 2071.33 255.753 48
 0 13 -6 2237.91 350.367 48
 0 13 -6 1455.92 208.107 52
 0 13 -7 21958 865.367 41
 0 13 -7 22429.6 754.705 37
 0 13 7 21711.4 780.412 37
 0 13 7 22334.7 845.05 17
 0 -13 7 23124.9 805.864 60
 0 13 -7 22160.7 793.352 48
 0 13 -7 20428.9 723.691 52
 0 13 7 21408.3 778.541 48
 0 13 -8 2956.13 285.512 48
 0 13 8 2809.91 274.09 48
 0 13 -8 2225.7 234.211 52
 0 13 8 2569.85 286.374 17
 0 13 8 2647.97 263.589 37
 0 13 -8 2777.7 246.511 37
 0 13 -8 3161.23 334.848 41
 0 -13 8 2975.77 282.222 60
 0 -13 8 2901.66 298.417 10
 0 -13 9 1146.46 204.208 60
 0 13 -9 697.348 154.758 52
 0 13 9 832.342 172.786 48
 0 13 -9 745.592 173.042 48
 0 13 9 955.155 196.8 17
 0 13 -9 1024.75 225.703 41
 0 13 9 850.275 169.892 37
 0 13 -9 911.405 160.728 37
 0 -13 9 1267.32 214.997 10
 0 -13 10 624.208 175.942 60
 0 13 -10 779.686 163.494 48
 0 13 -10 764.557 155.528 52
 0 13 10 887.896 171.482 48
 0 13 10 821.946 184.505 17
 0 13 -10 880.817 215.465 41
 0 13 -10 734.838 147.352 37
 0 13 10 906.038 172.486 37
 0 -13 10 960.774 202.121 10
 0 13 11 7951.24 415.012 48
 0 13 -11 6789.89 356.77 52
 0 13 -11 7460.42 402.074 48
 0 13 11 8115.91 451.116 17
 0 13 -11 7755.53 457.211 41
 0 13 11 7586.45 400.379 37
 0 -13 11 7835.14 427.04 60
 0 -13 11 8692.7 454.483 10
 0 13 12 10616.6 453.56 48
 0 13 -12 9786.79 449.197 48
 0 13 12 10599.7 499.105 17
 0 13 -12 10580.9 519.635 41
 0 13 12 11067.1 457.235 37
 0 13 12 9613.81 430.481 63
 0 -13 12 10053 472.901 60
 0 -13 12 10232.3 495.214 10
 0 13 13 -8.48917 122.553 63
 0 -13 13 19.4936 135.789 60
 0 13 -13 70.7752 119.143 48
 0 13 13 -17.0919 120.514 48
 0 13 13 -10.596 132.306 17
 0 13 -13 69.7213 147.298 41
 0 13 13 124.367 106.135 37
 0 -13 13 -10.5849 137.455 10
 0 13 -14 3259.1 244.433 48
 0 13 14 3560.38 256.708 63
 0 -13 14 3219.39 273.528 10
 0 13 -14 3366.96 290.115 41
 0 13 -15 9818.54 418.034 48
 0 13 -15 11235.5 504.565 41
 0 13 15 11141.2 442.367 63
 0 -13 15 10857.4 481.987 10
 0 13 -16 122.318 131.091 41
 0 13 16 15.9316 109.151 17
 0 13 16 56.3477 96.923 63
 0 13 -16 125.314 99.8371 48
 0 13 -17 7651.57 373.775 41
 0 13 17 7048.55 320.715 63
 0 13 -17 6700.74 296.863 48
 0 13 -18 572.232 130.391 41
 0 13 18 278.613 98.1689 63
 0 13 -19 392.766 108.803 41
 0 -13 19 437.921 96.9985 61
 0 14 0 21350.3 764.67 37
 0 14 0 20151.7 787.137 17
 0 14 1 43829.7 1182.71 37
 0 14 -1 43696.9 1252.81 41
 0 14 -1 43266.6 1172.45 37
 0 14 1 43292.6 1218.47 17
 0 14 -1 48409.6 1144.63 48
 0 14 1 47112.6 1137.67 48
 0 14 -2 15154.1 466.134 48
 0 14 2 10534.4 397.143 48
 0 14 -2 4507.26 309.335 37
 0 14 2 4722.14 320.713 37
 0 14 -2 17808.3 713.613 41
 0 14 3 17040.9 529.997 48
 0 14 -3 14449.1 527.07 48
 0 14 4 32510 885.136 48
 0 14 -4 34596.8 900.402 48
 0 14 -5 16935.4 439.943 48
 0 14 5 1154.05 177.856 48
 0 14 5 116.09 114.715 37
 0 -14 5 479.247 170.96 10
 0 14 -5 13680.8 554.393 41
 0 14 -6 43538.6 1142.43 41
 0 14 6 40629.8 986.842 48
 0 14 -7 6116.03 355.786 41
 0 14 -7 6195.52 302.829 48
 0 14 7 6473.29 291.98 48
 0 14 8 13658.1 431.155 48
 0 14 -8 12854.4 433.162 48
 0 14 -9 4750.19 303.275 41
 0 14 -9 4281.34 220.316 48
 0 14 -10 1342.66 175.487 41
 0 14 10 981.017 138.89 17
 0 14 -11 3338.18 238.816 41
 0 14 -12 1312.69 158.762 41
 1 0 1 908.28 76.6077 1
 1 0 1 1005.78 101.74 2
 -1 0 -1 892.27 95.3258 30
 1 0 2 170615 3445.11 2
 -1 0 2 176050 3510.87 30
 -1 0 -2 172215 3425.64 30
 1 0 2 168629 3366.04 39
 -1 0 2 173908 3369.58 39
 -1 0 3 36790.8 910.158 30
 -1 0 -3 35617 803.937 30
 -1 0 3 36789.3 807.462 39
 -1 0 3 35131.3 814.209 9
 -1 0 3 36816.1 766.411 4
 1 0 3 35776.4 843.302 2
 -1 0 4 33643 802.928 39
 1 0 4 32707 811.532 9
 -1 0 4 33844 811.24 9
 -1 0 4 34546.8 734.377 4
 1 0 4 35261.6 820.27 2
 1 0 4 34737.4 846.379 5
 -1 0 5 885507 16112.1 39
 1 0 5 846533 16122.9 9
 -1 0 5 840990 16113.1 9
 1 0 5 795712 16127 5
 1 0 5 770523 16128.8 6
 -1 0 6 388658 7397.6 39
 1 0 6 377870 7389.16 39
 1 0 6 368694 7414.78 6
 1 0 6 360681 7401.35 9
 -1 0 6 365682 7397.63 9
 -1 0 7 80513.6 1834.05 43
 -1 0 7 81060.3 1791.26 28
 -1 0 7 81821.2 1862.61 30
 -1 0 7 80665 1817.41 39
 1 0 7 81298.4 1812.57 39
 1 0 7 80654.3 1825.03 6
 -1 0 7 77309.7 1812.88 9
 1 0 7 77486 1822.49 9
 -1 0 8 1302.88 162.427 43
 -1 0 8 1024.17 137.797 28
 -1 0 8 1099.25 159.365 30
 1 0 8 1004.51 168.348 29
 1 0 8 1465.21 174.371 39
 -1 0 8 1198.87 160.049 39
 1 0 8 1096.46 167.221 6
 1 0 8 1322.63 171.094 9
 -1 0 8 1649.81 184.086 9
 1 0 9 5466.2 322.346 39
 -1 0 9 5416.08 320.312 39
 -1 0 9 5276.2 285.064 28
 -1 0 9 5395.71 330.699 30
 1 0 9 5173.51 307.175 29
 -1 0 9 5501.43 317.291 43
 -1 0 9 4783.26 310.783 9
 -1 0 10 322404 6464.51 39
 1 0 10 317350 6464.6 39
 -1 0 10 314893 6357.23 28
 -1 0 10 318946 6451.31 30
 -1 0 10 329167 6434.99 43
 -1 0 11 7484.04 426.426 39
 1 0 11 7835.41 433.166 39
 -1 0 11 7676.7 417.419 30
 -1 0 11 7158.98 364.046 28
 1 0 11 6888.17 348.716 29
 -1 0 11 7023.98 391.126 43
 1 0 12 385244 7875.76 39
 -1 0 12 386704 7878.61 39
 1 0 12 374519 7667 29
 -1 0 12 379912 7727.37 28
 -1 0 12 384162 7827.59 30
 -1 0 12 388133 7795.52 43
 -1 0 13 5025.02 387.202 39
 1 0 13 4209.3 360.829 39
 1 0 13 5524.95 303.858 29
 -1 0 13 5115.26 362.41 30
 1 0 13 4479.07 207.145 30
 -1 0 13 5144.68 322.942 28
 -1 0 13 4823.47 345.618 43
 -1 0 14 7886.79 374.388 40
 -1 0 14 8521.09 514.887 39
 1 0 14 7510.87 491.841 39
 1 0 14 7775.91 374.643 29
 1 0 14 7321.2 278.414 30
 -1 0 14 8136.77 424.711 28
 -1 0 14 7533.06 452.484 30
 -1 0 14 7321.74 437.085 43
 -1 0 15 279271 5761.59 43
 1 0 15 262992 5360.47 30
 1 0 15 276781 5570.36 29
 -1 0 15 275218 5775.24 30
 1 0 15 272538 5563.51 40
 -1 0 15 271362 5559.89 40
 -1 0 15 271558 5888.46 39
 1 0 15 272149 5897.41 39
 -1 0 15 275834 5480.49 32
 -1 0 15 269887 5454.76 34
 1 0 15 266784 5552.4 10
 -1 0 15 253417 5468.38 11
 -1 0 15 286481 5575.91 10
 1 0 16 4754.18 266.736 43
 -1 0 16 5014.67 387.866 30
 1 0 16 5260.3 317.809 29
 1 0 16 5132 325.83 40
 -1 0 16 5222.04 450.409 39
 1 0 16 4920.3 435.345 39
 -1 0 16 4686.77 313.583 40
 -1 0 16 4908.02 273.23 34
 -1 0 16 4606.3 290.058 31
 -1 0 16 5187.44 285.977 32
 -1 0 16 4872.85 285.617 11
 -1 0 16 4893.69 320.03 10
 1 0 16 4904.25 319.359 10
 1 0 17 7441.91 340.975 43
 1 0 17 7742.46 393.189 29
 -1 0 17 7103.04 468.455 30
 1 0 17 7419.58 544.629 39
 -1 0 17 6965.2 534.943 39
 -1 0 17 6769.5 390.541 40
 1 0 17 6792.54 312.875 32
 -1 0 17 7210.91 343.001 34
 1 0 17 6858.36 325.048 34
 -1 0 17 6391.4 344.224 11
 -1 0 17 6763.96 394.775 10
 -1 0 18 124397 2628.3 7
 -1 0 18 116821 2849.05 30
 1 0 18 112332 2517.66 43
 -1 0 18 112301 3012.32 39
 -1 0 18 118329 2676.51 40
 1 0 18 116579 3056.38 39
 1 0 18 110784 2496.19 34
 1 0 18 110654 2486.27 32
 -1 0 18 117801 2680.98 10
 1 0 18 117696 2695.96 14
 -1 0 19 507.781 159.702 7
 1 0 19 282.39 154.232 7
 -1 0 19 285.701 142.898 8
 1 0 19 264.962 154.44 8
 1 0 19 259.379 148.279 18
 -1 0 19 394.854 163.619 30
 1 0 19 326.522 153.723 40
 1 0 19 339.476 212.002 39
 -1 0 19 471.256 179.839 40
 -1 0 19 430.941 234.003 39
 1 0 19 379.148 116.181 32
 1 0 19 369.797 116.801 34
 1 0 19 192.029 155.024 10
 -1 0 19 415.835 169.833 10
 1 0 19 466.368 184.986 14
 1 0 20 24013.1 887.485 8
 -1 0 20 25696.3 909.811 8
 1 0 20 25696.1 908.019 7
 -1 0 20 26766.8 874.51 7
 -1 0 20 24191.6 995.389 30
 1 0 20 23446.6 842.339 20
 1 0 20 24114.5 907.537 18
 1 0 20 24765.4 847.557 21
 -1 0 20 25238 901.891 40
 1 0 20 25822.6 911.565 40
 1 0 20 24723.4 1168.6 39
 -1 0 20 25722.8 1180.65 39
 1 0 20 23539.5 750.017 34
 -1 0 20 25012.4 835.331 31
 -1 0 20 26082.5 822.773 32
 1 0 20 24421.1 748.317 32
 -1 0 20 25679.9 920.049 10
 -1 0 20 26057.6 849.729 14
 1 0 20 26029.8 922.477 10
 1 0 20 25706.4 920.764 14
 1 0 21 40030.1 1231.56 14
 -1 0 21 36797.4 1212.1 10
 1 0 21 38938.4 1236.26 10
 -1 0 21 38761.1 1137.05 14
 -1 0 21 37256.2 1150.92 7
 -1 0 21 36279.3 1194.97 8
 1 0 21 36951.3 1207.6 8
 1 0 21 37799.4 1213.08 7
 1 0 21 38586.2 1212.9 66
 -1 0 21 41429.3 1216.42 58
 1 0 21 39388.8 1199.35 57
 1 0 21 38551.2 1249.28 58
 1 0 21 35803.6 1147.73 45
 1 0 21 35228.6 1203.28 18
 1 0 21 35451.6 1131.69 20
 1 0 21 36954.8 1145.41 21
 -1 0 21 38036.5 1269.4 42
 -1 0 21 37986.5 1534.31 39
 1 0 21 39078.2 1226.78 40
 1 0 21 36928.3 1271.59 42
 1 0 21 39283.8 1552.78 39
 -1 0 21 38720.2 1221.92 40
 -1 0 21 37334.3 1079.51 34
 1 0 21 37520.9 1036.22 34
 -1 0 21 39055.2 1112.35 32
 1 0 21 38446.1 1040.76 32
 -1 0 21 38366.4 1132.11 31
 -1 0 21 37357 1304.9 30
 -1 0 22 33094.7 1147.82 10
 1 0 22 35260.4 1147.17 14
 1 0 22 33862.7 1159.35 10
 -1 0 22 33203.4 1047.82 14
 -1 0 22 32786.1 1135.71 8
 1 0 22 32430.9 1129.73 8
 -1 0 22 35385.8 1101.57 7
 1 0 22 34582.5 1156.48 7
 -1 0 22 33759.6 990.146 65
 1 0 22 32928.7 1100.38 57
 -1 0 22 33269.6 1070.22 69
 -1 0 22 35692.2 1135 58
 1 0 22 34138.4 1141.74 66
 1 0 22 32377.1 1083.59 45
 1 0 22 32923.8 1081.9 47
 1 0 22 30381.6 1016.2 55
 1 0 22 33187.7 1154.02 18
 1 0 22 33748.8 1076.11 21
 1 0 22 31270.8 1066.26 20
 1 0 22 33173.6 1136.69 40
 -1 0 22 32577.2 1443.81 39
 1 0 22 34771.9 1484.33 39
 1 0 22 34653 1213.55 42
 -1 0 22 33052 1133.55 40
 -1 0 22 33247.2 1198.19 42
 -1 0 22 32651 1035.47 31
 -1 0 22 32699.3 998.483 34
 1 0 22 32138.4 947.004 34
 -1 0 22 33922.2 1027.45 32
 1 0 22 32687.7 955.333 32
 -1 0 22 32933.9 1217.83 30
 1 0 23 33750.1 1191.76 10
 -1 0 23 34091.6 1186.03 10
 1 0 23 34669.3 1169.88 14
 -1 0 23 35751.7 1099.99 14
 -1 0 23 35782.6 1134.68 7
 1 0 23 30224.1 1137.95 8
 1 0 23 36405.2 1209.53 7
 -1 0 23 32657.5 1163.11 8
 -1 0 23 33997.6 1103.91 69
 1 0 23 34257.8 1143.82 57
 -1 0 23 35810.6 1172.65 58
 -1 0 23 34343.7 1022.66 65
 1 0 23 35453.5 1191.98 66
 1 0 23 34596.7 1123.95 47
 1 0 23 33412.2 1125.35 45
 1 0 23 32626.6 1063.86 55
 -1 0 23 32703.2 1173.53 20
 1 0 23 32738.9 1186.64 18
 1 0 23 31486.6 1087.78 20
 1 0 23 32693.1 1093.1 21
 1 0 23 34306.4 1182.87 40
 1 0 23 31505.1 1217.53 42
 -1 0 23 34729.3 1523.32 39
 -1 0 23 33855 1239.17 42
 1 0 23 34355.3 1530.44 39
 -1 0 23 34069 1181 40
 -1 0 23 34966.9 1082.4 31
 -1 0 23 34626.6 1062.71 32
 -1 0 23 34049.1 1035.71 34
 1 0 23 33393.4 978.469 34
 1 0 23 31932.9 969.127 32
 -1 0 23 31658.9 1211.69 30
 -1 0 24 58175.5 1732.13 8
 1 0 24 62232.3 1764.14 7
 1 0 24 57148.7 1719.13 8
 -1 0 24 60324.8 1666.88 7
 1 0 24 54594 1677.57 67
 1 0 24 55079.9 1658.05 57
 -1 0 24 55537.6 1609.05 69
 -1 0 24 61737.5 1713.23 58
 1 0 24 59864.1 1733.02 66
 1 0 24 56013.8 1590.96 55
 1 0 24 56528.7 1649.59 45
 1 0 24 56525.7 1644.07 47
 -1 0 24 57584.7 1738.01 20
 1 0 24 60834.8 1738.24 22
 1 0 24 58765.1 1763.57 18
 1 0 24 58050.2 1625.33 21
 1 0 24 60812.5 1747.24 40
 1 0 24 56353.3 1791.59 42
 1 0 24 59195.4 2164.26 39
 -1 0 24 60216.9 2166.67 39
 -1 0 24 56534.6 1788.74 42
 -1 0 24 56632 1713.81 40
 -1 0 24 57722.7 1551.09 34
 -1 0 24 59015.9 1577.56 32
 -1 0 24 57602.2 1591.48 31
 1 0 24 57460.5 1482.48 32
 1 0 24 59246.8 1491.98 34
 1 0 24 62294.4 1728.69 14
 1 0 24 57358.3 1738.97 10
 -1 0 24 54804.6 1716.86 10
 -1 0 24 60506.6 1618.6 14
 1 0 25 4076.57 415.515 8
 -1 0 25 6122.1 449.958 7
 -1 0 25 4433.8 428.965 8
 1 0 25 5689.04 473.735 7
 1 0 25 4999.42 440.512 67
 1 0 25 5445.5 462.852 66
 1 0 25 5449.46 439.615 57
 -1 0 25 5696 454.975 58
 -1 0 25 4658.57 399.442 69
 1 0 25 4987.85 423.893 45
 1 0 25 4433.44 455.711 42
 1 0 25 4470.49 398.549 47
 1 0 25 4909.1 459.09 18
 1 0 25 5252.36 445.363 22
 1 0 25 5028.55 397.241 21
 -1 0 25 5036.12 474.601 18
 -1 0 25 5186.92 449.938 20
 -1 0 25 5083.77 490.399 42
 -1 0 25 5016.56 445.403 40
 1 0 25 4497.8 576.682 39
 1 0 25 4829.15 431.803 40
 -1 0 25 4576.42 589.536 39
 1 0 25 4738.56 319.669 32
 -1 0 25 5085.19 361.652 34
 1 0 25 4848.12 320.251 34
 -1 0 25 4866.03 367.709 32
 -1 0 25 4998.44 382.593 31
 -1 0 25 5285.13 455.271 10
 1 0 25 5270.9 450.036 14
 1 0 25 5029.89 451.837 10
 -1 0 25 5520.32 413.599 14
 -1 0 26 2096.38 302.481 7
 -1 0 26 2284.75 341.48 8
 1 0 26 2554.12 352.321 7
 1 0 26 2180.67 321.569 8
 -1 0 26 2647.73 340.059 58
 1 0 26 2196.11 348.494 67
 -1 0 26 2666.89 311.59 69
 1 0 26 2577.23 352.751 66
 1 0 26 2533.31 333.696 45
 -1 0 26 2458.17 278.204 45
 1 0 26 2461.28 316.517 47
 -1 0 26 2578.75 368.65 18
 1 0 26 2583.23 347.717 22
 -1 0 26 2552.55 340.71 20
 1 0 26 1919.54 320.182 18
 1 0 26 2306.97 284.78 21
 -1 0 26 2818.2 490.446 39
 -1 0 26 2494.28 339.32 40
 1 0 26 2490.72 337.037 40
 1 0 26 2407.02 449.857 39
 1 0 26 2313.21 226.707 34
 -1 0 26 2560.25 282.6 31
 -1 0 26 2385.15 271.975 32
 1 0 26 2275.12 224.2 32
 1 0 26 2058.98 328.269 10
 -1 0 26 2249.24 335.261 10
 1 0 26 2413.03 340.015 14
 -1 0 26 2385.15 304.325 14
 -1 0 27 186.207 228.995 10
 1 0 27 35.9961 174.374 14
 -1 0 27 -89.7316 180.933 14
 1 0 27 -63.1258 193.22 10
 1 0 27 39.1761 191.38 7
 -1 0 27 137.736 175.083 7
 1 0 27 217.334 220.094 66
 1 0 27 75.4313 234.263 67
 -1 0 27 241.943 204.647 58
 -1 0 27 122.453 160.991 45
 1 0 27 202.617 186.882 47
 1 0 27 86.7277 195.687 45
 -1 0 27 40.9106 194.792 20
 1 0 27 29.8122 150.414 21
 1 0 27 174.621 218.526 18
 -1 0 27 211.895 229.912 18
 1 0 27 19.7013 215.206 22
 -1 0 27 -77.2221 248.327 39
 1 0 27 39.9066 168.831 40
 -1 0 27 -19.6786 190.656 40
 1 0 27 -39.1571 209.544 39
 1 0 27 94.7811 123.903 34
 -1 0 27 125.025 156.723 32
 -1 0 27 -13.9508 141.871 31
 -1 0 28 1794.2 288.407 7
 1 0 28 1570.57 307.256 7
 -1 0 28 2001.25 321.927 58
 -1 0 28 1909.31 295.463 66
 1 0 28 1719.32 306.227 66
 1 0 28 1932.21 344.376 59
 1 0 28 1868.98 318.985 67
 1 0 28 1809.99 304.992 45
 1 0 28 1857.9 285.277 47
 -1 0 28 1912.03 263.535 45
 1 0 28 1979.42 325.605 46
 1 0 28 1471.92 323.963 18
 -1 0 28 2122.65 355.366 18
 1 0 28 1928.48 267.85 21
 -1 0 28 1763.93 301.897 20
 1 0 28 1754.14 317.718 22
 1 0 28 2137.07 323.724 40
 1 0 28 2135.19 444.501 39
 -1 0 28 2185.12 446.906 39
 -1 0 28 2432.18 347.768 40
 -1 0 28 2183.9 272.583 32
 -1 0 28 1703.29 246.03 31
 1 0 28 2469.19 354.049 14
 -1 0 28 1933.71 289.448 14
 1 0 29 5510.17 484.065 7
 -1 0 29 5396.13 447.646 7
 1 0 29 5532.06 510.418 59
 -1 0 29 5200.06 431.924 66
 -1 0 29 5620.43 486.231 58
 1 0 29 5828.68 496.151 66
 1 0 29 6332.89 518.151 67
 1 0 29 5057.05 473.116 46
 1 0 29 5096.85 463.577 45
 -1 0 29 5315.35 398.78 45
 1 0 29 5221.62 440.453 47
 1 0 29 5131.27 392.74 21
 1 0 29 5441.42 482.665 22
 -1 0 29 5329.47 511.609 18
 1 0 29 4853.98 490.689 18
 -1 0 29 4540.81 454.538 20
 -1 0 29 5948.67 509.252 40
 1 0 29 4569.05 613.627 39
 1 0 29 5361.64 489.722 40
 -1 0 29 4304.23 624.737 39
 -1 0 29 4838.75 368.985 31
 -1 0 29 4722.21 368.452 32
 1 0 29 5324.19 458.212 14
 -1 0 29 4936.42 406.927 14
 -1 0 30 1956.55 312.209 7
 1 0 30 2484.12 352.638 7
 -1 0 30 2210.52 311.421 66
 1 0 30 2238 349.148 67
 -1 0 30 2034.1 332.658 58
 1 0 30 2160.73 368.741 59
 1 0 30 1590.85 324.502 66
 1 0 30 2076.72 336.258 45
 1 0 30 1804.32 315.046 46
 1 0 30 1764.77 287.517 47
 -1 0 30 1871.4 264.163 45
 1 0 30 1522.86 230.137 21
 -1 0 30 2186.3 366.397 18
 1 0 30 1898.05 342.905 18
 1 0 30 1856.53 311.052 22
 1 0 30 1871.63 434.213 39
 -1 0 30 2427.9 352.177 40
 1 0 30 1471.75 297.669 40
 -1 0 30 3078.29 516.453 39
 -1 0 30 1917.17 250.624 32
 -1 0 30 1983.67 245.356 31
 -1 0 30 1921.31 279.057 14
 1 0 30 2240.94 332.736 14
 -1 0 31 28356.5 1086.91 7
 1 0 31 27501.3 1096.77 7
 1 0 31 28983.2 1179.01 59
 1 0 31 28751.4 1124.84 67
 -1 0 31 27048.5 1035.82 66
 -1 0 31 27631.7 1108.46 58
 1 0 31 28458 1139.91 46
 -1 0 31 27421.5 964.678 45
 1 0 31 27253.5 1035.84 47
 1 0 31 27330.9 1184.99 18
 1 0 31 26554.9 957.489 21
 1 0 31 28719.1 1137.36 22
 -1 0 31 28747.5 1151.48 40
 1 0 31 28754.2 1152.99 40
 1 0 31 27063.3 1497.48 39
 -1 0 31 27418.6 1494.51 39
 -1 0 31 28370.8 973.702 32
 -1 0 31 28009.6 1021.56 14
 1 0 31 28850.7 1089.86 14
 1 0 32 490.529 237.088 7
 -1 0 32 209.6 213.656 7
 -1 0 32 633.615 245.454 58
 1 0 32 391.785 258.894 67
 -1 0 32 292.933 192.621 66
 1 0 32 204.746 238.144 59
 -1 0 32 133.202 148.466 47
 1 0 32 302.803 183.201 47
 1 0 32 236.04 217.764 46
 -1 0 32 292.615 169.138 45
 1 0 32 97.8023 215.141 22
 -1 0 32 404.253 237.848 40
 1 0 32 102.291 189.686 40
 -1 0 32 88.7895 158.458 32
 -1 0 32 394.293 214.768 14
 1 0 32 639.626 238.908 14
 -1 0 33 9276.46 542.708 66
 1 0 33 9235.51 602.475 67
 1 0 33 9018.8 603.89 59
 1 0 33 9327.99 537.896 47
 1 0 33 9195.59 591.336 46
 -1 0 33 8138.94 464.659 47
 1 0 33 10351.8 625.453 22
 1 0 33 9387.89 613.31 40
 -1 0 33 8657.4 595.365 40
 -1 0 33 10383.1 598.285 7
 1 0 33 10283.4 598.211 14
 -1 0 33 8919.83 528.184 14
 1 0 34 5149.29 454.246 59
 -1 0 34 5177.97 402.312 66
 1 0 34 5089.86 446.448 67
 -1 0 34 5682.26 451.669 67
 1 0 34 5178.29 386.795 47
 1 0 34 5273.93 437.761 46
 -1 0 34 4438.59 327.896 47
 1 0 34 5280.64 437.937 22
 -1 0 34 5690.17 415.023 22
 -1 0 34 5447.96 464.894 40
 1 0 34 5241.53 451.208 40
 -1 0 34 5212.78 424.932 7
 -1 0 34 5526.64 412.916 14
 1 0 34 4857.82 419.391 14
 1 0 35 5973.37 455.188 59
 -1 0 35 5185.55 395.845 66
 -1 0 35 5855.09 443.697 67
 1 0 35 5870.08 454.996 67
 1 0 35 5254.3 415.468 46
 -1 0 35 5779.4 405.08 22
 1 0 35 6069.77 449.061 22
 1 0 35 6029.87 466.401 40
 -1 0 35 6130.34 479.716 40
 -1 0 35 5809.31 431.381 7
 1 0 35 6324.28 469.769 12
 -1 0 35 5818.77 403.478 14
 1 0 35 6171.63 439.358 14
 1 0 36 9568.32 547.872 67
 -1 0 36 9229.68 497.79 66
 -1 0 36 9780.05 532.808 67
 1 0 36 10391.8 560.994 59
 1 0 36 9062.86 528.406 22
 -1 0 36 9985.72 505.94 22
 1 0 36 8624.04 487.474 46
 -1 0 36 10418.6 545.511 7
 1 0 36 9919.59 560.085 12
 -1 0 36 10212.2 515.277 14
 1 0 36 9756.45 522.778 14
 -1 0 37 46.824 162.414 67
 1 0 37 12.4848 159.04 59
 1 0 37 149.512 183.941 67
 -1 0 37 -53.4115 170.929 59
 -1 0 37 82.878 144.787 7
 1 0 37 64.8698 145.449 12
 1 0 37 -57.2964 167.937 14
 -1 0 37 64.4518 145.928 14
 -1 0 37 73.697 127.371 22
 1 0 37 -25.6686 152.718 22
 1 0 38 1106.86 202.476 67
 1 0 38 983.822 192.808 59
 -1 0 38 1371.92 221.36 59
 -1 0 38 1442.61 216.527 67
 -1 0 38 1280.91 205.773 7
 -1 0 38 1355.8 201.571 14
 1 0 38 1386.87 202.133 14
 1 0 38 1247.45 189.803 12
 1 0 38 1199.46 193.769 22
 -1 0 39 8681.97 425.54 59
 -1 0 39 8100.6 393.261 67
 1 0 39 8616.27 448.999 64
 1 0 39 7676.92 382.674 59
 1 0 39 8975.71 404.646 14
 1 0 39 8120.93 381.8 12
 -1 0 39 8252.84 386.412 14
 -1 0 39 8340.54 360.915 22
 -1 0 40 316.627 118.179 67
 -1 0 40 98.3487 110.534 59
 -1 0 40 226.069 105.045 14
 1 0 40 224.208 107.242 14
 -1 0 41 569.643 105.544 59
 -1 1 41 1095.49 125.532 67
 -1 1 41 936.689 126.826 59
 1 -1 41 881.92 120.462 64
 -1 1 40 374.27 124.959 67
 -1 1 40 223.824 117.252 59
 1 -1 40 214.852 100.546 14
 1 -1 40 252.46 98.2065 22
 -1 1 39 5406.27 328.662 67
 -1 1 39 5618.33 353.101 59
 1 -1 39 5143.95 279.036 59
 1 -1 39 5092.99 307.325 12
 1 -1 39 5485.2 300.083 14
 -1 1 38 2560.73 278.509 59
 -1 1 38 2472.46 264.003 67
 1 -1 38 1771.75 207.507 59
 1 -1 38 2283.82 240.703 22
 -1 1 38 2449.53 257.945 7
 1 -1 38 2419.75 234.121 14
 -1 1 37 6336.53 424.079 67
 1 -1 37 6420.82 410.211 67
 -1 1 37 6189.48 441.603 59
 1 -1 37 7038.11 401.778 59
 1 -1 37 7211.13 432.074 22
 -1 1 37 5902.64 343.172 22
 -1 1 37 6311.77 471.64 18
 1 -1 37 6422.1 437.259 40
 -1 1 37 6486.81 417.395 7
 1 -1 37 6885.74 395.3 14
 1 -1 37 6478.34 429.971 12
 -1 1 36 21625.4 865.524 59
 -1 1 36 20941.3 807.261 67
 1 -1 36 20553.8 774.21 59
 1 -1 36 22051.5 821.624 67
 1 -1 36 19767.4 743.229 47
 1 -1 36 21572.3 824.135 22
 -1 1 36 19488.8 714.665 22
 1 -1 36 20473.4 855.61 40
 -1 1 36 21112.8 815.526 7
 1 -1 36 21531.3 768.434 14
 1 -1 35 239.987 201.476 59
 1 -1 35 147.419 217.662 67
 -1 1 35 184.53 169.298 66
 -1 1 35 314.098 212.628 67
 1 -1 35 80.0517 153.349 46
 1 -1 35 13.7498 177.74 47
 -1 1 35 314.476 171.956 45
 1 -1 35 63.2879 178.525 22
 -1 1 35 332.234 156.782 22
 1 -1 35 161.173 172.054 40
 -1 1 35 122.501 183.258 7
 1 -1 35 118.137 179.114 14
 1 -1 34 11026 607.251 59
 1 -1 34 12552.3 655.669 67
 -1 1 34 9615.07 542.587 66
 1 -1 34 10941.3 597.321 46
 1 -1 34 11093.7 598.389 47
 -1 1 34 11088.3 548.802 45
 1 -1 34 11798.1 640.632 22
 -1 1 34 10078.8 541.503 22
 1 -1 34 11439.6 668.228 40
 -1 1 34 11230.9 626.889 7
 1 -1 34 11130.6 585.676 14
 -1 1 33 9948.63 560.552 66
 1 -1 33 10991.4 632.989 67
 1 -1 33 11717.6 648.303 59
 -1 1 33 10602 556.619 45
 1 -1 33 9917.88 594.187 47
 1 -1 33 11044.8 623.687 46
 -1 1 33 10081.1 552.213 22
 1 -1 33 10370.7 628.404 22
 -1 1 33 9781.04 631.333 40
 1 -1 33 10733.5 668.668 40
 -1 1 33 10502.5 626.208 7
 1 -1 33 10868.8 589.951 14
 -1 1 32 11832.5 624.728 66
 1 -1 32 13899.9 726.962 59
 1 -1 32 12669.8 702.485 67
 1 -1 32 12146.4 690.132 46
 -1 1 32 12511.3 623.741 45
 1 -1 32 12434.8 682.29 47
 1 -1 32 12851.2 719.859 22
 1 -1 32 13196.7 623.106 21
 1 -1 32 12830.2 746.243 40
 -1 1 32 12935.7 725.156 40
 1 -1 32 12989.4 664.597 14
 1 -1 32 12439.9 657.565 7
 -1 1 32 12506.8 692.984 7
 -1 1 31 53735.8 1671.67 7
 1 -1 31 53163.6 1622.41 7
 -1 1 31 49824.7 1563.64 66
 1 -1 31 56252.4 1693.65 67
 -1 1 31 52975.3 1705.63 58
 1 -1 31 54502.4 1721.64 66
 1 -1 31 56322.5 1711.37 59
 1 -1 31 54292.6 1684.73 47
 -1 1 31 55050.4 1572.67 45
 1 -1 31 57029 1736.62 46
 1 -1 31 53610.2 1564.86 21
 1 -1 31 57051.6 1745.36 22
 -1 1 31 51636.8 1717.49 20
 1 -1 31 54590.1 2259.5 39
 -1 1 31 56275.3 2216.36 39
 1 -1 31 54569.9 1764.62 40
 -1 1 31 53269.7 1712.29 40
 1 -1 31 54363.3 1469.41 34
 1 -1 31 54548.3 1613.64 14
 -1 1 30 14763.5 768.614 7
 1 -1 30 14284.9 734.678 7
 1 -1 30 14729 773.512 67
 -1 1 30 15355.2 805.34 58
 -1 1 30 14455.7 708.745 66
 1 -1 30 15224.1 815.06 66
 1 -1 30 16477.2 819.237 59
 -1 1 30 15344.8 718.276 45
 1 -1 30 16560.7 832.559 46
 1 -1 30 15228.2 779.743 47
 -1 1 30 14345.5 794.835 20
 1 -1 30 15468.6 802.933 22
 1 -1 30 15939.4 722.19 21
 1 -1 30 14961 1114.45 39
 1 -1 30 15792.6 841.815 40
 -1 1 30 17919.9 1153.45 39
 -1 1 30 15816.9 811.671 40
 1 -1 30 14709 637.178 32
 1 -1 30 15169.4 642.663 34
 1 -1 30 14357.3 829.876 10
 1 -1 30 16019.4 753.052 14
 1 -1 29 10349 606.621 14
 1 -1 29 8906.26 650.845 10
 -1 1 29 10687.3 636.442 7
 -1 1 29 9672.87 653.338 8
 1 -1 29 9766.16 599.565 7
 1 -1 29 10534.2 672.426 66
 -1 1 29 11402.3 680.605 58
 -1 1 29 10060.9 579.593 66
 1 -1 29 11058.9 672.205 59
 1 -1 29 10149.6 632.078 67
 1 -1 29 10387.1 649.386 47
 1 -1 29 9936.5 645.556 46
 -1 1 29 10723.8 582.611 45
 1 -1 29 10257.6 655.438 22
 1 -1 29 10053.2 576.923 21
 -1 1 29 9983.57 654.167 20
 -1 1 29 10282.3 882.529 39
 1 -1 29 9691.85 898.127 39
 -1 1 29 10572.9 654.79 40
 1 -1 29 9844.79 661.905 40
 1 -1 29 10348.1 525.817 32
 -1 1 29 9454.58 503.653 32
 1 -1 29 10731.3 526.931 34
 -1 1 29 9934.99 504.358 31
 1 -1 28 10129.2 679.392 10
 1 -1 28 11229.3 628.655 14
 1 -1 28 11924.8 659.222 7
 -1 1 28 11047.1 644.031 7
 -1 1 28 10341.2 669.293 8
 1 -1 28 11044.9 660.461 67
 1 -1 28 11255.1 691.852 66
 -1 1 28 9889.81 636.41 58
 -1 1 28 10042 581.485 66
 1 -1 28 11801 691.562 47
 -1 1 28 11177 596.617 45
 1 -1 28 11931.1 630.807 21
 -1 1 28 10867.1 679.91 20
 1 -1 28 12235.8 716.175 22
 1 -1 28 10393.4 709.339 18
 1 -1 28 12046.5 982.915 39
 1 -1 28 10582.2 677.063 40
 -1 1 28 10275.2 712.47 42
 -1 1 28 11056.2 673.943 40
 -1 1 28 9656.18 858.496 39
 1 -1 28 11897.2 558.027 34
 -1 1 28 10623.5 529.847 32
 1 -1 28 11578.3 560.235 32
 -1 1 28 10026.9 517.479 31
 -1 1 27 25480.8 1055.56 8
 1 -1 27 24819 995.07 7
 1 -1 27 23176.5 980.735 67
 1 -1 27 25327 1059.85 66
 1 -1 27 22849.2 978.082 57
 -1 1 27 24917.3 942.961 66
 1 -1 27 24842.9 966.279 45
 1 -1 27 24077.2 1013.77 47
 -1 1 27 25740.1 1060.87 20
 1 -1 27 25171 1066.73 22
 1 -1 27 23021.6 940.259 21
 1 -1 27 22314.5 1063.65 18
 -1 1 27 23248.6 1321.85 39
 -1 1 27 24832.1 1110.63 42
 -1 1 27 24910.2 1031.55 40
 1 -1 27 25232 1423.87 39
 1 -1 27 25140.4 1068.9 40
 1 -1 27 23592.9 853.514 34
 -1 1 27 25771.8 885.057 31
 -1 1 27 24410 858.657 32
 1 -1 27 23336.7 854.751 32
 1 -1 27 24964.6 965.59 14
 1 -1 27 23037.2 1049.74 10
 -1 1 26 57491.6 1774.72 8
 1 -1 26 60403.5 1743.01 7
 1 -1 26 58942.5 1803.19 66
 1 -1 26 58877.2 1726.66 67
 -1 1 26 58024.1 1690.5 69
 1 -1 26 57011.1 1725.38 57
 1 -1 26 59293.9 1771.2 47
 1 -1 26 55674.6 1676.65 45
 1 -1 26 58860.4 1692.94 21
 -1 1 26 58486.8 1790.48 20
 1 -1 26 55986 1823.65 18
 -1 1 26 58154.6 1864.83 42
 1 -1 26 59574.6 1814.32 40
 -1 1 26 56276.2 1741.53 40
 -1 1 26 56906.2 2192 39
 1 -1 26 58323.6 2278.51 39
 1 -1 26 57099.6 1568.27 32
 1 -1 26 56978.9 1549.98 34
 -1 1 26 58812.4 1560.17 32
 -1 1 26 56467.5 1560.25 31
 1 -1 26 58557.3 1824.36 10
 1 -1 26 60941.5 1698.71 14
 1 -1 25 44982.1 1419.83 7
 -1 1 25 42468 1438.68 8
 1 -1 25 43653.7 1398.7 67
 -1 1 25 43298.2 1283.13 65
 -1 1 25 44481.2 1388.02 69
 1 -1 25 45075.9 1421.21 57
 1 -1 25 43827.1 1368.17 45
 1 -1 25 44007.8 1440.85 47
 1 -1 25 43178.1 1367.41 21
 -1 1 25 43758.3 1457.49 20
 1 -1 25 41530.8 1486.85 18
 1 -1 25 44024.3 1875.98 39
 -1 1 25 42906.6 1417.23 40
 1 -1 25 44310.1 1471.68 40
 -1 1 25 42731 1515.24 42
 -1 1 25 45512.3 1848.79 39
 1 -1 25 45161.3 1280.14 32
 1 -1 25 44560.4 1258.49 34
 -1 1 25 43031.5 1248.26 32
 -1 1 25 42429.6 1269.63 31
 -1 1 25 42414.9 1333.44 14
 1 -1 25 45039.6 1377.58 14
 1 -1 25 43218 1475.71 10
 -1 1 24 18552 854.174 8
 1 -1 24 19001.9 842.337 7
 -1 1 24 20481.9 760.437 65
 1 -1 24 19330.1 838.696 57
 -1 1 24 20462.8 836.476 69
 1 -1 24 18832.7 827.159 67
 1 -1 24 19308.4 808.554 45
 1 -1 24 19447.6 823.17 21
 -1 1 24 18523.5 854.285 20
 1 -1 24 18407.8 896.855 18
 1 -1 24 20233.3 891.459 40
 -1 1 24 20740.5 1152.52 39
 -1 1 24 20012 857.217 40
 1 -1 24 20214.4 1179.38 39
 -1 1 24 20373.1 941.521 42
 1 -1 24 20530.5 748.694 32
 1 -1 24 19545.5 723.066 34
 -1 1 24 20082.6 734.903 32
 -1 1 24 19941 750.507 31
 1 -1 24 18169.4 860.797 10
 1 -1 24 18725.9 799.277 14
 -1 1 24 20562.7 804.918 14
 1 -1 23 133961 3131.47 7
 -1 1 23 129993 3149.29 8
 1 -1 23 129347 3093.09 67
 -1 1 23 134342 2972.48 65
 -1 1 23 125530 3125.8 63
 -1 1 23 127026 2963.03 56
 1 -1 23 126634 3099.49 57
 -1 1 23 131959 3094.5 69
 1 -1 23 126514 3049.73 45
 1 -1 23 127621 3069.98 21
 -1 1 23 137050 3192.3 20
 1 -1 23 123738 3174.3 18
 -1 1 23 130953 3248.08 42
 -1 1 23 127358 3597.38 39
 1 -1 23 130239 3174.12 40
 -1 1 23 133127 3139.52 40
 1 -1 23 130467 3693.59 39
 1 -1 23 131740 2932.23 34
 -1 1 23 129027 2932.74 32
 1 -1 23 128982 2948.55 32
 -1 1 23 133741 2976.41 31
 1 -1 23 131916 3066.58 14
 1 -1 23 130567 3181.11 10
 -1 1 23 136191 3050.73 14
 -1 1 23 126628 3135.5 10
 -1 1 22 7465.22 445.867 14
 -1 1 22 6217.99 449.758 10
 1 -1 22 6973.32 478.103 10
 1 -1 22 7170.01 458.261 14
 1 -1 22 6974.21 469.652 7
 -1 1 22 6987.67 477.046 8
 -1 1 22 6117.89 451.535 63
 -1 1 22 6443.35 397.191 56
 -1 1 22 7179.62 408.519 65
 1 -1 22 6726.69 482.09 58
 1 -1 22 6789 458.639 67
 -1 1 22 6688.28 448.689 69
 1 -1 22 7243.36 468.106 57
 1 -1 22 6927.8 443.23 45
 -1 1 22 6503.59 463.72 20
 1 -1 22 7047.92 499.365 18
 1 -1 22 6574.33 642.565 39
 -1 1 22 6823.55 471.324 40
 -1 1 22 6335.37 610.901 39
 1 -1 22 7174.33 485.888 40
 -1 1 22 7419.4 526.047 42
 -1 1 22 6685.73 383.234 32
 1 -1 22 6598.33 388.869 32
 1 -1 22 6620.57 378.177 34
 -1 1 22 7211.44 409.994 31
 -1 1 22 6842.64 464.745 30
 1 -1 21 23904 928.857 10
 -1 1 21 26563.1 882.693 14
 1 -1 21 24744.4 890.021 14
 -1 1 21 25196.4 932.251 10
 1 -1 21 23674.7 920.286 8
 1 -1 21 25769.9 935.838 7
 -1 1 21 25500.1 930.261 8
 -1 1 21 25763.1 918.177 69
 -1 1 21 24415.1 924.172 63
 1 -1 21 24055.1 900.046 57
 1 -1 21 23014 880.18 67
 -1 1 21 25006.3 939.492 20
 1 -1 21 23562.2 946.034 18
 -1 1 21 26034.5 1209.09 39
 -1 1 21 25598.1 992.418 42
 -1 1 21 26159.5 928.892 40
 1 -1 21 23977.4 1208.86 39
 1 -1 21 24660.4 940.172 40
 1 -1 21 23850.1 790.328 34
 -1 1 21 25833.1 811.208 32
 -1 1 21 25349 836.234 31
 1 -1 21 24475 810.041 32
 -1 1 21 25583.1 962.207 30
 -1 1 20 108008 2642.58 8
 1 -1 20 109774 2670.01 8
 1 -1 20 114510 2678.82 7
 1 -1 20 116993 2789.31 29
 -1 1 20 113381 2737.61 30
 1 -1 20 109301 2633.6 43
 -1 1 20 99827.7 2573.39 19
 1 -1 20 106993 2695.06 18
 1 -1 20 115468 2706.34 40
 -1 1 20 111205 3051.49 39
 -1 1 20 113622 2653.21 40
 1 -1 20 116127 3152.64 39
 -1 1 20 113491 2506.27 32
 1 -1 20 112125 2504.49 34
 -1 1 20 109344 2461.77 34
 1 -1 20 111259 2516.05 32
 -1 1 20 109996 2539.4 31
 -1 1 20 113479 2600.25 14
 -1 1 20 107744 2655.6 10
 1 -1 20 115197 2636.69 14
 1 -1 20 113962 2694.13 10
 -1 1 19 63320.5 1695.59 8
 1 -1 19 61501.9 1703.07 8
 1 -1 19 67215.3 1725.21 7
 1 -1 19 67989.4 1822.63 29
 -1 1 19 65435.4 1782.6 30
 1 -1 19 60775.2 1683.14 43
 1 -1 19 66347.9 2101.59 39
 -1 1 19 66257.5 1701.18 40
 -1 1 19 68108.4 2060.92 39
 1 -1 19 65591.2 1727.95 40
 -1 1 19 63350.5 1701.33 10
 1 -1 19 66503.4 1730.49 10
 -1 1 19 66790.6 1658.68 14
 1 -1 19 68239.9 1706.06 14
 -1 1 19 62957.5 1535.71 34
 -1 1 19 61398.9 1653.24 19
 1 -1 19 61074.6 1725.4 18
 1 -1 18 66631.8 1751.76 8
 -1 1 18 66525.3 1706.12 19
 -1 1 18 67913.7 2048.06 39
 1 -1 18 70251.1 2112.97 39
 -1 1 18 68396.3 1732.17 40
 1 -1 18 69119 1860.83 29
 -1 1 18 67604.6 1821.76 30
 1 -1 18 65429.7 1670.73 30
 -1 1 18 67448.7 1583.08 34
 1 -1 18 70919.5 1746.38 14
 -1 1 18 65457.5 1730.99 10
 -1 1 18 69200.1 1703.15 14
 1 -1 17 47470.9 1583.28 39
 -1 1 17 45737.9 1518.84 39
 -1 1 17 45287.8 1252.1 40
 1 -1 17 44125.9 1359.83 29
 -1 1 17 47936.5 1364.77 30
 1 -1 17 43349 1216.95 30
 -1 1 17 45337.5 1148.78 32
 -1 1 17 45346.4 1121.31 34
 1 -1 17 42455.9 1152.07 32
 -1 1 17 47471.4 1195.4 31
 -1 1 17 43740.9 1247.91 10
 1 -1 16 20034.6 722.616 40
 -1 1 16 21490.3 726.241 40
 1 -1 16 21067.6 941.642 39
 -1 1 16 21408.9 924.056 39
 1 -1 16 21623.6 824.892 29
 -1 1 16 20329.9 791.306 30
 -1 1 16 20702.3 754.899 28
 -1 1 16 21211.8 673.438 31
 -1 1 16 21354.8 644.566 32
 1 -1 16 21560.3 663.887 34
 1 -1 16 19288.3 644.526 32
 -1 1 16 22842.5 968.776 9
 -1 1 16 20831.6 724.823 10
 -1 1 16 21092.4 684.763 11
 1 -1 16 21451.8 728.715 10
 1 -1 15 17315.1 813.415 39
 -1 1 15 17804.8 615.403 40
 -1 1 15 16852.6 777.473 39
 1 -1 15 15339.5 677.576 29
 -1 1 15 17640.9 699.574 30
 -1 1 15 17719.8 656.732 28
 -1 1 15 17371.6 544.806 32
 -1 1 15 16753.8 572.86 31
 1 -1 15 15780.1 551.504 34
 -1 1 15 16430.5 610.899 10
 -1 1 15 16763 573.972 11
 1 -1 15 16559 608.315 10
 -1 1 15 16638.6 791.638 9
 -1 1 14 203093 4317.66 30
 -1 1 14 200116 4233.25 28
 1 -1 14 194890 4342.61 29
 1 -1 14 205594 4447.94 5
 -1 1 14 189377 4100.89 11
 -1 1 14 193346 4155.95 10
 1 -1 14 202044 4170.78 10
 -1 1 14 199480 4476.37 9
 -1 1 14 207040 4469.59 39
 1 -1 14 204616 4510.53 39
 -1 1 14 203642 4164.97 40
 1 -1 13 102525 2574.23 29
 -1 1 13 110253 2535.47 30
 -1 1 13 108916 2464.44 28
 1 -1 13 109722 2641.31 5
 -1 1 13 108905 2667.51 9
 -1 1 13 109126 2641.73 39
 1 -1 13 114935 2710.91 39
 -1 1 12 33733.8 941.67 28
 -1 1 12 33841.9 998.4 30
 1 -1 12 29984.7 1026.71 29
 1 -1 12 32872.9 1057.39 5
 -1 1 12 32447.4 1068.43 9
 1 -1 12 32903.4 1085.75 39
 -1 1 12 33024.3 1056.71 39
 1 -1 11 125767 2994.99 29
 -1 1 11 132081 2916.87 30
 -1 1 11 133603 2852.56 28
 1 -1 11 133249 2996.13 5
 1 -1 11 127207 2941.25 6
 -1 1 11 131061 3004.33 9
 -1 1 11 133993 2984.54 39
 1 -1 11 132890 3026.16 39
 1 -1 10 136283 3087.42 39
 -1 1 10 136587 3040.41 39
 -1 1 10 141878 2943.4 28
 -1 1 10 137413 2999.47 30
 1 -1 10 128120 3089.64 29
 1 -1 10 139833 3065.93 5
 1 -1 10 135070 3023.58 6
 -1 1 10 136451 3066.89 9
 -1 1 9 209588 4320.81 39
 1 -1 9 206034 4357.29 39
 1 -1 9 189448 4396.38 29
 -1 1 9 210178 4297.51 30
 -1 1 9 206533 4234.31 28
 -1 1 9 206823 4337.3 9
 1 -1 9 204982 4343.76 5
 1 -1 9 203680 4314.29 6
 -1 1 8 41846.9 1063.35 39
 1 -1 8 40469.6 1087.67 39
 -1 1 8 38895.6 1002.16 28
 -1 1 8 38656.2 1042.94 30
 1 -1 8 35747 1052.4 5
 -1 1 8 37760.9 1051.92 9
 1 -1 8 39146.1 1062.19 6
 1 -1 7 131031 2783.27 39
 -1 1 7 124995 2730.65 39
 -1 1 7 128367 2750.6 30
 -1 1 7 127902 2706.67 28
 -1 1 7 124876 2741.93 9
 -1 1 7 126165 2661.01 4
 1 -1 7 128171 2768.39 6
 1 -1 6 20786.8 648.24 39
 -1 1 6 20856.3 615.178 39
 -1 1 6 20995.2 615.068 28
 -1 1 6 21718.2 645.884 30
 -1 1 6 20821.8 579.71 4
 -1 1 6 19958 618.16 9
 1 -1 6 20423.4 649.583 6
 1 -1 5 225326 4551.85 39
 -1 1 5 222150 4502.8 39
 -1 1 5 216222 4553.31 30
 -1 -1 -5 224930 4325.42 30
 1 -1 5 219849 4574.95 6
 -1 1 5 224087 4518.03 9
 -1 1 4 105605 2233.33 39
 -1 -1 -4 107782 2132.48 30
 -1 1 4 107142 2246.7 9
 1 -1 4 106583 2327.86 6
 -1 1 3 328921 6508.63 39
 -1 -1 -3 335412 6466.09 30
 -1 -1 -3 330056 6454.31 28
 -1 1 3 331621 6515.91 9
 1 -1 3 330498 6459.51 2
 -1 -1 -2 424258 8391.53 30
 -1 1 2 419676 8464.44 30
 -1 -1 -2 435632 8368.69 28
 -1 1 2 440917 8385.54 9
 -1 1 2 437990 8333.62 3
 1 -1 2 418815 8344.41 2
 -1 1 1 178255 3662.01 30
 -1 -1 -1 183976 3598.49 28
 -1 -1 -1 178164 3628.93 30
 -1 -1 -1 182255 3609.59 43
 1 1 -1 182385 3590.45 3
 1 -1 1 178532 3559.24 2
 -1 1 0 297329 5912.09 30
 -1 -1 0 301016 5876.07 28
 -1 -1 0 297392 5916.54 30
 -1 -1 0 301639 5893 43
 1 1 0 291648 5920.15 1
 1 1 0 299867 5857.19 3
 -1 -1 1 178085 3509.48 28
 -1 1 -1 173976 3521.01 30
 -1 -1 1 179015 3564.09 30
 -1 -1 1 178434 3535.88 43
 1 1 1 174045 3534.97 1
 1 1 1 168657 3544.83 2
 1 1 1 168592 3487.13 3
 -1 -1 2 464928 8707.16 28
 -1 -1 2 446182 8763.9 30
 -1 -1 2 456534 8734.95 43
 1 1 2 438160 8721.7 2
 1 1 2 436606 8716.26 1
 1 1 2 430420 8639.68 9
 -1 -1 3 352267 6739.74 28
 -1 -1 3 345027 6811.04 30
 -1 -1 3 348510 6778.13 43
 1 1 3 340910 6750.95 1
 1 1 3 330382 6684.13 9
 1 1 3 337728 6744.24 2
 1 1 3 336054 6710.89 6
 -1 -1 4 107751 2352.21 30
 -1 -1 4 107084 2314.28 43
 1 1 4 109362 2282.12 2
 1 1 4 109763 2265.06 6
 1 1 4 103059 2242.11 9
 1 1 5 221816 4446.72 39
 -1 -1 5 213587 4481.2 39
 -1 -1 5 219338 4523.06 43
 1 1 5 226415 4473.43 2
 1 1 5 220645 4461.98 9
 1 1 6 19238.3 581.042 39
 -1 -1 6 18915.6 615.666 39
 1 1 6 19710.3 599.072 9
 1 1 7 136829 2880.57 39
 -1 -1 7 134687 2924.46 39
 1 1 7 133024 2897.69 9
 1 1 8 42966.8 1127.26 39
 -1 -1 8 42153.1 1160.62 39
 1 1 8 42661.6 1150.74 9
 -1 -1 8 42718.6 1201.76 30
 1 1 8 44212 970.912 29
 1 1 9 216604 4535.67 39
 -1 -1 9 222183 4588.44 39
 -1 -1 9 220728 4620.84 30
 -1 -1 9 213047 4494.8 28
 1 1 9 208294 4554.41 9
 -1 -1 9 221485 4570.96 43
 -1 -1 10 139151 3069.29 39
 1 1 10 131319 3008.86 39
 1 1 10 138620 2734.55 29
 -1 -1 10 137396 2967.37 28
 -1 -1 10 131244 3063.73 30
 1 1 10 129785 3030.12 9
 -1 -1 10 134328 3029.47 43
 -1 -1 11 145846 3291.78 39
 1 1 11 143123 3241.74 39
 -1 -1 11 140201 3164.14 28
 1 1 11 149267 2929.03 29
 -1 -1 11 147443 3304.08 30
 -1 -1 11 146465 3255.76 43
 1 1 11 135179 3260.64 9
 1 1 12 32454.2 1036.17 39
 -1 -1 12 30154.9 1040.35 39
 -1 -1 12 30397.7 1041.11 30
 -1 -1 12 29957.5 950.101 28
 1 1 12 33867.4 762.593 29
 -1 -1 12 29683.2 1000.69 43
 1 1 12 30721.2 1042.09 9
 -1 -1 13 90727.6 2344.12 39
 1 1 13 92768.6 2319.71 39
 -1 -1 13 94559.6 2345.27 30
 1 1 13 93703.8 2357.75 9
 -1 -1 13 92298.3 2292.8 43
 -1 -1 14 202282 4343.25 43
 -1 -1 14 197244 4373.35 30
 1 1 14 196101 4378.49 39
 1 1 14 198943 4089.38 40
 -1 -1 14 194075 4406.62 39
 -1 -1 14 189324 4036.05 34
 -1 -1 14 199367 4052.82 32
 -1 -1 14 199261 4095 10
 1 1 14 189437 4083.55 10
 1 1 14 188814 4394.66 9
 -1 -1 15 17644.4 770.26 43
 -1 -1 15 17614.8 788.431 30
 1 1 15 17800.5 802.116 39
 -1 -1 15 17219.5 810.853 39
 1 1 15 17449.1 620.001 40
 -1 -1 15 17359.8 586.621 34
 -1 -1 15 18103.2 599.434 32
 -1 -1 15 18428.7 635.867 10
 1 1 15 17224.7 810.994 9
 1 1 15 17614.4 629.898 10
 -1 -1 16 19302.8 825.62 43
 -1 -1 16 20174.6 862.321 30
 1 1 16 18892.5 859.476 39
 -1 -1 16 19445.9 690.036 40
 1 1 16 19418.6 678.807 40
 -1 -1 16 18290.9 873.507 39
 -1 -1 16 19129.6 635.642 34
 -1 -1 16 19712.3 692.354 10
 1 1 16 18900.5 679.144 10
 1 1 16 18973.8 891.856 9
 -1 -1 16 18304.8 594.551 11
 -1 -1 17 49679.9 1346.39 40
 -1 -1 17 48895.9 1631.08 39
 1 1 17 50321 1616.04 39
 -1 -1 17 49870.4 1538.29 43
 -1 -1 17 50116.1 1562.92 30
 -1 -1 17 46141.9 1205.19 11
 -1 -1 17 50173.3 1345.12 10
 -1 -1 18 72510.4 2042.94 30
 -1 -1 18 73471.4 2037.45 43
 -1 -1 18 70847.5 2150.24 39
 -1 -1 18 71537.3 1814.13 40
 1 1 18 75657.2 2162.97 39
 -1 -1 18 68551.5 1655.62 11
 -1 -1 18 70817.3 1806.23 10
 1 1 18 68104.3 1790.83 8
 1 1 18 70759.5 1780.71 7
 1 1 19 59950.6 1643.04 8
 -1 -1 19 59125 1640.2 8
 1 1 19 63145 1641.36 7
 -1 -1 19 62192.5 1875.87 30
 -1 -1 19 62500.7 1868.48 43
 1 1 19 65165.6 1669.84 18
 -1 -1 19 67542.8 1705.96 40
 1 1 19 63692.3 1997.87 39
 1 1 19 63388.6 1656.35 40
 -1 -1 19 62565.6 2025.96 39
 -1 -1 19 64607.8 1598.55 32
 1 1 19 59805 1424.4 34
 -1 -1 19 59014 1495.41 11
 1 1 19 60976.9 1658.17 10
 -1 -1 19 63729.1 1670.67 10
 -1 -1 20 116483 2575.91 7
 -1 -1 20 102185 2593.46 8
 1 1 20 105091 2601.63 8
 1 1 20 110581 2604.28 7
 -1 -1 20 105932 2847.14 30
 -1 -1 20 112940 2884.02 43
 1 1 20 103836 2523.15 20
 1 1 20 108582 2617.3 18
 1 1 20 106104 2523.06 21
 1 1 20 112301 2565.92 22
 1 1 20 110580 2620.02 40
 -1 -1 20 113860 2660.76 40
 1 1 20 109067 3018.52 39
 -1 -1 20 117596 3124.1 39
 -1 -1 20 109926 2539.09 32
 -1 -1 20 112226 2525.23 34
 -1 -1 20 106663 2620.23 10
 1 1 20 101996 2466.28 13
 1 1 20 107593 2627.79 10
 -1 -1 20 114719 2523.22 14
 1 1 21 30572.2 1062.78 10
 -1 -1 21 33395.5 988.614 14
 1 1 21 29125 941.362 13
 -1 -1 21 28837.3 1047.33 10
 -1 -1 21 33461.1 1026.61 7
 1 1 21 30696.7 1053.24 8
 1 1 21 31304.2 1056.18 7
 -1 -1 21 30497.9 1058.55 8
 1 1 21 30295.6 1032.32 57
 1 1 21 31477.6 1021.48 66
 -1 -1 21 33431 1057.12 58
 1 1 21 32180 1048.05 45
 1 1 21 29458.7 972.886 55
 1 1 21 29896.4 991.449 20
 1 1 21 31905 1022.14 22
 -1 -1 21 32783.4 1108.72 18
 1 1 21 29303.9 922.29 16
 1 1 21 31002.1 983.225 21
 1 1 21 28739.7 1034.1 18
 1 1 21 30978.4 1346.37 39
 1 1 21 32808.2 1071.66 40
 -1 -1 21 30928 1379.7 39
 -1 -1 21 31950.2 1081.03 40
 1 1 21 30589.4 1118.29 42
 -1 -1 21 31422.8 995.675 32
 -1 -1 21 30360.2 984.856 34
 -1 -1 21 29234.5 992.94 31
 -1 -1 21 31999.1 1243.07 30
 -1 -1 22 7486.25 425.208 14
 -1 -1 22 7039.37 493.411 10
 1 1 22 6448.78 466.363 10
 1 1 22 5809.08 377.526 13
 1 1 22 6336.3 445.109 8
 1 1 22 6545.82 458.669 7
 -1 -1 22 7513.66 448.936 7
 -1 -1 22 7418.06 471.793 58
 1 1 22 7047.68 444.732 66
 -1 -1 22 7054.54 421.553 69
 1 1 22 6869.42 411.326 47
 1 1 22 6955.35 425.694 55
 1 1 22 6277.4 447.359 45
 -1 -1 22 6950.73 492.916 18
 1 1 22 6280.64 454.625 18
 1 1 22 6217.34 415.829 20
 1 1 22 6377.67 371.627 16
 1 1 22 6831.05 439.329 22
 1 1 22 6799.59 418.032 21
 1 1 22 6966.85 469.529 40
 -1 -1 22 6761.97 641.942 39
 1 1 22 6530.59 489.538 42
 1 1 22 6266.74 603.037 39
 -1 -1 22 7041.7 486.663 40
 -1 -1 22 6765.83 424.165 32
 -1 -1 22 6542.33 422.872 31
 -1 -1 22 6971.77 420.407 34
 -1 -1 22 6737.33 545.623 30
 1 1 23 135648 3035.86 15
 1 1 23 133240 3224 10
 1 1 23 125872 3034.09 13
 -1 -1 23 133482 3243.19 10
 -1 -1 23 139548 3069.56 14
 -1 -1 23 141672 3153.05 7
 1 1 23 132527 3206.04 8
 1 1 23 140326 3238.97 7
 1 1 23 133395 3150.21 66
 -1 -1 23 130511 3053.88 69
 1 1 23 129691 3078.36 63
 -1 -1 23 137893 3183.27 58
 1 1 23 129896 3090.38 55
 1 1 23 135121 3172.36 45
 1 1 23 132029 3063.67 47
 1 1 23 124403 2957.25 16
 1 1 23 129825 3111.2 20
 1 1 23 141077 3168.18 22
 1 1 23 132535 3072.82 21
 -1 -1 23 140673 3278.51 18
 1 1 23 136815 3233.61 18
 1 1 23 131408 3290.39 42
 1 1 23 138958 3218.7 40
 1 1 23 137749 3723.93 39
 -1 -1 23 136960 3774.7 39
 -1 -1 23 132482 3226.73 40
 -1 -1 23 133190 3110.39 31
 -1 -1 23 136713 3092.44 34
 -1 -1 23 137027 3103.56 32
 -1 -1 23 130525 3397.52 30
 -1 -1 24 19640.8 891.295 10
 1 1 24 19462.8 745.962 15
 -1 -1 24 20538.5 776.984 14
 -1 -1 24 20986.3 826.454 7
 1 1 24 19407.5 862.764 8
 1 1 24 19840.3 875.169 7
 -1 -1 24 20404.9 780.889 69
 1 1 24 19105.1 784.6 63
 1 1 24 19214.6 818.209 66
 -1 -1 24 21666.9 867.487 58
 1 1 24 18586.7 830.797 45
 1 1 24 20039.5 801.781 55
 1 1 24 18859.8 764.444 47
 -1 -1 24 19476.5 883.847 20
 -1 -1 24 20740.2 913.255 18
 1 1 24 20994.8 842.516 22
 1 1 24 19024.9 769.15 21
 1 1 24 18887.8 797.962 20
 1 1 24 19248.2 873.649 18
 1 1 24 20649.2 1160.43 39
 -1 -1 24 20492.2 1190.58 39
 1 1 24 18797.1 914.665 42
 1 1 24 19384.8 855.851 40
 -1 -1 24 20709.1 896.657 40
 -1 -1 24 19347.3 786.983 32
 -1 -1 24 20347.2 806.235 31
 -1 -1 24 20379.9 789.447 34
 -1 -1 24 19117.7 956.332 30
 1 1 25 34809.1 1272.64 8
 1 1 25 38683.1 1320.24 7
 -1 -1 25 38818.9 1234.65 7
 1 1 25 35699.4 1230.62 66
 -1 -1 25 36874.2 1163.8 69
 -1 -1 25 38835.4 1263.98 58
 1 1 25 34495.3 1170.15 63
 1 1 25 34414.9 1145.08 47
 1 1 25 34880.2 1183.75 55
 1 1 25 37358.1 1265.07 45
 1 1 25 37170.9 1300.54 46
 -1 -1 25 36896.8 1314.45 20
 -1 -1 25 37093.8 1337 18
 1 1 25 39964.5 1270.13 22
 1 1 25 36027.9 1211.47 20
 1 1 25 35445.7 1156.86 21
 1 1 25 36852.4 1305.64 18
 -1 -1 25 36619.5 1689.03 39
 1 1 25 37145.4 1283.52 40
 -1 -1 25 38551.4 1333.95 40
 1 1 25 37292.3 1372.71 42
 1 1 25 38947.2 1677.79 39
 -1 -1 25 36182.4 1172.03 34
 -1 -1 25 36242.5 1194.18 31
 -1 -1 25 37812.3 1202.98 32
 -1 -1 25 37928.5 1334.09 10
 1 1 25 36271.3 1132.13 15
 -1 -1 25 38460.1 1167.47 14
 -1 -1 26 56263.3 1604.29 7
 1 1 26 53565.8 1689.39 7
 1 1 26 49184.7 1638.61 8
 1 1 26 50367.5 1520.91 63
 1 1 26 53707.1 1615.33 66
 -1 -1 26 55011 1630.36 58
 1 1 26 53951.2 1683.17 46
 1 1 26 50502.5 1513.72 47
 1 1 26 50181.8 1550.42 55
 1 1 26 55417.9 1653.86 45
 1 1 26 52397.1 1688.43 18
 1 1 26 56426.5 1639.11 22
 1 1 26 49265.5 1556.71 20
 -1 -1 26 54694.7 1731.32 18
 1 1 26 51943.9 1513.2 21
 1 1 26 52833.6 1755.69 42
 1 1 26 56064.3 1686.41 40
 -1 -1 26 53106.8 2144.18 39
 -1 -1 26 53728.5 1696.65 40
 1 1 26 50899.2 2064.7 39
 -1 -1 26 56605.9 1563.89 34
 -1 -1 26 53147.4 1551.02 31
 -1 -1 26 55273.4 1566.43 32
 1 1 26 52014.4 1477.6 15
 -1 -1 26 54087.6 1719.98 10
 -1 -1 26 55355.8 1526.66 14
 -1 -1 27 23933.4 945.498 7
 1 1 27 21813.3 982.094 8
 1 1 27 24657.6 1041.99 7
 -1 -1 27 23756.5 973.41 58
 1 1 27 23221.9 1071.18 59
 1 1 27 23673.5 963.418 66
 1 1 27 22720.6 877.133 47
 1 1 27 23780.8 978.482 45
 1 1 27 23881.8 1018.62 46
 -1 -1 27 22443.6 1031.45 18
 1 1 27 22910.8 1029.06 18
 1 1 27 22716.9 866.162 21
 1 1 27 21167.8 908.228 20
 1 1 27 24344.9 973.412 22
 -1 -1 27 21761.3 1324.48 39
 -1 -1 27 23528.4 1027.95 40
 1 1 27 23804.7 1082.17 42
 1 1 27 21595.6 1282.11 39
 1 1 27 24087.6 1008.62 40
 -1 -1 27 22362.4 887.869 31
 -1 -1 27 23002.3 904.222 32
 -1 -1 27 21892.5 879.161 34
 1 1 27 23273.5 851.089 15
 -1 -1 27 22768.1 1034.17 10
 -1 -1 27 23047.4 873.604 14
 1 1 28 9408.64 639.04 8
 -1 -1 28 11447.6 637.006 7
 1 1 28 11081 695.988 7
 1 1 28 9681.68 611.654 66
 1 1 28 12129.9 766.188 59
 -1 -1 28 11578.7 662.931 58
 1 1 28 11352.9 665.069 45
 1 1 28 10711.5 671.657 46
 1 1 28 10381.8 570.434 47
 1 1 28 11596.5 661.521 22
 1 1 28 10538.1 688.296 18
 -1 -1 28 12201.8 749.398 18
 1 1 28 10593.9 564.283 21
 -1 -1 28 11725.2 965.767 39
 1 1 28 11045.1 908.913 39
 1 1 28 10851.5 667.418 40
 -1 -1 28 10784.5 685.282 40
 1 1 28 11392.9 739.422 42
 -1 -1 28 11191.6 599.807 34
 -1 -1 28 11192.5 603.76 32
 -1 -1 28 11700.4 600.821 31
 -1 -1 28 12603.1 618.974 14
 -1 -1 28 11173.6 714.167 10
 1 1 29 10891.8 692.222 7
 1 1 29 9557.56 644.136 8
 -1 -1 29 11018.8 624.607 7
 -1 -1 29 10443.1 604.222 66
 -1 -1 29 11239.4 648.301 58
 1 1 29 11046.5 738.217 59
 1 1 29 10588 670.582 46
 1 1 29 10435.1 562.057 47
 1 1 29 11174.2 666.591 45
 1 1 29 10533 687.66 18
 -1 -1 29 10926.7 714.149 18
 1 1 29 10244.2 633.84 22
 1 1 29 10568.8 545.431 21
 -1 -1 29 10834.5 944.252 39
 -1 -1 29 11055.8 694.384 40
 1 1 29 10905.1 905.468 39
 1 1 29 10334.3 655.48 40
 -1 -1 29 9534.06 546.774 31
 -1 -1 29 10465.6 586.277 32
 -1 -1 29 9151.85 662.368 10
 -1 -1 29 10792.9 581.725 14
 1 1 30 16310.1 855.574 7
 -1 -1 30 15551.5 752.39 7
 -1 -1 30 16742.6 772.992 66
 -1 -1 30 16790.6 806.653 58
 1 1 30 17080.6 916.794 59
 1 1 30 15830.3 833.22 46
 1 1 30 17509.4 834.331 45
 1 1 30 15514.6 702.258 47
 1 1 30 16468.7 803.97 22
 -1 -1 30 15295.5 869.546 18
 1 1 30 15279.2 849.575 18
 1 1 30 16235.5 827.793 40
 -1 -1 30 16142.2 853.842 40
 1 1 30 16082.1 1116.47 39
 -1 -1 30 15205.7 1121.68 39
 -1 -1 30 15490.2 700.209 31
 -1 -1 30 16413 743.434 32
 -1 -1 30 15850.6 719.209 14
 -1 -1 30 16042.7 873.151 10
 1 1 31 52861.3 1707.07 7
 -1 -1 31 52848.4 1593.99 7
 1 1 31 55183.9 1803.92 59
 -1 -1 31 51320.7 1614.87 58
 -1 -1 31 54391.8 1599.99 66
 1 1 31 49200.3 1480.66 47
 1 1 31 53296 1652.44 45
 1 1 31 53461.6 1708.97 46
 -1 -1 31 52524.2 1770.74 18
 1 1 31 51186.9 1730.83 18
 1 1 31 54550.7 1650.32 22
 -1 -1 31 50027.1 2163.66 39
 -1 -1 31 55544 1749.85 40
 1 1 31 51002.2 2126.82 39
 1 1 31 54064 1698.18 40
 -1 -1 31 52788 1549.12 32
 -1 -1 31 51725.2 1495.56 31
 -1 -1 31 52597.7 1528.78 14
 -1 -1 32 14045.9 697.105 7
 1 1 32 13534.5 791.992 59
 -1 -1 32 12010.8 655.499 66
 -1 -1 32 13758.6 706.639 58
 1 1 32 13080.5 709.584 45
 1 1 32 12496 717.74 46
 1 1 32 11366.5 578.687 47
 1 1 32 14698.5 738.273 22
 1 1 32 12807.7 761.4 18
 -1 -1 32 12748.3 783.281 18
 1 1 32 12701.1 722.378 40
 -1 -1 32 13347.3 759.547 40
 -1 -1 32 12776.7 592.318 31
 -1 -1 32 13413.8 645.526 32
 1 1 32 11805.1 689.428 14
 -1 -1 32 13635.7 648.022 14
 -1 -1 33 10848.7 596.501 7
 1 1 33 10788 690.943 59
 -1 -1 33 10311.4 595.521 67
 -1 -1 33 9345.27 584.398 58
 1 1 33 9806.83 634.071 67
 -1 -1 33 10629.2 590.082 66
 1 1 33 10059 627.753 46
 -1 -1 33 10682.1 711.265 18
 1 1 33 10076.2 601.097 22
 -1 -1 33 10509.8 664.912 40
 1 1 33 10206.2 636.457 40
 -1 -1 33 10261.4 546.327 32
 1 1 33 9957.92 609.741 14
 1 1 33 10091.8 618.436 12
 -1 -1 33 10739.7 561.749 14
 -1 -1 34 10707.7 581.12 7
 -1 -1 34 10495.4 574.475 66
 1 1 34 9604.56 602.192 67
 -1 -1 34 10576.2 578.828 67
 1 1 34 10146.7 650.214 59
 1 1 34 10428.6 610.675 46
 -1 -1 34 10356.1 533.213 47
 -1 -1 34 9434.82 662.456 18
 1 1 34 10833.6 607.217 22
 -1 -1 34 9616.38 621.173 40
 -1 -1 34 10593.2 531.33 32
 1 1 34 10174.7 598.063 14
 -1 -1 34 10468.9 546.644 14
 1 1 34 10498 609.971 12
 1 1 35 158.92 213.101 67
 -1 -1 35 108.616 180.448 67
 1 1 35 248.927 218.61 59
 -1 -1 35 95.4688 186.097 66
 -1 -1 35 181.076 143.492 47
 1 1 35 280.357 202.285 46
 1 1 35 74.622 172.556 22
 -1 -1 35 54.3272 163.448 22
 -1 -1 35 177.624 192.751 40
 -1 -1 35 202.459 174.474 7
 1 1 35 271.465 209.268 14
 1 1 35 155.151 175.062 12
 -1 -1 35 220.786 175.745 14
 1 1 36 20521.8 849.287 59
 -1 -1 36 21312.4 771.97 66
 1 1 36 21447.1 831.145 67
 -1 -1 36 22487.4 783.723 67
 -1 -1 36 21342.9 861.235 40
 -1 -1 36 21802.9 776.596 22
 1 1 36 21102.7 792.329 22
 -1 -1 36 21354.2 769.368 7
 1 1 36 21655.8 809.782 12
 -1 -1 36 22469.4 758.141 14
 1 1 36 20430.2 797.451 14
 -1 -1 37 5800.41 375.36 67
 1 1 37 5636.49 404.592 67
 -1 -1 37 5879.65 398.912 59
 -1 -1 37 6191.65 377.646 66
 1 1 37 5738.62 423.038 59
 -1 -1 37 5641.66 413.655 40
 -1 -1 37 6354.29 385.404 7
 -1 -1 37 5955.71 364.056 14
 1 1 37 5826.53 395.827 14
 1 1 37 5324.21 367.346 12
 -1 -1 37 5583.1 363.2 22
 1 1 37 5435.88 370.081 22
 1 1 38 3775.67 312.166 67
 -1 -1 38 3326.49 275.697 67
 1 1 38 3140.01 296.373 59
 -1 -1 38 3451.05 293.634 59
 1 1 38 2834.06 286.854 64
 -1 -1 38 3111.76 257.077 7
 -1 -1 38 3234.06 258.808 22
 1 1 38 2921.59 249.533 12
 1 1 38 3095.21 275.089 14
 -1 -1 38 3188.06 257.751 14
 1 1 39 4369.74 261.807 22
 -1 -1 39 4546.7 276.518 14
 1 1 39 4544.89 298.01 14
 -1 -1 39 4711.69 304.322 59
 -1 -1 39 4885.88 284.114 67
 1 1 39 4653.14 311.696 59
 1 1 39 4638.66 318.686 64
 1 1 40 308.004 118.894 14
 -1 -1 40 394.8 106.907 14
 -1 -1 40 416.61 116.038 59
 -1 -1 40 351.484 102.324 67
 1 -2 40 6753.11 311.798 22
 -1 2 40 6700.01 323.126 67
 -1 2 39 1029.36 182.644 67
 1 -2 39 790.497 141.826 12
 1 -2 39 815.902 131.474 14
 1 -2 38 9723.13 458.099 22
 -1 2 38 8286.77 488.419 18
 1 -2 38 8696.94 459.983 40
 -1 2 38 9332.31 461.439 67
 1 -2 38 8187.42 385.168 14
 -1 2 38 8391.03 416.546 14
 1 -2 37 30.9648 130.855 47
 -1 2 37 185.307 179.587 18
 1 -2 37 218.283 162.352 40
 1 -2 37 49.5916 122.043 59
 -1 2 37 72.4319 166.813 67
 1 -2 37 239.639 140.005 14
 -1 2 37 107.209 131.123 14
 -1 2 36 19038.1 703.705 45
 1 -2 36 19924.8 755.898 47
 -1 2 36 20693.8 878.668 18
 1 -2 36 19379.8 819.859 40
 1 -2 36 20340.4 761.391 67
 1 -2 36 18929.6 693.668 59
 -1 2 36 19695.4 794.059 67
 -1 2 36 18109.9 730.712 14
 1 -2 36 20367.3 721.061 14
 1 -2 35 13414.6 599.207 46
 -1 2 35 16683.7 676.549 45
 1 -2 35 15940.7 702.954 47
 -1 2 35 16121.1 798.075 18
 -1 2 35 14824.4 592.686 22
 1 -2 35 16240.9 780.788 40
 1 -2 35 17275.9 714.773 67
 -1 2 35 15529.5 733.591 67
 1 -2 35 16333.7 662.348 59
 1 -2 35 16629.9 669.871 14
 -1 2 35 16564.6 701.094 14
 -1 2 34 25789.2 919.517 45
 1 -2 34 24310.9 904.325 46
 1 -2 34 25197.5 966.604 47
 -1 2 34 26830.8 1085.41 18
 -1 2 34 24445 846.29 22
 1 -2 34 26044.6 1058.25 40
 1 -2 34 24954.6 907.437 59
 1 -2 34 26038.2 955.816 67
 -1 2 34 26001.9 947.445 14
 1 -2 34 25919.4 906.976 14
 1 -2 33 2858.75 309.757 59
 1 -2 33 2778.73 335.074 67
 -1 2 33 2375.01 264.428 66
 1 -2 33 2874.74 345.455 47
 -1 2 33 2796.09 327.019 45
 1 -2 33 2354.12 303.539 46
 -1 2 33 2692.37 364.295 18
 1 -2 33 2326.49 262.802 21
 -1 2 33 2696.43 268.14 22
 1 -2 33 2811.11 371.064 40
 1 -2 33 2462.13 258.939 32
 1 -2 33 2239.46 246.689 34
 -1 2 33 2536.02 311.03 14
 1 -2 33 2843.13 312.355 14
 1 -2 32 22570.1 860.121 7
 1 -2 32 23520.4 916.296 59
 -1 2 32 21060.3 822.58 66
 1 -2 32 22954.1 938.127 67
 1 -2 32 22799.3 938.812 46
 -1 2 32 22683.3 897.063 45
 1 -2 32 23062.9 971.121 47
 -1 2 32 22703 840.684 22
 -1 2 32 22652.6 998.451 20
 1 -2 32 21891.2 877.801 21
 -1 2 32 24830.3 1071.64 18
 1 -2 32 25585.3 1080.13 40
 1 -2 32 23292.1 844.063 32
 1 -2 32 23852.7 842.654 34
 1 -2 32 23828.2 893.81 14
 1 -2 32 22892.6 1057.32 10
 -1 2 32 23515.1 927.191 14
 1 -2 31 621.634 200.786 7
 -1 2 31 267.677 225.102 8
 -1 2 31 326.441 176.035 66
 1 -2 31 195.659 202.754 59
 1 -2 31 637.788 256.496 67
 1 -2 31 425.561 229.06 47
 1 -2 31 648.079 222.981 46
 -1 2 31 575.411 224.682 45
 -1 2 31 433.155 232.877 20
 -1 2 31 683.249 263.889 18
 1 -2 31 578.374 200.814 21
 -1 2 31 352.193 178.614 22
 1 -2 31 620.32 362.302 39
 1 -2 31 359.054 235.296 40
 1 -2 31 612.871 184.444 32
 1 -2 31 415.272 169.563 34
 1 -2 31 633.662 266.572 10
 1 -2 31 492.43 209.787 14
 -1 2 31 572.927 213.768 14
 1 -2 30 41440.2 1285.28 7
 -1 2 30 40773.8 1444.1 8
 1 -2 30 39875.1 1328.63 59
 1 -2 30 39768.2 1344.19 67
 -1 2 30 38960.4 1233.14 66
 -1 2 30 40525.7 1323.41 45
 1 -2 30 38917.8 1392.33 47
 -1 2 30 39943.6 1433.28 20
 -1 2 30 40781.7 1477.97 18
 1 -2 30 39999.3 1324.77 21
 1 -2 30 37672.9 1883.38 39
 -1 2 30 40147.1 1512.69 42
 -1 2 30 41497.7 1415.8 40
 -1 2 30 39705.2 1800.92 39
 1 -2 30 39617.1 1464.9 40
 1 -2 30 40911.1 1234.44 34
 1 -2 30 39501.5 1244.39 32
 1 -2 30 41820.9 1519.71 10
 1 -2 30 40147.7 1281.59 14
 -1 2 30 39042.9 1309.64 14
 -1 2 29 1041.6 277.942 8
 1 -2 29 1373.23 249.939 7
 1 -2 29 983.425 261.411 59
 1 -2 29 1216.98 292.812 67
 -1 2 29 1370.74 252.584 66
 1 -2 29 1181.64 284.914 47
 -1 2 29 1284.41 312.023 18
 1 -2 29 1207.96 252.021 21
 -1 2 29 1387.17 295.055 20
 -1 2 29 1089.1 285.042 40
 1 -2 29 1158.85 390.281 39
 -1 2 29 1114.37 400.446 39
 1 -2 29 1592.44 321.765 40
 -1 2 29 1333.49 323.144 42
 1 -2 29 1738.8 265.042 32
 1 -2 29 1544.38 249.444 34
 1 -2 29 1147.78 254.369 14
 -1 2 29 1342.37 265.568 14
 1 -2 29 1387.97 321.913 10
 1 -2 28 63398.2 1982.59 10
 -1 2 28 62473 1773.28 14
 1 -2 28 59239.9 1716.44 14
 1 -2 28 62096.9 1739.48 7
 -1 2 28 62480.6 1901.14 8
 -1 2 28 61221.8 1690 66
 1 -2 28 60805.3 1798.13 67
 1 -2 28 60776.6 1830.4 57
 1 -2 28 62199 1894.03 47
 1 -2 28 63286.5 1822.37 21
 -1 2 28 62006.7 1905.95 20
 1 -2 28 59670.8 1840.68 22
 1 -2 28 59194.2 2421.89 39
 -1 2 28 62354.7 1864.08 40
 -1 2 28 60793.6 1981.84 42
 -1 2 28 62169.4 2337.73 39
 1 -2 28 61917.9 1951.76 40
 1 -2 28 63400.4 1726.89 32
 1 -2 28 63598.9 1690.36 34
 -1 2 28 61861.8 1602.67 31
 1 -2 27 2107.6 349.812 10
 -1 2 27 2092.23 291.194 14
 1 -2 27 1963.72 286.423 14
 -1 2 27 1948.2 338.455 8
 1 -2 27 2230.03 296.163 7
 -1 2 27 2368.61 316.892 7
 -1 2 27 1760.59 302.035 58
 1 -2 27 2008.47 351.898 66
 1 -2 27 2313.55 336.558 67
 -1 2 27 1725.05 251.482 66
 1 -2 27 2078.83 328.528 57
 1 -2 27 2324.1 350.151 47
 1 -2 27 1986.62 305.29 21
 -1 2 27 2083.01 330.282 20
 1 -2 27 2307.48 351.239 22
 -1 2 27 1954.79 443.146 39
 -1 2 27 1760.45 348.838 42
 1 -2 27 1894.66 459.393 39
 -1 2 27 2082.29 335.344 40
 1 -2 27 2176.6 363.778 40
 1 -2 27 2682.55 298.635 32
 1 -2 27 2162.47 270.195 34
 -1 2 27 2091.52 233.211 31
 1 -2 26 59976 1890.55 10
 1 -2 26 60562.7 1686.72 14
 -1 2 26 59943.8 1707.46 14
 1 -2 26 63109.7 1840.75 66
 -1 2 26 58166.3 1626.61 66
 1 -2 26 58621 1780.22 57
 1 -2 26 60906.4 1752.53 67
 -1 2 26 59952.9 1781.79 69
 -1 2 26 57584.9 1747.96 58
 -1 2 26 59575.4 1836.03 63
 1 -2 26 65637.4 1858.25 22
 1 -2 26 60995.3 1787.59 21
 -1 2 26 64172.8 1870.2 20
 -1 2 26 62302.3 1755.91 7
 -1 2 26 58722.6 1816.12 8
 1 -2 26 59982.7 1697.87 7
 1 -2 26 57711.4 1853.12 40
 -1 2 26 60483.8 2247.42 39
 -1 2 26 59300.8 1786.62 40
 -1 2 26 61341.6 1934.33 42
 1 -2 26 62798.6 2408.63 39
 1 -2 26 64064 1660.58 34
 1 -2 26 59390.3 1669.42 32
 -1 2 26 59307.6 1580.88 31
 -1 2 25 12053.1 605.779 14
 1 -2 25 10992.3 682.926 10
 1 -2 25 10599.7 569.038 14
 -1 2 25 12068.2 569.165 66
 -1 2 25 12396.3 599.685 65
 -1 2 25 11709.9 646.849 69
 1 -2 25 10767.1 643.78 66
 -1 2 25 12280.1 646.912 58
 -1 2 25 12051.7 685.798 63
 1 -2 25 10276.5 602.556 67
 -1 2 25 11370.5 591.581 56
 1 -2 25 10843.2 631.477 57
 -1 2 25 12397.6 687.062 20
 1 -2 25 10296.2 578.227 7
 -1 2 25 11765.4 672.526 8
 -1 2 25 11264.5 606.085 7
 -1 2 25 11691.7 718.494 42
 1 -2 25 12127.8 712.901 40
 1 -2 25 11885.8 957.108 39
 -1 2 25 12225.1 666.037 40
 -1 2 25 11162 854.475 39
 1 -2 25 10759.6 565.022 32
 1 -2 25 10403.3 536.674 34
 -1 2 25 12231.4 541.292 31
 1 -2 24 24879.6 1043.87 10
 1 -2 24 23955.4 894.192 14
 -1 2 24 24302.8 906.25 14
 -1 2 24 24601.3 1006.95 63
 -1 2 24 26851.1 1009.51 69
 1 -2 24 25295 1008.23 66
 -1 2 24 25661.4 904.483 65
 -1 2 24 24431 900.378 56
 1 -2 24 24680.5 982.28 57
 -1 2 24 23208.6 933.021 58
 1 -2 24 24973.8 959.164 67
 1 -2 24 23667.9 1048.3 18
 -1 2 24 27258.7 1040.75 20
 1 -2 24 24956.9 926.58 7
 -1 2 24 25838.2 938.099 7
 -1 2 24 25117.6 1005.8 8
 -1 2 24 24987.9 1069.4 42
 1 -2 24 25567.9 1047.86 40
 -1 2 24 25863.7 997.077 40
 -1 2 24 24842.3 1277.2 39
 1 -2 24 23647.1 1337.83 39
 -1 2 24 24257.5 810.466 32
 1 -2 24 24909.9 861.819 34
 1 -2 24 23927.7 883.848 32
 -1 2 24 25259.5 844.846 31
 -1 2 23 4638.87 358.935 14
 1 -2 23 4645.64 358.187 14
 1 -2 23 5076.59 436.774 10
 1 -2 23 4609.62 366.41 7
 -1 2 23 4543.91 412.8 8
 -1 2 23 4508.53 357.815 7
 -1 2 23 4400.64 399.501 63
 1 -2 23 4887.23 392.12 58
 -1 2 23 4307.32 369.695 58
 -1 2 23 4478.15 357.677 56
 -1 2 23 5145.22 426.736 69
 1 -2 23 4833.47 407.918 57
 -1 2 23 4652.54 349.928 65
 1 -2 23 4714.04 387.821 67
 1 -2 23 4593.01 421.302 66
 1 -2 23 4486.55 436.937 18
 -1 2 23 4612.96 410.211 20
 1 -2 23 4887.14 594.031 39
 -1 2 23 4793.01 450.346 42
 1 -2 23 4789.35 429.261 40
 -1 2 23 5158.92 553.92 39
 -1 2 23 4678.3 394.939 40
 1 -2 23 4425.39 343.983 32
 -1 2 23 3988.31 292.409 32
 1 -2 23 4562.13 333.029 34
 -1 2 23 4426.91 317.793 31
 1 -2 22 20090.8 865.879 10
 -1 2 22 19011.1 754.708 14
 1 -2 22 19556 751.8 14
 -1 2 22 18782.4 821.824 8
 1 -2 22 20212.5 782.42 7
 -1 2 22 19210 757.01 7
 1 -2 22 19891.9 799.149 58
 1 -2 22 20639.6 841.74 57
 1 -2 22 19484.7 786.792 67
 -1 2 22 20346.6 850.343 63
 1 -2 22 22198.9 884.825 66
 -1 2 22 20228.6 750.655 65
 -1 2 22 20642.1 848.811 69
 -1 2 22 19441.3 746.377 56
 -1 2 22 19380.5 779.418 58
 -1 2 22 17240.9 754.249 46
 1 -2 22 18498.5 860.08 43
 1 -2 22 19156.3 885.447 18
 -1 2 22 19165 835.598 20
 -1 2 22 20075.4 817.872 40
 1 -2 22 21079.2 1171.27 39
 -1 2 22 18818.2 875.527 42
 1 -2 22 18717.6 841.973 40
 -1 2 22 21232.2 1107.88 39
 1 -2 22 20011.5 718.061 34
 -1 2 22 19401.7 681.73 32
 1 -2 22 19222.8 741.596 32
 -1 2 22 19879.6 709.913 31
 1 -2 22 19999.2 966.688 29
 1 -2 21 5912.52 437.045 10
 -1 2 21 6784.42 406.504 14
 1 -2 21 5596.83 374.712 14
 -1 2 21 6187.28 387.549 7
 -1 2 21 6207.08 442.964 8
 1 -2 21 5915.42 398.404 7
 -1 2 21 6059.74 439.572 63
 -1 2 21 6399.55 390.194 56
 -1 2 21 6761.37 402.909 65
 1 -2 21 5640.4 401.626 67
 1 -2 21 6260.75 435.06 57
 -1 2 21 7275.97 472.914 69
 -1 2 21 6505.46 412.084 58
 1 -2 21 6795.22 466.721 66
 1 -2 21 4537.48 408.135 43
 -1 2 21 6003.57 440.083 20
 1 -2 21 5031.81 443.006 18
 -1 2 21 6407 589.156 39
 -1 2 21 6149.68 481.65 42
 -1 2 21 6223.65 424.32 40
 1 -2 21 5484.52 427.806 40
 1 -2 21 6088.04 601.936 39
 -1 2 21 6131.72 396.572 38
 -1 2 21 6191.41 344.337 32
 -1 2 21 6606.57 369.032 31
 1 -2 21 5742.51 352.516 34
 1 -2 21 5965.83 376.266 32
 -1 2 21 6263.46 406.66 30
 1 -2 21 5930.28 503.308 29
 -1 2 20 6114.88 376.705 14
 1 -2 20 6218.85 379.755 14
 1 -2 20 5727.28 417.857 10
 -1 2 20 5260.39 543.976 9
 -1 2 20 6607.72 446.769 69
 -1 2 20 6647.09 384.823 65
 -1 2 20 5634.43 371.607 58
 1 -2 20 6295.98 440.466 66
 -1 2 20 5699.54 417.825 63
 -1 2 20 5784.33 413.054 20
 -1 2 20 5751.08 346.995 16
 1 -2 20 5110.81 423.88 18
 1 -2 20 5414.97 475.854 29
 -1 2 20 6201.38 401.392 30
 1 -2 20 4913.29 395.97 30
 -1 2 20 6895.12 396.616 38
 -1 2 20 5015.77 515.097 39
 1 -2 20 5258.44 566.463 39
 -1 2 20 6228.53 411.715 40
 1 -2 20 5315.11 411.035 40
 1 -2 20 6421.16 362.277 34
 1 -2 20 4977.05 343.59 32
 -1 2 20 5678.38 320.652 32
 -1 2 20 6247.03 349.93 31
 1 -2 20 6375.23 400.153 7
 -1 2 20 5966.67 365.619 7
 -1 2 20 5797.79 407.869 8
 -1 2 19 3671.51 322.503 8
 -1 2 19 3452.84 277.06 7
 1 -2 19 3950.11 370.39 18
 -1 2 19 3524.92 307.066 30
 1 -2 19 4173.69 356.538 30
 1 -2 19 3909.83 396.44 29
 -1 2 19 2973.91 268.041 38
 1 -2 19 3699.34 464.371 39
 -1 2 19 3173.2 293.017 40
 -1 2 19 3542.99 424.349 39
 1 -2 19 3416.29 274.634 32
 1 -2 19 3769.73 275.159 34
 -1 2 19 3564.87 246.724 32
 -1 2 19 3832.57 453.082 9
 1 -2 19 3972.11 297.876 14
 1 -2 19 3965.35 341.149 10
 -1 2 19 3096.7 271.222 14
 -1 2 18 8795.76 418.857 7
 -1 2 18 9145.45 480.877 8
 1 -2 18 9061.67 529.022 18
 -1 2 18 8916.66 624.748 39
 -1 2 18 8782.6 467.084 40
 -1 2 18 8576.08 433.777 38
 1 -2 18 9751.08 694.22 39
 -1 2 18 8826.17 489.595 30
 1 -2 18 8869.22 577.638 29
 -1 2 18 8435.47 380.665 32
 -1 2 18 10930.5 472.944 14
 1 -2 18 9034.7 488.114 10
 -1 2 18 9846.74 684.319 9
 1 -2 18 10220.1 462.984 14
 1 -2 17 24884.8 1049.32 5
 1 -2 17 23798.6 1094.76 39
 -1 2 17 23841 770.203 38
 -1 2 17 25318.2 1052.7 39
 -1 2 17 23930.7 804.227 40
 -1 2 17 24383.7 856.427 30
 -1 2 17 22971.9 814.168 28
 1 -2 17 23550.9 983.126 29
 -1 2 17 23492.1 700.589 32
 -1 2 17 24018.6 1070.56 9
 -1 2 16 358.636 196.534 39
 1 -2 16 176.71 193.237 39
 -1 2 16 400.906 130.256 40
 -1 2 16 398.905 126.974 30
 1 -2 16 606.362 195.018 29
 -1 2 16 544.842 121.772 31
 -1 2 16 426.263 121.311 28
 -1 2 16 618.243 117.376 32
 1 -2 16 704.991 221.112 5
 -1 2 16 438.075 195.344 9
 1 -2 15 16298.2 789.521 5
 -1 2 15 17771.2 625.477 40
 -1 2 15 17865.1 809.044 39
 1 -2 15 17850.8 867.529 39
 -1 2 15 17287.4 676.793 30
 1 -2 15 16594.4 774.906 29
 -1 2 15 17148.5 638.192 28
 1 -2 15 16739.9 581.863 34
 -1 2 15 17397.7 574.458 31
 1 -2 15 17012.8 633.707 10
 -1 2 15 16674.8 814.466 9
 -1 2 14 955.504 216.871 9
 1 -2 14 764.268 209.299 5
 -1 2 14 879.594 206.224 39
 1 -2 14 401.223 204.998 39
 -1 2 14 807.108 150.602 40
 -1 2 14 958.419 175.261 30
 -1 2 14 687.341 129.118 31
 -1 2 14 991.49 156.877 28
 1 -2 14 969.56 203.853 29
 1 -2 14 622.576 128.705 34
 1 -2 14 876.579 156.477 10
 -1 2 14 565.7 119.374 11
 -1 2 13 64136.9 1817.66 9
 1 -2 13 68149.1 1832.85 5
 1 -2 13 68899.6 1900.98 39
 -1 2 13 63971.6 1541.06 40
 -1 2 13 64962.2 1780.82 39
 -1 2 13 63199.8 1639.41 30
 1 -2 13 65036.4 1828.27 29
 -1 2 13 64064.6 1588.78 28
 1 -2 13 65999.6 1541.88 34
 -1 2 13 61736.2 1510.33 11
 1 -2 13 68936.9 1587.98 10
 -1 2 12 83608.8 2161.54 39
 1 -2 12 86746.2 2270.16 39
 1 -2 12 88308 2216.6 5
 -1 2 12 87098.9 2216.72 9
 1 -2 12 89557.8 2131.76 6
 -1 2 12 87056.5 2054.05 30
 1 -2 12 81411 2218.52 29
 -1 2 12 87747 2006.15 28
 -1 2 11 82350.6 2066.06 39
 1 -2 11 85019.1 2170.61 39
 -1 2 11 83943.3 2101.36 9
 1 -2 11 82179.2 2018.8 6
 1 -2 11 85148.1 2116.29 5
 -1 2 11 82736.8 1920.75 28
 -1 2 11 83604 1963.42 30
 1 -2 11 80053.5 2146.89 29
 -1 2 10 399126 8222.07 39
 1 -2 10 406139 8347.52 39
 1 -2 10 409237 8297.69 5
 1 -2 10 405052 8209.04 6
 -1 2 10 409948 8283.52 9
 -1 2 10 406265 8140.68 30
 -1 2 10 408552 8097.58 28
 1 -2 10 389373 8373.36 29
 -1 2 9 13857.4 567.724 39
 1 -2 9 15403.7 652.12 39
 1 -2 9 15301.8 626.079 5
 -1 2 9 14266.3 594.012 9
 1 -2 9 14534.6 572.703 6
 -1 2 9 13524.8 504.028 28
 -1 2 9 14384.1 535.748 30
 1 -2 9 13663.2 663.837 29
 -1 2 8 707600 14434 39
 -1 2 8 750450 14414.1 4
 1 -2 8 749015 14537.5 5
 1 -2 8 734954 14447.8 6
 -1 2 8 740265 14485.8 9
 -1 2 8 738879 14367.3 28
 -1 2 8 748586 14402.3 30
 -1 2 7 155399 3309.89 39
 -1 2 7 158083 3343.48 9
 -1 2 7 154855 3290.34 4
 1 -2 7 154646 3327.1 6
 -1 2 7 151918 3276.75 30
 -1 2 6 526136 10443.2 39
 1 -2 6 506603 10466.3 6
 -1 2 6 524255 10465.5 9
 -1 2 6 540019 10439.7 4
 -1 -2 -6 530676 10186.3 30
 -1 2 6 527898 10428.9 30
 -1 2 5 130059 2746.24 39
 -1 2 5 120318 2675.27 3
 -1 2 5 130136 2759.83 9
 1 -2 5 130995 2798.41 6
 -1 2 5 129631 2754.54 4
 -1 -2 -5 128402 2573.71 30
 -1 2 5 132262 2749.51 30
 -1 2 4 316897 6433.78 30
 -1 2 4 320055 6440.51 9
 -1 2 4 308167 6369.99 3
 -1 2 4 314797 6450.88 4
 1 2 -4 318444 6264.53 4
 -1 -2 -4 336159 6267.23 43
 -1 2 3 117900 2483.44 4
 1 2 -3 113601 2287.96 4
 -1 -2 -3 113494 2318.78 43
 -1 -2 -2 306252 5917.01 28
 -1 -2 -2 312349 5942.9 43
 1 2 -1 73217.5 1616.67 3
 -1 -2 -1 70876.2 1530.43 28
 -1 2 0 433638 8290.75 1
 1 2 0 419392 8535.87 1
 1 2 0 422155 8475.34 3
 -1 -2 0 427120 8413.45 28
 1 2 1 70814 1661.37 1
 1 2 1 71281.2 1623.29 3
 -1 -2 1 73584.4 1581.98 28
 1 2 2 313224 6177.51 3
 1 2 2 307540 6198.63 1
 -1 -2 2 303249 6121.54 28
 1 2 3 115022 2537.11 1
 1 2 3 117434 2524.37 3
 -1 -2 3 117753 2485.27 28
 1 2 4 340837 6895.03 9
 -1 -2 4 349310 6718.34 5
 1 2 4 344828 6945.87 1
 -1 -2 4 338878 6890.45 28
 1 2 5 139570 3007.8 9
 -1 -2 5 144155 2830.83 5
 1 2 5 139556 3043.99 1
 1 2 5 138967 2995.48 39
 -1 -2 6 523165 10221.7 5
 1 2 6 527264 10424.3 9
 1 2 6 531017 10402.6 39
 1 2 7 141852 3143.98 9
 -1 -2 7 147436 2961.91 5
 1 2 7 144575 3120.83 39
 -1 -2 8 694258 13792.6 5
 1 2 8 721372 14014.5 9
 1 2 8 723822 13973.6 39
 1 2 9 13142 571.903 9
 1 2 9 13622.2 557.266 39
 1 2 10 390426 7915.47 9
 1 2 10 385849 7856.78 39
 -1 -2 10 379538 7959.61 39
 -1 -2 11 84866 2166.14 39
 1 2 11 81310.4 2040.06 39
 -1 -2 11 82690.4 2157.21 30
 1 2 11 81873.7 2083.9 9
 -1 -2 11 82827.9 2101.95 43
 -1 -2 12 96474 2395.66 43
 -1 -2 12 96012.2 2447.31 30
 1 2 12 97609.1 2352.02 39
 -1 -2 12 100218 2469.94 39
 -1 -2 12 92324.8 2111.05 32
 1 2 12 94721.4 2379.49 9
 1 2 13 51572.2 1575.13 9
 -1 -2 13 55123.8 1599.63 43
 -1 -2 13 54315.7 1636.4 30
 1 2 13 51918.1 1539.97 39
 -1 -2 13 56961.4 1657.2 39
 1 2 13 51482.4 1318.35 40
 -1 -2 13 55495.9 1350.64 34
 -1 -2 13 56392.3 1363.93 10
 1 2 14 192.82 165.579 9
 -1 -2 14 291.472 170.404 43
 -1 -2 14 333.605 184.181 30
 1 2 14 670.323 179.042 39
 -1 -2 14 150.879 191.895 39
 1 2 14 539.515 123.155 40
 -1 -2 14 274.39 124.897 34
 -1 -2 14 222.981 124.936 10
 1 2 15 18405.1 641.012 40
 1 2 15 19108.3 838.958 39
 -1 -2 15 17617.4 865.253 39
 -1 -2 15 18623.5 839.149 43
 -1 -2 15 16795.9 834.1 30
 -1 -2 15 18114.1 654.337 10
 1 2 15 18081 844.505 9
 -1 -2 16 207.511 179.515 30
 -1 -2 16 408.339 188.461 43
 1 2 16 321.267 166.938 39
 -1 -2 16 261.556 202.093 39
 1 2 16 186.09 195.234 9
 -1 -2 16 273.736 134.221 10
 -1 -2 17 24137.2 1054.76 30
 -1 -2 17 24161.2 1026.36 43
 -1 -2 17 23504.4 842.356 20
 1 2 17 24426.3 1045.15 39
 -1 -2 17 24706.9 1099.43 39
 -1 -2 17 25558.7 848.543 10
 1 2 17 24390.2 1076.25 9
 -1 -2 17 21815 672.783 11
 1 2 17 23741.4 793.013 7
 1 2 18 6871.41 415.409 8
 1 2 18 7302.74 418.778 7
 -1 -2 18 8523.93 622.614 30
 -1 -2 18 7360.64 556.003 43
 -1 -2 18 7165.04 454.09 18
 1 2 18 7056.58 413.412 40
 1 2 18 7182.13 564.408 39
 -1 -2 18 8685.95 650.502 39
 -1 -2 18 8180.65 433.103 32
 -1 -2 18 7923.14 435.168 34
 -1 -2 18 8189.34 344.75 11
 1 2 18 7631.25 414.35 14
 1 2 18 7056.72 576.047 9
 -1 -2 18 8255.3 456.726 10
 1 2 19 6009.68 399.831 8
 1 2 19 5901.99 386.93 7
 -1 -2 19 6168.1 542.301 30
 -1 -2 19 5971.72 515.494 43
 1 2 19 5817.66 370.472 16
 1 2 19 5794.82 350.025 22
 1 2 19 5431.27 344.249 21
 -1 -2 19 6707.71 448.397 18
 1 2 19 6369.24 395.655 40
 1 2 19 5883.83 527.218 39
 -1 -2 19 6127.76 579.013 39
 -1 -2 19 6266.09 399.634 34
 -1 -2 19 6468.08 397.644 32
 1 2 19 5630.49 375.317 14
 -1 -2 19 6187.76 413.016 10
 1 2 19 5883.7 551.589 9
 1 2 19 5524.43 344.523 13
 -1 -2 19 6120.74 300.248 11
 1 2 20 4518.86 366.313 8
 1 2 20 4484.4 358.494 7
 -1 -2 20 4901.26 487.85 30
 1 2 20 4938.67 378.103 46
 1 2 20 4483.59 329.299 55
 1 2 20 5291.4 384.782 45
 -1 -2 20 4026.55 442.812 43
 1 2 20 4399.83 330.364 16
 1 2 20 4902.67 339.709 20
 -1 -2 20 4388.67 388.315 18
 1 2 20 4773.12 324.97 21
 1 2 20 4900.41 331.9 22
 1 2 20 4988.72 367.002 40
 -1 -2 20 4400.41 519.658 39
 1 2 20 4924.35 505.924 39
 1 2 20 4475.33 392.622 42
 -1 -2 20 4928.61 394.649 40
 -1 -2 20 4540.86 350.516 34
 -1 -2 20 4763.72 353.356 32
 1 2 20 4869.54 326.277 15
 -1 -2 20 4401.7 310.792 14
 1 2 20 5031.21 363.671 14
 1 2 20 4173.63 310.162 13
 -1 -2 20 4494.01 376.013 10
 1 2 20 4186.04 493.301 9
 1 2 21 6735.36 400.911 13
 1 2 21 7307.53 409.24 15
 -1 -2 21 6581.61 388.216 14
 -1 -2 21 6333.45 459.128 10
 1 2 21 7470.76 455.226 14
 -1 -2 21 7564 430.712 7
 1 2 21 6486.22 444.413 8
 1 2 21 7443.42 457.571 7
 1 2 21 8282.5 444.646 66
 -1 -2 21 7969.13 455.474 58
 -1 -2 21 7324.06 595.319 43
 1 2 21 7689.67 488.485 46
 1 2 21 7731.68 482.12 45
 1 2 21 8222.55 456.431 55
 1 2 21 7462.08 438.715 20
 1 2 21 6698.72 412.111 16
 -1 -2 21 7615.06 506.766 18
 1 2 21 7494.46 427.073 22
 1 2 21 6838.54 403.428 21
 -1 -2 21 6807.32 472.886 40
 1 2 21 7700.09 637.499 39
 1 2 21 7522.41 466.801 40
 1 2 21 7301.24 511.142 42
 -1 -2 21 6850.37 647.336 39
 -1 -2 21 6812.68 439.114 34
 -1 -2 21 6058.81 420.854 32
 -1 -2 21 6613.04 577.26 30
 1 2 22 19360.8 780.635 14
 1 2 22 16990.3 697.336 13
 1 2 22 16872.9 688.563 15
 -1 -2 22 18163.8 684.133 14
 -1 -2 22 17903.1 810.813 10
 -1 -2 22 19999.6 745.242 7
 1 2 22 18552.7 779.753 7
 1 2 22 15966.8 751.96 8
 1 2 22 17146.3 730.1 63
 -1 -2 22 19552.9 762.953 58
 1 2 22 17186.4 704.732 66
 1 2 22 17658.5 778.175 45
 -1 -2 22 18132.6 977.097 43
 1 2 22 17999.9 737.272 55
 1 2 22 17695.2 792.287 46
 1 2 22 18362.5 719.804 22
 1 2 22 17238.3 688.007 21
 1 2 22 17467.5 730.633 20
 1 2 22 17254.4 704.199 16
 -1 -2 22 17928.1 821.438 18
 1 2 22 18031 784.395 18
 1 2 22 18591.2 1032.39 39
 1 2 22 18520.8 783.424 40
 1 2 22 17571.3 833.179 42
 -1 -2 22 18314 814.617 40
 -1 -2 22 18567.9 1098.9 39
 -1 -2 22 19887.7 786.838 32
 -1 -2 22 19366.6 776.679 34
 -1 -2 22 17709.9 968.582 30
 -1 -2 23 3461.82 373.05 10
 1 2 23 3373.5 298.075 15
 1 2 23 2691.96 321.992 14
 1 2 23 3094.18 299.237 13
 -1 -2 23 3349.86 290.91 14
 -1 -2 23 3443.22 315.457 7
 1 2 23 3423.11 355.389 7
 1 2 23 3094.63 333.552 8
 1 2 23 2555.88 286.555 63
 -1 -2 23 3903.38 347.158 58
 1 2 23 2987.48 307.188 66
 1 2 23 2749.21 297.908 55
 1 2 23 2893.08 337.101 45
 -1 -2 23 3042.44 412.626 43
 1 2 23 3350.11 352.427 46
 1 2 23 2557.1 286.686 20
 -1 -2 23 2953.2 357.926 18
 1 2 23 3180.27 303.745 22
 1 2 23 2743.09 279.352 16
 1 2 23 2587.41 320.056 18
 1 2 23 3040.39 285.18 21
 -1 -2 23 3262.6 497.614 39
 1 2 23 2886.33 350.581 42
 1 2 23 3449.87 340.502 40
 1 2 23 2591.75 415.463 39
 -1 -2 23 3526.8 380.738 40
 -1 -2 23 3546.23 336.598 32
 -1 -2 23 3534.19 339.241 34
 -1 -2 23 3689.26 455.77 30
 -1 -2 24 23046.9 999.42 10
 1 2 24 24567.2 874.379 15
 1 2 24 23945.5 950.563 14
 -1 -2 24 24682.8 848.232 14
 1 2 24 23048.5 868.436 13
 1 2 24 24624.3 971.167 7
 -1 -2 24 24339.4 889.076 7
 1 2 24 23324.1 960.505 8
 -1 -2 24 24864.2 920.593 58
 1 2 24 24862.3 1026.17 59
 1 2 24 21619.2 861.669 66
 -1 -2 24 22335.1 812.615 69
 1 2 24 22904.7 892.709 63
 1 2 24 22643 962.707 46
 -1 -2 24 22011 1128.6 43
 1 2 24 22176.7 892.336 55
 1 2 24 24689.1 972.968 45
 1 2 24 24480 897.494 22
 1 2 24 22815.4 899.694 20
 1 2 24 25003.3 993.657 18
 1 2 24 23091.8 846.093 21
 -1 -2 24 23937 1015.57 18
 1 2 24 24213 853.08 16
 -1 -2 24 24199.3 1338.82 39
 1 2 24 22304.3 1010.96 42
 1 2 24 25662.8 1299.76 39
 -1 -2 24 23552.5 1007.88 40
 1 2 24 24103.1 956.98 40
 -1 -2 24 23124 913.574 34
 -1 -2 24 23501.7 934.109 32
 -1 -2 24 22303.7 1121.56 30
 1 2 25 12545.4 605.919 15
 -1 -2 25 12804.3 730.279 10
 1 2 25 13501.5 703.746 14
 1 2 25 12269.8 611.78 13
 -1 -2 25 12994.4 597.463 14
 1 2 25 12277.6 691.812 8
 -1 -2 25 13094.2 632.157 7
 1 2 25 13469.3 713.903 7
 1 2 25 12546 627.405 66
 -1 -2 25 13397.6 660.98 58
 1 2 25 14004.8 768.12 59
 1 2 25 11967.2 632.9 63
 1 2 25 13527.4 724.247 46
 1 2 25 12256.2 627.91 51
 1 2 25 13096.7 658.06 55
 1 2 25 12718.4 700.035 45
 1 2 25 12140.4 576.664 16
 1 2 25 12493 699.85 18
 1 2 25 12865.2 603.265 21
 -1 -2 25 13435.3 761.568 18
 1 2 25 12828.2 629.075 22
 1 2 25 12799.1 651.601 20
 -1 -2 25 12577.5 719.635 40
 1 2 25 13617 946.109 39
 1 2 25 13791.1 707.594 40
 1 2 25 12454.2 742.012 42
 -1 -2 25 12638.8 981.615 39
 -1 -2 25 13304.3 668.012 31
 -1 -2 25 13259.5 668.097 32
 -1 -2 25 13128.4 666.42 34
 -1 -2 25 13144.6 830.002 30
 -1 -2 26 61345 1655.42 7
 1 2 26 56236.5 1745.85 7
 1 2 26 57842.3 1761.6 8
 -1 -2 26 57489.6 1664.91 58
 1 2 26 58991.8 1835.67 59
 1 2 26 57456.9 1794.59 67
 1 2 26 54092.9 1641.93 63
 1 2 26 54597.7 1648.38 55
 1 2 26 56740.1 1640.96 51
 1 2 26 56256.7 1730.38 45
 1 2 26 57587.9 1768.49 46
 1 2 26 55078.3 1528.03 16
 -1 -2 26 58871 1835.68 18
 1 2 26 55769 1562.88 21
 1 2 26 54343.5 1655.14 20
 1 2 26 57957.5 1767.94 18
 1 2 26 59013.3 1649.22 22
 -1 -2 26 56867.9 1801.11 40
 1 2 26 56392.9 2155.17 39
 1 2 26 55771.9 1834.44 42
 1 2 26 55622 1710.8 40
 -1 -2 26 54312.9 2246.99 39
 -1 -2 26 57023.7 1677.43 31
 -1 -2 26 55930.4 1663.66 34
 -1 -2 26 59020.7 1702.78 32
 1 2 26 55257 1601.72 13
 -1 -2 26 58219.3 1824.1 10
 -1 -2 26 58084.3 1569.29 14
 1 2 26 56579.3 1719.21 14
 1 2 26 55976.3 1602.85 15
 1 2 27 2124.57 337.155 14
 1 2 27 1579.86 226.337 16
 -1 -2 27 2134.53 285.659 14
 -1 -2 27 1412.06 315.95 10
 1 2 27 2076.5 272.516 15
 1 2 27 2048.84 342.485 7
 -1 -2 27 2974.08 319.799 7
 1 2 27 1886.55 320.496 8
 -1 -2 27 2927.58 341.754 58
 1 2 27 2018.85 282.671 63
 1 2 27 2458.32 373.942 67
 1 2 27 2239.38 369.189 59
 1 2 27 2276.74 351.47 46
 1 2 27 2409.16 352.408 45
 1 2 27 1676.01 272.878 51
 1 2 27 1861.28 295.133 55
 1 2 27 2123.86 303.883 22
 -1 -2 27 2009.84 365.669 18
 1 2 27 1938.01 292.988 20
 1 2 27 2412.57 338.518 18
 1 2 27 1597.18 243.198 21
 1 2 27 2527.54 341.15 40
 1 2 27 1829.4 358.279 42
 1 2 27 2279.68 443.848 39
 -1 -2 27 1520.58 322.98 40
 -1 -2 27 1999.45 478.462 39
 -1 -2 27 1851.01 293.205 34
 -1 -2 27 1866.11 295.161 32
 -1 -2 27 1682.97 273.078 31
 -1 -2 28 66894 1828.42 7
 1 2 28 64118.9 1966.19 8
 1 2 28 68739.3 2001.71 7
 1 2 28 61384 1809.8 63
 1 2 28 67848.2 2009.22 67
 1 2 28 66253.1 2054.84 59
 -1 -2 28 65926 1854.95 58
 1 2 28 67930.5 1956.25 45
 1 2 28 65303 1973.8 46
 1 2 28 64467.6 1868.99 55
 1 2 28 62541.5 1662.17 16
 -1 -2 28 68237.1 2070.09 18
 1 2 28 63061.3 1851.41 20
 1 2 28 65681.6 1976.79 18
 1 2 28 65151.2 1833.32 22
 -1 -2 28 63044.7 2510.55 39
 1 2 28 64849.9 2412.31 39
 1 2 28 64117 2057.4 42
 -1 -2 28 67135.8 2031.61 40
 1 2 28 66435.5 1952.17 40
 -1 -2 28 65697.3 1852.42 31
 -1 -2 28 67066.7 1887.69 32
 -1 -2 28 64439.6 1866.96 34
 1 2 28 66273.8 1944.88 14
 -1 -2 28 66255.7 1765.81 14
 1 2 28 63299.1 1767.65 15
 -1 -2 28 64536.1 2032.45 10
 1 2 29 1148.78 226.263 15
 -1 -2 29 1275.29 311.909 10
 1 2 29 1407.32 299.86 12
 1 2 29 1850.89 321.934 14
 -1 -2 29 1488.76 252.62 14
 1 2 29 1462.44 318.31 7
 -1 -2 29 1120.57 244.907 7
 1 2 29 1342.93 291.018 8
 1 2 29 1252.92 331.188 67
 1 2 29 1668.81 367.568 59
 -1 -2 29 1035.1 259.133 58
 1 2 29 1396.03 311.766 45
 1 2 29 1432.31 306.374 46
 1 2 29 1272.93 253.645 20
 1 2 29 1698.95 314.536 18
 -1 -2 29 1207.24 306.978 18
 1 2 29 1281.33 253.325 22
 -1 -2 29 1440.5 301.5 40
 1 2 29 973.834 368.534 39
 -1 -2 29 1411 427.935 39
 1 2 29 1216.05 313.852 42
 1 2 29 1557.2 294.202 40
 -1 -2 29 1083.08 261.184 34
 -1 -2 29 1254.31 261.079 32
 -1 -2 29 1204.53 244.653 31
 1 2 30 38482.3 1382.65 7
 1 2 30 35155 1334.95 8
 -1 -2 30 37864.1 1229.52 7
 -1 -2 30 35543 1240.56 58
 1 2 30 38442.9 1449.01 59
 1 2 30 37664.2 1371.21 67
 -1 -2 30 37841.3 1248.32 66
 1 2 30 36133.7 1319.33 45
 1 2 30 35534.3 1333.45 46
 -1 -2 30 36434.6 1422.99 18
 1 2 30 37920.8 1253.86 22
 1 2 30 36967.1 1372.39 18
 1 2 30 38768.2 1355.7 40
 1 2 30 35481.3 1704.58 39
 1 2 30 35354.7 1416.91 42
 -1 -2 30 37871.2 1406.17 40
 -1 -2 30 37335.6 1837.22 39
 -1 -2 30 36859 1267.78 32
 -1 -2 30 34259.7 1205.62 31
 1 2 30 39863.8 1348.36 12
 -1 -2 30 36163.6 1400.74 10
 1 2 30 36549.5 1324.11 14
 -1 -2 30 36863.5 1176.36 14
 -1 -2 31 371.761 273.735 10
 1 2 31 670.595 228.252 12
 -1 -2 31 749.482 208.891 14
 1 2 31 889.772 258.601 14
 -1 -2 31 1275.6 246.46 7
 1 2 31 706.004 270.038 8
 1 2 31 573.141 261.15 67
 1 2 31 958.856 326.135 59
 -1 -2 31 959.935 234.042 66
 -1 -2 31 1169.01 247.022 58
 1 2 31 630.968 247.997 46
 1 2 31 672.605 264.81 45
 -1 -2 31 710.484 285.32 18
 1 2 31 663.434 208.639 22
 1 2 31 507.299 253.339 18
 1 2 31 698.848 317.691 39
 -1 -2 31 689.173 261.944 40
 -1 -2 31 762.055 220.386 32
 -1 -2 31 683.806 200.625 31
 -1 -2 32 25502.2 940.099 7
 -1 -2 32 23345.3 934.174 66
 1 2 32 24714.3 1118.22 59
 1 2 32 24147.5 959.846 68
 -1 -2 32 23533.6 940.275 58
 -1 -2 32 24125.3 932.186 67
 1 2 32 25670.8 1058.82 67
 1 2 32 26500.5 1053.25 45
 1 2 32 25226.5 1055.97 46
 -1 -2 32 25245.1 1128.53 18
 1 2 32 26499.6 979.346 22
 1 2 32 24072.8 1047.69 18
 -1 -2 32 23937.8 1064.25 40
 -1 -2 32 26254.2 980.063 32
 -1 -2 32 23628.1 896.529 31
 1 2 32 25030.4 1033.07 14
 1 2 32 27058.3 1038.37 12
 -1 -2 32 25178.8 1113.2 10
 -1 -2 32 25202 905.451 14
 -1 -2 33 1925.8 270.529 7
 -1 -2 33 2515.96 306.521 58
 -1 -2 33 3222.33 338.345 67
 1 2 33 2346.14 378.247 59
 -1 -2 33 2502.57 309.655 66
 1 2 33 2368.67 346.924 67
 1 2 33 2470.94 354.713 45
 1 2 33 1858.05 314.443 46
 1 2 33 2491.85 310.074 22
 1 2 33 1722.48 307.53 18
 -1 -2 33 2172.55 341.87 40
 -1 -2 33 1970.54 244.607 31
 -1 -2 33 2539.04 299.842 32
 1 2 33 2359.92 343.702 14
 1 2 33 2210.59 308.626 12
 -1 -2 33 2475 281.69 14
 -1 -2 34 28029 959.144 7
 1 2 34 28634.6 1150.76 59
 1 2 34 26159.1 1043.39 67
 -1 -2 34 26200.5 967.764 66
 -1 -2 34 26570.2 950.048 67
 -1 -2 34 26763.5 945.706 47
 1 2 34 28241 983.229 22
 -1 -2 34 28411.6 1115.22 40
 -1 -2 34 26121.1 950.909 32
 1 2 34 27579.1 1041.77 14
 -1 -2 34 28587.2 941.437 14
 1 2 34 29254 1035.3 12
 -1 -2 35 17384.8 692.746 7
 -1 -2 35 16738.9 711.484 66
 -1 -2 35 16375.4 684.258 67
 1 2 35 17580.6 845.96 59
 -1 -2 35 16788.5 684.375 47
 -1 -2 35 17349.4 718.601 22
 1 2 35 17732.2 710.586 22
 -1 -2 35 16336.1 790.247 40
 -1 -2 35 16821.7 689.049 32
 1 2 35 17553.6 740.581 12
 1 2 35 17184.3 761.618 14
 -1 -2 35 17615.6 681.252 14
 1 2 36 16479.8 763.773 59
 1 2 36 15389.3 707.104 64
 -1 -2 36 14713.2 609.527 67
 -1 -2 36 15169.5 644.73 66
 -1 -2 36 14214.8 591.197 47
 -1 -2 36 17202.9 668.911 22
 1 2 36 14974.2 610.962 22
 -1 -2 36 15447 722.156 40
 -1 -2 36 15025 610.972 7
 1 2 36 15269.8 647.498 12
 -1 -2 36 15564.7 611.388 14
 1 2 36 15379.6 680.92 14
 1 2 37 166.07 158.738 64
 -1 -2 37 337.129 149.8 66
 -1 -2 37 369.24 160.276 59
 -1 -2 37 252.449 140.256 67
 1 2 37 159.078 188.721 59
 -1 -2 37 163.331 113.784 47
 -1 -2 37 204.7 152.067 40
 -1 -2 37 325.631 155.688 22
 1 2 37 97.4324 118.822 22
 -1 -2 37 233.63 130.782 7
 -1 -2 37 289.606 143.536 14
 1 2 37 153.891 126.185 12
 1 2 37 -23.8636 157.17 14
 1 2 38 9420.23 500.101 59
 -1 -2 38 9048.43 424.603 59
 -1 -2 38 9414.36 398.046 67
 1 2 38 8263.99 445.212 64
 -1 -2 38 9556.35 482.14 40
 -1 -2 38 8777.45 398.085 7
 -1 -2 38 9324.78 428.977 22
 -1 -2 38 8555.65 391.583 14
 1 2 38 9707.6 460.76 14
 -1 -2 39 1287.17 149.754 14
 1 2 39 1251.91 193.185 59
 -1 -2 39 1178.03 157.304 59
 -1 -2 39 1112.71 140 67
 1 2 40 7099.37 320.296 14
 -1 3 40 554.866 119.183 59
 -1 3 39 2030.7 174.733 14
 1 -3 39 2058.23 185.904 12
 1 -3 38 3817.48 283.65 22
 -1 3 38 3601.62 299.749 59
 1 -3 38 3478.25 221.278 14
 -1 3 37 5427.45 329.411 45
 1 -3 37 5306.65 335.563 47
 -1 3 37 5350.8 402.874 18
 1 -3 37 5568.25 357.569 22
 1 -3 37 5257.08 369.038 40
 -1 3 37 5450.51 384.878 59
 -1 3 37 5006.13 320.401 14
 1 -3 37 4877.55 290.069 14
 1 -3 36 906.817 190.701 47
 -1 3 36 1369.46 214.198 45
 -1 3 36 1285.79 252.467 18
 1 -3 36 865.985 197.65 22
 1 -3 36 885.393 208.091 40
 -1 3 36 1207.8 244.14 59
 1 -3 36 952.214 165.786 14
 -1 3 36 1119.66 191.895 14
 -1 3 35 7237.87 443.846 7
 -1 3 35 7421.68 482.343 59
 -1 3 35 8079.33 443.081 45
 1 -3 35 8089.21 457.463 47
 -1 3 35 7872.92 509.303 18
 1 -3 35 7973.12 455.094 22
 1 -3 35 7953.78 498.755 40
 1 -3 35 7828.95 387.62 14
 -1 3 35 7457.45 412.955 14
 -1 3 34 4161.33 374.638 7
 1 -3 34 4203.7 350.613 67
 -1 3 34 4738.92 411.738 59
 -1 3 34 4587.24 375.056 45
 1 -3 34 4407.82 375.222 47
 1 -3 34 3521.36 286.381 21
 -1 3 34 4203.18 394.294 20
 -1 3 34 4633.67 429.439 18
 1 -3 34 4282.68 368.175 22
 1 -3 34 4305.31 409.448 40
 1 -3 34 3882.79 300.691 34
 1 -3 34 3659.86 289.939 32
 -1 3 34 4450.65 359.795 14
 1 -3 34 4515.07 328.364 14
 -1 3 33 4561.66 395.35 7
 1 -3 33 4488.5 338.079 59
 1 -3 33 4784.04 386.585 67
 -1 3 33 4516.93 419.475 59
 1 -3 33 4352.8 396.587 47
 1 -3 33 4460.52 358.073 46
 -1 3 33 5461.55 416.618 45
 1 -3 33 4381.18 360.978 21
 -1 3 33 4412.04 437.486 18
 -1 3 33 4695.2 426.755 20
 1 -3 33 4839.48 406.998 22
 1 -3 33 4477.92 443.29 40
 1 -3 33 4531.05 337.899 32
 1 -3 33 4831.71 346.318 34
 -1 3 33 4405.16 370.027 14
 1 -3 33 5126.66 365.558 14
 1 -3 33 4663.94 450.67 10
 -1 3 32 4622.15 407.603 7
 -1 3 32 4649.66 440.288 8
 1 -3 32 4241.76 342.537 59
 1 -3 32 4747.27 394.942 67
 1 -3 32 4022.1 365.233 46
 -1 3 32 3839.58 447.828 42
 -1 3 32 4031.72 384.571 45
 1 -3 32 4732.5 420.668 47
 1 -3 32 3851.44 357.251 21
 -1 3 32 4851.75 458.349 18
 -1 3 32 4010.94 407.203 20
 1 -3 32 4359.99 395.122 22
 1 -3 32 3701.77 419.615 40
 1 -3 32 4208.04 332.792 34
 1 -3 32 4250.04 348.228 32
 1 -3 32 4188.84 447.482 10
 -1 3 32 3984.52 360.698 14
 1 -3 32 4304.64 353.638 14
 1 -3 31 21668 814.739 7
 -1 3 31 23898.1 1026.24 8
 -1 3 31 22014.4 934.596 7
 1 -3 31 23517.7 957.445 66
 1 -3 31 24211.3 938.543 67
 1 -3 31 22477.6 865.124 59
 1 -3 31 25114.6 1013.62 47
 -1 3 31 22301.9 931.202 45
 -1 3 31 24060.3 1058.17 18
 1 -3 31 23483.9 947.984 21
 -1 3 31 24066.5 1029.38 20
 1 -3 31 24964.6 983.117 22
 -1 3 31 22491.4 1067.21 42
 1 -3 31 24072.5 1071.21 40
 1 -3 31 24228.4 895.545 32
 1 -3 31 25292.2 886.926 34
 1 -3 31 21729 1054.55 10
 1 -3 31 23706.3 867.784 14
 -1 3 31 23430.1 914.335 14
 1 -3 30 48613.7 1418.13 7
 -1 3 30 49904.8 1650.8 8
 -1 3 30 51874.6 1586.2 7
 1 -3 30 50413.6 1486.73 59
 -1 3 30 47700.2 1374.73 66
 1 -3 30 52039.8 1601.03 66
 1 -3 30 52114.8 1551.8 67
 1 -3 30 52828.2 1647.37 47
 -1 3 30 53210.9 1585.02 45
 1 -3 30 54234.7 1616.63 22
 1 -3 30 52840.2 1610.45 21
 -1 3 30 49117.3 1387.37 22
 -1 3 30 51796.2 1676.4 20
 1 -3 30 49895.7 2217.35 39
 -1 3 30 50442.8 2067.91 39
 1 -3 30 49305.5 1708.77 40
 -1 3 30 51190.5 1753.06 42
 1 -3 30 53052.8 1480.98 34
 1 -3 30 52757.1 1516.37 32
 -1 3 30 52039.1 1529.41 14
 1 -3 30 49921.7 1735.62 10
 1 -3 30 50791.9 1466.77 14
 -1 3 29 7685.36 572.749 8
 1 -3 29 7003.23 436.883 7
 -1 3 29 6806.5 499.219 7
 1 -3 29 7075.32 502.232 57
 1 -3 29 6852.51 462.07 59
 1 -3 29 6619.83 497.413 67
 -1 3 29 5642.13 382.49 66
 1 -3 29 7243.29 527.883 66
 1 -3 29 7518.5 544.617 47
 -1 3 29 6361.26 524.205 20
 1 -3 29 7103.78 521.345 21
 -1 3 29 6190.66 393.764 22
 1 -3 29 7771.81 539.64 22
 1 -3 29 6012.76 744.831 39
 -1 3 29 5970.16 686.539 39
 1 -3 29 6870.38 572.21 40
 -1 3 29 6759.44 593.084 42
 1 -3 29 7119.01 474.781 32
 1 -3 29 7367.54 459.128 34
 -1 3 29 6613.05 465.319 14
 1 -3 29 7581.18 467.504 14
 1 -3 29 6427.73 578.118 10
 -1 3 28 45083.7 1535.42 8
 1 -3 28 43592.9 1314.23 7
 -1 3 28 44576.3 1435.84 7
 1 -3 28 46380.1 1480.7 66
 1 -3 28 44158.6 1415.77 67
 1 -3 28 45188.9 1456.27 57
 1 -3 28 44788.6 1379.12 59
 -1 3 28 42544 1265.19 66
 1 -3 28 47959.2 1538.65 47
 1 -3 28 44929.5 1488.98 21
 1 -3 28 48209.2 1499.82 22
 -1 3 28 48136.7 1570.18 20
 -1 3 28 44961.1 1282.25 22
 -1 3 28 43506.5 1894.16 39
 1 -3 28 44517.3 2070.53 39
 1 -3 28 43065.6 1581.09 40
 -1 3 28 45817.9 1628.52 42
 1 -3 28 46221.5 1357.4 34
 1 -3 28 45022.2 1388.01 32
 1 -3 28 42965.4 1580.36 10
 1 -3 28 43551.6 1331.47 14
 -1 3 28 45569.3 1393.08 14
 -1 3 27 6391.01 522.396 8
 1 -3 27 6185.24 418.597 7
 -1 3 27 6139.68 461.066 7
 -1 3 27 6248.7 393.575 66
 1 -3 27 6520.95 485.538 57
 -1 3 27 5951.51 473.585 58
 1 -3 27 5881.88 484.482 66
 -1 3 27 6315.02 522.223 63
 1 -3 27 5832.03 462.488 67
 1 -3 27 6223.76 515.198 47
 1 -3 27 6556.96 501.333 22
 -1 3 27 6248.59 526.032 20
 1 -3 27 4969.99 685.812 39
 1 -3 27 6154.96 537.953 40
 -1 3 27 6479.32 576.223 42
 -1 3 27 5663.54 666.511 39
 1 -3 27 6128.73 419.57 34
 1 -3 27 6615.81 458.136 32
 -1 3 27 5611.8 429.249 14
 1 -3 27 6254.34 422.91 14
 1 -3 27 6262.89 553.796 10
 1 -3 26 9819.36 535.604 14
 -1 3 26 10990.8 585.485 14
 1 -3 26 10531.5 702.357 10
 -1 3 26 11001.8 677.071 63
 1 -3 26 10947.8 634.138 57
 1 -3 26 11121.4 635.595 66
 -1 3 26 11741.9 686.827 69
 -1 3 26 11013.2 604.415 56
 -1 3 26 11873.7 614.548 65
 1 -3 26 9801.96 587.214 67
 -1 3 26 11925.1 643.389 58
 -1 3 26 10649.8 513.409 66
 -1 3 26 10876.6 666.375 20
 1 -3 26 10684 629.639 22
 -1 3 26 11343 612.643 7
 1 -3 26 9817.94 524.907 7
 -1 3 26 10877.5 669.906 8
 1 -3 26 11379.5 970.226 39
 1 -3 26 9807.78 675.122 40
 -1 3 26 12338.9 921.361 39
 -1 3 26 10522.7 709.724 42
 1 -3 26 10600.6 549.017 34
 1 -3 26 10718.5 586.184 32
 -1 3 26 11440.5 506.698 31
 1 -3 25 89661.5 2486.18 10
 -1 3 25 86980.9 2223.35 14
 1 -3 25 85766.3 2178.49 14
 -1 3 25 88503.1 2396.82 8
 -1 3 25 88407.7 2273.64 7
 1 -3 25 87298.4 2182.27 7
 1 -3 25 91392.8 2351.96 66
 -1 3 25 86507.2 2302.51 58
 -1 3 25 92606.3 2281.77 65
 -1 3 25 88531.1 2423.41 63
 -1 3 25 87519.3 2268.18 56
 -1 3 25 92781.7 2420.79 69
 1 -3 25 85266.6 2261.82 67
 1 -3 25 88967.5 2365.47 57
 -1 3 25 91319.1 2433.44 20
 1 -3 25 87088.7 2479.17 40
 -1 3 25 88452.6 2846.38 39
 -1 3 25 92016.4 2373.88 40
 1 -3 25 84422.1 3004.8 39
 -1 3 25 86115.4 2483.54 42
 1 -3 25 87483.1 2247.17 32
 1 -3 25 88703.7 2192.17 34
 -1 3 25 89940.7 2117.56 31
 1 -3 24 28352.8 953.612 14
 1 -3 24 28646.5 1151.81 10
 -1 3 24 27543.4 969.647 14
 1 -3 24 27087.5 945.556 7
 -1 3 24 27457.9 1088.56 8
 -1 3 24 28008.8 1001.33 7
 -1 3 24 27576.6 1105.46 63
 -1 3 24 28484.5 1020.94 56
 1 -3 24 30815 1114.43 57
 -1 3 24 29879.9 1054.32 58
 1 -3 24 29440.6 1034.7 67
 1 -3 24 30638.9 1098.17 66
 -1 3 24 30525.5 1138.64 69
 -1 3 24 30832.7 1035.93 65
 1 -3 24 27021.8 1202.01 43
 -1 3 24 28496.7 1114.1 20
 -1 3 24 26102.6 1033.12 19
 -1 3 24 28464.8 1175.37 42
 1 -3 24 28654.2 1161.71 40
 -1 3 24 28432.8 1401.62 39
 1 -3 24 29122.6 1539.1 39
 -1 3 24 28353.6 1071.85 40
 1 -3 24 31217.6 1035.97 32
 1 -3 24 28972.8 963.03 34
 -1 3 24 27292 887.582 31
 1 -3 23 88444.5 2175.2 14
 -1 3 23 91649.1 2216.92 14
 1 -3 23 91508.8 2451.77 10
 -1 3 23 88657.3 2368.24 8
 -1 3 23 90587.7 2254.57 7
 1 -3 23 88558.7 2178.74 7
 -1 3 23 94072.6 2275.47 65
 1 -3 23 90769.9 2365.57 57
 1 -3 23 84808.2 2237.74 67
 -1 3 23 86075.6 2262.57 58
 -1 3 23 90019.6 2259.33 56
 -1 3 23 91478.2 2391.71 69
 1 -3 23 95005.6 2350.99 66
 1 -3 23 78467.1 2487.5 43
 -1 3 23 90747.2 2326.72 19
 -1 3 23 92771.5 2408.08 20
 1 -3 23 86599.3 2956.4 39
 1 -3 23 87379.7 2434.81 40
 -1 3 23 92066.1 2492.88 42
 -1 3 23 91924.5 2352.7 40
 -1 3 23 90196.6 2794.22 39
 1 -3 23 88353.5 2244.13 32
 1 -3 23 88413.4 2178.17 34
 1 -3 23 88269.1 2683.37 29
 -1 3 23 93462.2 2138.56 31
 -1 3 22 51193.7 1960.63 9
 1 -3 22 49856.1 1576.5 10
 -1 3 22 51053.6 1402.89 14
 1 -3 22 48317.3 1363.97 14
 -1 3 22 54514.4 1473.04 65
 -1 3 22 51361.2 1463.64 58
 1 -3 22 52232.9 1518.24 66
 1 -3 22 49665.6 1448.01 67
 1 -3 22 52715.6 1555.27 57
 -1 3 22 51277.5 1452.5 56
 -1 3 22 48038.3 1478.91 19
 -1 3 22 47178.3 1396.07 16
 -1 3 22 50574.7 1535.47 8
 -1 3 22 50563.8 1425.97 7
 1 -3 22 46988.2 1363.06 7
 -1 3 22 51737.7 1636.97 42
 -1 3 22 51146.6 1884.43 39
 1 -3 22 51632.9 2044.04 39
 1 -3 22 50357.9 1602.39 40
 -1 3 22 52318.3 1518.55 40
 -1 3 22 54037.3 1469.45 38
 1 -3 22 48990.6 1372.91 34
 1 -3 22 48670.9 1415.57 32
 -1 3 22 50300.3 1336.27 31
 1 -3 22 48010.8 1769.94 29
 1 -3 21 203703 4615.58 10
 -1 3 21 209044 4385.21 14
 1 -3 21 199600 4345 14
 -1 3 21 198631 5093.85 9
 -1 3 21 204387 4550.68 8
 -1 3 21 201556 4407.17 7
 1 -3 21 200916 4369.24 7
 1 -3 21 214154 4535.55 66
 -1 3 21 204996 4437.6 56
 -1 3 21 212846 4457.95 65
 -1 3 21 198965 4438.25 58
 1 -3 21 200425 4435.73 67
 -1 3 21 203811 4500.8 19
 -1 3 21 197971 4422.02 16
 -1 3 21 209561 5031.62 39
 -1 3 21 212521 4455.89 38
 -1 3 21 214155 4539.66 40
 1 -3 21 206905 5245.05 39
 1 -3 21 205548 4363.37 34
 1 -3 21 201229 4423.61 32
 -1 3 21 208310 4324.98 31
 1 -3 21 181510 4693.18 30
 1 -3 21 203709 4919.2 29
 -1 3 20 8253.11 699.203 9
 -1 3 20 9323.78 463.315 14
 1 -3 20 9089.62 447.644 14
 -1 3 20 8863.83 517.703 13
 1 -3 20 8644.97 536.55 10
 -1 3 20 8962.73 525.78 8
 -1 3 20 9360.7 473.783 7
 -1 3 20 9468.45 490.638 58
 1 -3 20 8786.46 488.341 67
 -1 3 20 10440.2 518.289 56
 -1 3 20 9924.7 509.306 65
 1 -3 20 10208.9 545.855 66
 -1 3 20 9240.43 534.38 55
 -1 3 20 9690.82 506.871 16
 -1 3 20 10167.6 527.612 19
 -1 3 20 9109.79 511.813 40
 -1 3 20 9790.54 493.017 38
 -1 3 20 9402.89 699.402 39
 1 -3 20 9351.72 770.307 39
 1 -3 20 9322.43 487.008 32
 -1 3 20 9117.25 397.845 35
 1 -3 20 8850.77 450.008 34
 1 -3 20 8766.79 652.664 29
 -1 3 20 10209 451.063 31
 -1 3 19 120361 2733.66 14
 1 -3 19 124343 2945.2 10
 -1 3 19 122028 2858.46 13
 -1 3 19 121629 3355.55 9
 1 -3 19 118421 2720.67 14
 1 -3 19 124402 3312.37 5
 -1 3 19 119320 2875.36 8
 -1 3 19 117369 2745.33 7
 1 -3 19 133117 2904.48 66
 -1 3 19 128082 2831.97 65
 -1 3 19 122917 2795.23 56
 -1 3 19 121147 2896.95 55
 -1 3 19 121219 3254.7 39
 -1 3 19 124857 2811.92 38
 -1 3 19 126599 2866.58 40
 1 -3 19 124025 3457.09 39
 1 -3 19 121670 3213.35 29
 -1 3 19 121348 2705.53 31
 -1 3 19 126661 2845.47 30
 -1 3 19 116036 2644.31 35
 1 -3 19 124472 2748.52 34
 1 -3 19 121913 2786.46 32
 -1 3 19 123125 2824.84 16
 -1 3 19 120241 2841.85 19
 -1 3 18 74334.2 1757.23 7
 1 -3 18 70955.7 2199.96 5
 -1 3 18 70368 1853.01 8
 -1 3 18 73044.3 1835.04 19
 -1 3 18 73593.6 1837.52 16
 -1 3 18 69024.9 1774.44 28
 -1 3 18 73781.9 1720.22 31
 1 -3 18 72025.7 2151.07 29
 -1 3 18 75614.3 1856.95 30
 -1 3 18 73399.5 2184.2 39
 -1 3 18 72605.7 1788.21 38
 1 -3 18 67532.8 2292.31 39
 -1 3 18 71838.9 1828.21 40
 -1 3 18 72413.6 1670 35
 1 -3 18 69643.6 1773.19 32
 1 -3 18 68609.1 1730.16 34
 1 -3 18 69210.9 1714.6 14
 -1 3 18 75198.7 2293.46 9
 -1 3 18 72611.9 1838.55 13
 1 -3 18 68923.6 1879.48 10
 -1 3 18 72374.1 1733.85 14
 -1 3 17 349535 7286.21 8
 1 -3 17 355404 7734.66 5
 -1 3 17 365042 7810.91 9
 -1 3 17 341965 7155.91 7
 -1 3 17 363836 7290.4 16
 -1 3 17 351203 7259.84 19
 1 -3 17 361858 7694.75 29
 -1 3 17 348208 7225.46 28
 -1 3 17 370030 7313.98 30
 -1 3 17 356515 7217.53 38
 1 -3 17 353930 7909.24 39
 -1 3 17 351216 7256.96 40
 -1 3 17 364612 7704.59 39
 -1 3 17 355854 7089.74 35
 1 -3 17 338746 7193.12 32
 1 -3 17 368728 7187.93 34
 1 -3 17 352044 7336.59 10
 -1 3 17 347357 7261.18 13
 -1 3 16 169506 4058.4 9
 1 -3 16 166913 4017.92 5
 -1 3 16 170057 3612.04 19
 -1 3 16 166176 3603.23 40
 -1 3 16 168554 3970.62 39
 1 -3 16 163824 4141.63 39
 1 -3 16 156724 3926.94 29
 -1 3 16 170109 3661.29 30
 -1 3 16 165981 3589.42 28
 -1 3 16 162502 3456.92 35
 -1 3 16 162395 3599.99 13
 -1 3 15 211787 4906.06 39
 1 -3 15 220398 5133.48 39
 -1 3 15 223651 4586.39 40
 -1 3 15 215338 4581.38 28
 1 -3 15 213002 4944.47 29
 -1 3 15 213749 4478.75 31
 -1 3 15 223925 4647.97 30
 -1 3 15 214772 4442.13 35
 1 -3 15 222029 4997.99 5
 -1 3 15 223514 5018.95 9
 1 -3 14 10110.7 671.159 39
 -1 3 14 9336 575.112 39
 -1 3 14 9382.04 434.104 40
 -1 3 14 8734.72 376.571 31
 1 -3 14 10150.2 619.655 29
 -1 3 14 8749.4 427.098 28
 -1 3 14 9468.19 467.361 30
 -1 3 14 9362.66 370.019 35
 -1 3 14 10034.8 622.054 9
 1 -3 14 9957.92 617.118 5
 -1 3 13 529253 10668.9 9
 1 -3 13 531303 10677.1 5
 1 -3 13 526196 10438.4 6
 -1 3 13 512447 10581.4 39
 1 -3 13 520680 10806 39
 -1 3 13 518193 10261.3 40
 -1 3 13 514622 10357.3 30
 1 -3 13 508433 10681.1 29
 -1 3 13 517490 10181.7 31
 -1 3 13 508909 10301 28
 -1 3 13 513619 10156.1 35
 1 -3 13 511309 10319.5 10
 -1 3 12 401.202 129.9 30
 1 -3 12 406.018 192.134 29
 -1 3 12 570.715 130.543 28
 1 -3 12 585.394 211.829 5
 -1 3 12 578.26 204.348 9
 1 -3 12 321.705 153.486 6
 1 -3 12 379.141 130.148 10
 -1 3 12 446.629 132.012 40
 1 -3 12 402.649 211.095 39
 -1 3 12 310.45 172.111 39
 1 -3 11 117162 2995.66 39
 -1 3 11 121555 2836.73 39
 1 -3 11 118731 2904.73 5
 -1 3 11 123381 2893.21 9
 1 -3 11 120265 2740.15 6
 -1 3 11 117106 2642.7 28
 1 -3 11 117468 2966.05 29
 -1 3 11 119119 2679.13 30
 -1 3 10 43749.6 1320.4 39
 1 -3 10 47492.1 1276.71 6
 1 -3 10 45819.2 1404.68 5
 -1 3 10 46525.5 1370.62 9
 -1 3 10 47561.2 1322.46 4
 -1 3 10 47715.7 1237.09 30
 1 -3 10 43448.6 1453.21 29
 -1 3 10 45358 1203.13 28
 -1 3 9 40553.3 1220.43 39
 1 -3 9 42912.3 1181.15 6
 -1 3 9 41508.2 1217.39 4
 -1 3 9 43760.9 1270.63 9
 -1 3 9 43467 1149.4 30
 1 -3 9 42845.4 1400.53 29
 -1 3 8 181013 3827.59 39
 -1 3 8 177870 3813.7 4
 -1 3 8 173343 3850.84 9
 1 -3 8 175236 3762.95 6
 -1 3 8 178238 3727.29 30
 -1 3 7 175953 3830.48 9
 -1 3 7 171458 3802.29 4
 1 -3 7 178787 3770.54 6
 -1 3 7 178354 3728.62 30
 1 -3 6 240603 4981.2 6
 -1 3 6 241388 5031.71 9
 -1 3 6 240603 4949.19 3
 -1 3 6 241262 5025 4
 -1 -3 -6 239080 4686.33 43
 -1 3 5 28319.3 827.025 3
 -1 3 5 28934.3 878.786 9
 1 3 -5 27990 755.733 4
 -1 3 5 29128.4 887.609 4
 -1 3 4 35846.4 973.311 3
 1 3 -4 37211.2 907.886 4
 -1 3 4 34549.9 1030.67 4
 1 3 -3 421858 8263.17 4
 -1 3 3 414796 8356.52 3
 -1 3 2 64361.5 1538.34 3
 1 3 -2 64143.4 1451.26 4
 -1 -3 -1 23588 667.842 29
 1 3 -1 22799.5 745.06 3
 1 3 -1 21233.5 708.923 2
 1 3 -1 22543.5 645.44 4
 1 3 -1 23673.5 791.106 1
 -1 -3 0 57945.6 1352.61 29
 1 3 0 55272.5 1301.08 4
 1 3 0 55533.1 1402.73 3
 1 3 0 53453.9 1366.19 2
 1 3 0 53822.6 1431.99 1
 1 3 1 19169.3 606.832 4
 1 3 1 21236.8 693.199 3
 1 3 1 19740.7 653.76 2
 1 3 1 18954.7 690.705 1
 1 3 2 62938.6 1526.83 2
 1 3 2 62553.4 1557.89 3
 1 3 2 59296 1560.55 1
 -1 -3 3 418458 8124.67 29
 1 3 3 426074 8106.69 3
 1 3 3 401909 8036.61 2
 1 3 4 32230 978.222 3
 1 3 4 32043.5 941.105 2
 -1 -3 5 28044.3 921.56 29
 1 3 5 27100.7 848.201 9
 1 3 5 26424.5 866.063 3
 1 3 5 26669.8 821.2 2
 1 3 6 226422 4773.53 9
 1 3 6 219429 4720.81 2
 -1 -3 7 189617 4044.99 29
 1 3 7 183713 3901.81 9
 1 3 8 186113 4064.59 39
 1 3 8 191324 4124.61 9
 -1 -3 8 184758 3882.11 5
 1 3 9 52589 1466.59 39
 -1 -3 9 57514 1647.08 29
 -1 -3 9 54773.1 1326.73 5
 1 3 9 55031.9 1521.91 9
 1 3 10 47575.3 1386.02 9
 -1 -3 10 45973.6 1182.79 5
 1 3 10 45867.3 1331.24 39
 -1 -3 11 125191 2790.59 34
 -1 -3 11 125408 2774.33 32
 -1 -3 11 126024 2798.75 5
 1 3 11 132015 3066.63 9
 1 3 11 130644 2996.23 39
 -1 -3 11 132524 3188.02 39
 -1 -3 12 207.568 141.331 10
 -1 -3 12 249.986 150.076 34
 -1 -3 12 265.403 126.817 32
 1 3 12 181.054 151.206 9
 1 3 12 220.391 155.116 39
 1 3 12 290.672 119.035 40
 -1 -3 12 179.353 177.792 39
 -1 -3 13 570296 10838.2 10
 1 3 13 547663 11092.8 39
 1 3 13 540914 10760.9 40
 -1 -3 13 539926 11297.3 39
 -1 -3 13 535215 10809.7 32
 -1 -3 13 522012 10815.1 34
 1 3 13 550840 11173.3 9
 1 3 14 10822.5 639.192 9
 -1 -3 14 9732.25 637.438 43
 -1 -3 14 8976.61 638.193 30
 1 3 14 9308.17 576.055 39
 1 3 14 10105.6 447.635 40
 -1 -3 14 10519.3 683.446 39
 -1 -3 14 11655.1 503.267 32
 -1 -3 14 10020 478.144 10
 1 3 15 214261 4866.03 9
 -1 -3 15 202962 4848.3 43
 -1 -3 15 198904 4909.6 30
 1 3 15 215930 4770.58 39
 -1 -3 15 221807 4995.84 39
 -1 -3 15 208958 4459.08 32
 -1 -3 15 205179 4457.84 10
 1 3 16 166161 3948.42 9
 -1 -3 16 152853 3980.34 30
 -1 -3 16 152915 3902.26 43
 -1 -3 16 162437 4024.41 39
 1 3 16 169218 3871.62 39
 -1 -3 16 153180 3499.03 32
 -1 -3 16 159968 3537.75 10
 -1 -3 17 350227 7826.74 30
 -1 -3 17 351447 7755.25 43
 -1 -3 17 365267 7347.98 18
 1 3 17 342151 7227.78 16
 1 3 17 365933 7672.56 39
 -1 -3 17 375048 7921.97 39
 1 3 17 359190 7235.51 40
 1 3 17 339927 7155.63 13
 1 3 17 355061 7169.53 15
 1 3 17 345083 7154.57 14
 -1 -3 17 360796 7308.42 10
 1 3 17 343769 7249.2 8
 1 3 17 358976 7770.25 9
 1 3 18 68852.3 1822.07 8
 -1 -3 18 67738.8 2241.21 30
 -1 -3 18 66419.9 2179.46 43
 1 3 18 68632.3 1802.79 16
 -1 -3 18 72737 1910.19 18
 1 3 18 71334.7 2152.6 39
 1 3 18 72400.8 1810.75 40
 -1 -3 18 69803 2290.44 39
 -1 -3 18 68690.4 1820.11 34
 1 3 18 72546.4 1759.64 15
 1 3 18 70268.3 1749.82 13
 1 3 18 70731.4 1747.08 14
 1 3 18 73156.6 2250.98 9
 -1 -3 18 70541.6 1868.05 10
 1 3 19 111403 2722.38 8
 -1 -3 19 114742 3238.73 30
 1 3 19 114265 2671.84 55
 -1 -3 19 113009 3164.28 43
 1 3 19 113590 2744.2 46
 1 3 19 109346 2679.47 16
 1 3 19 115757 2585.88 22
 1 3 19 109293 2596.38 21
 -1 -3 19 117556 2808.89 18
 -1 -3 19 116924 3295.93 39
 1 3 19 113209 3085.43 39
 1 3 19 117169 2703.95 40
 -1 -3 19 118516 2728.49 34
 1 3 19 114121 3186.17 9
 -1 -3 19 115306 2776.64 10
 1 3 19 111092 2620.14 13
 1 3 19 111818 2626.84 14
 -1 -3 19 120499 2572.87 14
 1 3 19 114268 2626.57 15
 1 3 20 7284.75 463.958 8
 -1 -3 20 6050.8 610.977 30
 1 3 20 7781.72 458.751 55
 1 3 20 7755.76 498.234 46
 -1 -3 20 6735 618.89 43
 -1 -3 20 6670.68 487.914 18
 1 3 20 6998.1 431.166 20
 1 3 20 7460.05 403.981 22
 1 3 20 7334.7 455.706 16
 1 3 20 7357.94 412.504 21
 1 3 20 7801.16 629.63 39
 -1 -3 20 6434.67 655.768 39
 1 3 20 7608.09 461.294 40
 -1 -3 20 7102.95 459.547 34
 -1 -3 20 7128.38 490.567 10
 -1 -3 20 6822.85 379.605 14
 1 3 20 7266.65 424.317 15
 1 3 20 7104.12 635.147 9
 1 3 20 7959.41 444.691 14
 1 3 20 7289.03 422.119 13
 1 3 21 193705 4311.28 13
 1 3 21 194913 4991.02 9
 1 3 21 197481 4312.08 15
 1 3 21 195201 4328.41 14
 -1 -3 21 203817 4232.44 14
 -1 -3 21 207192 4513.55 10
 1 3 21 194298 4428.68 8
 -1 -3 21 216739 4354.78 58
 1 3 21 198997 4458.37 46
 1 3 21 196275 4365.21 55
 -1 -3 21 195435 4931.24 43
 1 3 21 198974 4354.77 20
 1 3 21 195083 4365.35 16
 1 3 21 195137 4257.29 22
 1 3 21 191097 4260.74 21
 -1 -3 21 198472 4525.23 18
 1 3 21 198118 4894.32 39
 1 3 21 203072 4417.88 40
 -1 -3 21 197463 5103.73 39
 -1 -3 21 205627 4420.37 34
 -1 -3 21 195954 4419.87 32
 -1 -3 21 191873 4942.99 30
 -1 -3 22 49753.8 1593.41 10
 1 3 22 50971 1988.62 9
 1 3 22 52249.8 1499.75 14
 1 3 22 53229.8 1479.82 15
 1 3 22 53925.8 1563.46 12
 -1 -3 22 53782.7 1400.68 14
 1 3 22 48499 1455.15 13
 1 3 22 49331.1 1558.49 8
 -1 -3 22 57499.7 1470.62 7
 1 3 22 49960 1510.84 63
 -1 -3 22 57278.1 1502.5 58
 1 3 22 52104.1 1586.25 45
 -1 -3 22 50241.9 1916.49 43
 1 3 22 51434.3 1587.42 46
 1 3 22 52613.2 1524.03 55
 1 3 22 50461.4 1495.1 20
 1 3 22 52867.4 1511.91 16
 1 3 22 52991.5 1435.42 22
 -1 -3 22 52125.9 1649.3 18
 1 3 22 49913 1424.85 21
 -1 -3 22 54176.4 1658.58 40
 1 3 22 49597.6 1643.44 42
 1 3 22 53408.4 1553.29 40
 1 3 22 53665.8 1934.63 39
 -1 -3 22 48935.1 2021.7 39
 -1 -3 22 51455.2 1561 32
 -1 -3 22 54976 1561.93 34
 -1 -3 22 51766.4 1970.37 30
 -1 -3 23 93430.9 2527.59 10
 1 3 23 94365 2337.92 15
 1 3 23 96902.5 2442.4 12
 1 3 23 95806.6 2377.85 14
 -1 -3 23 95543.4 2251.5 14
 1 3 23 92951.1 2341.22 13
 -1 -3 23 98179.2 2314.28 7
 1 3 23 94529.3 2465.34 8
 -1 -3 23 99175.4 2355.44 58
 1 3 23 91088.8 2383.25 63
 1 3 23 91693.6 2386.89 55
 1 3 23 94809 2488.21 46
 1 3 23 94998.7 2400.1 51
 1 3 23 91756.1 2465.31 45
 -1 -3 23 87678.2 2838.9 43
 -1 -3 23 94676.3 2553.32 18
 1 3 23 93223 2386.3 20
 1 3 23 93236.5 2362.16 16
 1 3 23 93621.2 2287.58 22
 1 3 23 91343.7 2281.11 21
 1 3 23 92673.7 2869.85 39
 -1 -3 23 94762.1 2548.54 40
 1 3 23 100470 2457.51 40
 1 3 23 93424 2561.91 42
 -1 -3 23 96186.1 3093.57 39
 -1 -3 23 98751.9 2433.47 34
 -1 -3 23 94813.8 2449.33 32
 -1 -3 23 89614.6 2890.51 30
 1 3 24 28378.2 1068.66 12
 -1 -3 24 27841.8 1142.28 10
 1 3 24 27805.6 994.4 15
 1 3 24 29101.2 1042.19 14
 1 3 24 27156.7 996.929 13
 -1 -3 24 28535.5 934.219 14
 1 3 24 28499.2 1101.53 8
 -1 -3 24 29797.3 984.155 7
 -1 -3 24 31034.2 1027.91 58
 1 3 24 27782.2 1039.99 63
 1 3 24 29097.8 1062.48 55
 1 3 24 28854.1 1115.29 46
 1 3 24 30363.8 1137.57 45
 -1 -3 24 28900.1 1397.95 43
 1 3 24 27464.4 1034.67 51
 1 3 24 29520 1046.39 20
 -1 -3 24 28496.4 1168.55 18
 1 3 24 26993.7 995.397 16
 1 3 24 28881.2 972.283 22
 1 3 24 28962.7 1088.47 18
 1 3 24 27942.4 952.809 21
 1 3 24 29508.1 1422.72 39
 -1 -3 24 30315.7 1185.55 40
 1 3 24 29556.2 1087.89 40
 1 3 24 29725.9 1192.26 42
 -1 -3 24 28442.5 1519.36 39
 -1 -3 24 27195.7 1067.12 32
 -1 -3 24 30747.1 1083.17 34
 -1 -3 24 28001.5 1364.43 30
 -1 -3 25 85875.9 2097.87 14
 -1 -3 25 83874.6 2401.6 10
 1 3 25 86160.5 2197.68 15
 1 3 25 84265.1 2230.41 14
 1 3 25 87400.5 2299.79 12
 1 3 25 82076.5 2197.96 13
 -1 -3 25 87190.8 2156.88 7
 1 3 25 85347.1 2339.25 8
 1 3 25 82098.5 2281.44 7
 1 3 25 89372.4 2421.4 67
 -1 -3 25 85319.7 2187.64 58
 1 3 25 79846.1 2226.15 63
 1 3 25 81307.2 2345.14 59
 1 3 25 86809.8 2351.31 45
 -1 -3 25 81214.5 2697.67 43
 1 3 25 87283.9 2367.32 46
 1 3 25 84510.9 2253.6 51
 1 3 25 85315.8 2260.89 55
 1 3 25 84622.7 2151.05 22
 1 3 25 89405.6 2338.69 18
 -1 -3 25 84696 2426.54 18
 1 3 25 84446.2 2241.24 20
 1 3 25 86732.1 2187.33 16
 1 3 25 82947.9 2106.11 21
 1 3 25 84564 2442.24 42
 -1 -3 25 84212.8 2968.72 39
 -1 -3 25 84678.6 2417.66 40
 1 3 25 91793 2331.15 40
 1 3 25 86685 2793.21 39
 -1 -3 25 87881.2 2313.26 32
 -1 -3 25 84730.3 2255.45 34
 -1 -3 25 81164 2679.76 30
 -1 -3 26 9932.67 693.243 10
 1 3 26 11538.2 610.427 15
 -1 -3 26 11409.6 552.028 14
 1 3 26 11417.3 646.72 12
 1 3 26 11024.4 623.187 14
 1 3 26 10376 580.442 13
 -1 -3 26 11082.1 567.778 7
 1 3 26 10510 658.033 8
 1 3 26 10987.3 660.971 7
 1 3 26 12014.5 726.558 59
 1 3 26 10142.1 607.959 63
 -1 -3 26 10870.6 589.319 58
 1 3 26 10817.9 699.297 67
 -1 -3 26 9884.35 807.38 43
 1 3 26 11620.3 695.741 46
 1 3 26 11470.4 689.864 45
 1 3 26 11253.5 633.185 51
 1 3 26 11193.8 632.538 55
 -1 -3 26 11128.2 724.307 18
 1 3 26 11212.2 581.87 16
 1 3 26 11514.8 673.57 18
 1 3 26 11371 623.401 20
 1 3 26 11107.8 572.441 22
 1 3 26 12230.3 916.734 39
 1 3 26 10870.8 721.713 42
 -1 -3 26 10804.6 707.163 40
 -1 -3 26 10913.2 966.434 39
 -1 -3 26 10944.4 643.136 32
 -1 -3 26 10687.5 622.299 34
 -1 -3 26 10811.7 808.184 30
 -1 -3 27 5384.62 398.158 7
 1 3 27 4934.65 463.668 8
 1 3 27 5119.64 467.273 7
 1 3 27 5327.17 513.957 59
 1 3 27 4575.58 412.278 63
 1 3 27 6276.74 537.762 67
 -1 -3 27 5547.18 420.413 58
 1 3 27 5409.03 498.078 45
 1 3 27 5700.71 496.732 46
 1 3 27 5136.14 439.123 55
 1 3 27 5372.49 446.89 51
 1 3 27 5444.92 402.092 16
 1 3 27 5245.52 389.549 22
 1 3 27 5460.12 433.351 20
 1 3 27 5163.95 466.456 18
 -1 -3 27 5116.63 522.975 18
 1 3 27 5250.01 632.703 39
 1 3 27 5024.87 504.021 42
 -1 -3 27 5010.76 673.846 39
 -1 -3 27 4530.28 479.948 40
 -1 -3 27 5210.06 437.638 34
 -1 -3 27 5595.4 460.094 32
 -1 -3 27 4454.43 413.496 31
 -1 -3 27 4700.74 492.163 10
 1 3 27 4921.77 413.475 13
 1 3 27 5062.48 410.834 15
 -1 -3 27 5256.75 378.379 14
 1 3 27 5528.49 454.005 12
 1 3 27 5274.17 445.253 14
 -1 -3 28 41734.1 1273.64 7
 1 3 28 42018.6 1460.17 8
 1 3 28 39708.9 1409.6 7
 1 3 28 42343.7 1512.43 59
 -1 -3 28 42123.1 1314.47 58
 1 3 28 39729.7 1341.4 63
 1 3 28 42925 1500.41 67
 1 3 28 38411.3 1329.32 51
 1 3 28 41031.1 1384.92 55
 1 3 28 42683.8 1451.37 45
 1 3 28 40775.1 1442.86 46
 1 3 28 41392.3 1429.85 18
 1 3 28 40711.5 1335.21 20
 -1 -3 28 39840.4 1516.47 18
 1 3 28 40607.5 1277.46 22
 1 3 28 39078.2 1225.82 16
 1 3 28 39928.1 1791.22 39
 1 3 28 42074.7 1542.58 42
 -1 -3 28 41859.8 1515.77 40
 -1 -3 28 37911.3 1903.4 39
 -1 -3 28 41485.3 1376.96 34
 -1 -3 28 43008 1408.83 32
 -1 -3 28 39556 1366.62 31
 1 3 28 40145.1 1308.94 15
 1 3 28 40912.2 1371.24 14
 -1 -3 28 40300.7 1225.04 14
 -1 -3 28 38549.9 1491.94 10
 1 3 28 42413.5 1404.7 12
 1 3 29 4792.85 470.688 8
 -1 -3 29 6446.84 436.347 7
 1 3 29 5619.57 479.049 68
 -1 -3 29 5833.98 429.62 67
 1 3 29 5386.58 531.859 59
 1 3 29 5629.51 525.986 67
 1 3 29 4921.25 422.034 63
 -1 -3 29 5798.68 438.851 58
 1 3 29 5235.47 431.081 51
 1 3 29 5590.2 509.289 46
 1 3 29 5550.81 496.383 45
 1 3 29 5413.59 462.61 55
 1 3 29 5344.25 484.73 18
 1 3 29 5078.41 421.983 20
 1 3 29 5565.01 413.776 22
 1 3 29 5760.26 390.759 16
 -1 -3 29 5724.1 537.427 18
 -1 -3 29 6128.15 550.38 40
 1 3 29 5359.75 633.042 39
 -1 -3 29 5085.57 703.966 39
 1 3 29 5251.22 527.285 42
 -1 -3 29 5710.63 459.486 34
 -1 -3 29 5498.64 457.593 31
 -1 -3 29 6098.2 486.339 32
 1 3 29 5146.44 417.969 15
 -1 -3 29 5794.89 539.736 10
 -1 -3 29 5809.53 405.248 14
 1 3 29 5648.81 468.736 14
 1 3 29 5871.82 473.857 12
 1 3 30 51717.8 1674.04 8
 -1 -3 30 50359.9 1461.85 7
 1 3 30 51312.9 1596.55 68
 1 3 30 53320.6 1736.09 59
 -1 -3 30 51605.5 1481.06 67
 1 3 30 51162.9 1544.54 63
 -1 -3 30 48851 1483.61 58
 1 3 30 51698.7 1682.85 67
 1 3 30 52793.6 1658.34 45
 1 3 30 51577 1665.34 46
 1 3 30 48703.1 1377.8 16
 1 3 30 48249.9 1611.25 18
 1 3 30 50520.9 1473.72 22
 1 3 30 48527.3 1514.28 20
 1 3 30 49020.2 2036.84 39
 -1 -3 30 50250.3 1713.75 40
 1 3 30 48657.1 1731.21 42
 -1 -3 30 47031.4 2158.84 39
 -1 -3 30 52819.1 1600.43 32
 -1 -3 30 48882.5 1540.91 34
 -1 -3 30 47784 1529.89 31
 1 3 30 53740.7 1607.16 12
 1 3 30 51139.7 1587.99 14
 -1 -3 30 50120 1427.72 14
 1 3 30 49458.5 1486.45 15
 -1 -3 30 49896.4 1732.59 10
 -1 -3 31 24573.7 895.622 7
 1 3 31 24004.2 1036.92 8
 1 3 31 24665.6 1054.98 67
 1 3 31 24591.4 1097.33 59
 -1 -3 31 23169.6 901.895 58
 1 3 31 23878.8 965.776 68
 -1 -3 31 24819.5 905.514 67
 1 3 31 22679.3 1015 46
 1 3 31 23573.2 1017.64 45
 1 3 31 23852.6 1021.41 18
 1 3 31 24416.9 900.192 22
 1 3 31 23276.2 794.315 16
 1 3 31 25022.2 1122.12 42
 -1 -3 31 23701.7 1074.14 40
 -1 -3 31 25643 992.333 32
 -1 -3 31 24248.9 949.155 31
 -1 -3 31 25276.4 878.761 14
 1 3 31 24891.9 987.31 12
 -1 -3 31 23130.4 1082.73 10
 1 3 31 25406.8 1005.22 14
 1 3 31 22377.6 873.386 15
 1 3 32 5065.93 461.906 8
 -1 -3 32 5395.35 385.565 7
 1 3 32 4982.84 498.578 59
 -1 -3 32 5271.31 396.866 58
 1 3 32 5450.81 483.839 67
 -1 -3 32 4972.27 375.406 67
 1 3 32 4848.63 402.258 68
 1 3 32 5586.1 486.416 45
 1 3 32 5313.61 385.682 22
 1 3 32 5082.03 454.703 18
 -1 -3 32 5119.36 484.207 40
 -1 -3 32 4684.85 403.065 32
 -1 -3 32 4849.09 390.128 31
 1 3 32 5301.59 423.742 12
 -1 -3 32 5015.83 492.015 10
 -1 -3 32 5306.25 368.206 14
 1 3 32 4940.17 438.784 14
 -1 -3 33 4603.73 347.716 7
 1 3 33 4361.68 453.965 59
 -1 -3 33 4800.58 359.161 67
 1 3 33 5033.82 454.923 67
 -1 -3 33 4558.64 368.335 58
 1 3 33 4639.98 431.134 45
 1 3 33 5145.47 359.376 22
 1 3 33 4197.68 409.439 18
 -1 -3 33 4886 464.444 40
 -1 -3 33 4720.1 384.836 32
 -1 -3 33 4275.18 340.808 31
 -1 -3 33 3929.65 419.107 10
 1 3 33 4451.79 380.242 12
 -1 -3 33 4709.62 344.918 14
 1 3 33 4517.3 401.455 14
 -1 -3 34 3309.73 291.633 7
 1 3 34 3045.72 381.247 59
 1 3 34 2667.27 313.317 64
 -1 -3 34 3270.88 293.36 67
 1 3 34 3266.32 367.811 67
 1 3 34 3486.24 366.617 45
 1 3 34 3517.41 281.333 22
 -1 -3 34 2932.97 357.039 40
 -1 -3 34 3339.01 325.393 32
 1 3 34 3452.17 344.069 14
 1 3 34 3801.14 331.185 12
 -1 -3 34 3611.38 297.929 14
 -1 -3 35 7991.57 420.493 7
 -1 -3 35 8050.12 447.408 47
 1 3 35 8130.76 565.263 59
 1 3 35 8090.16 520.72 67
 -1 -3 35 8170.76 421.889 67
 1 3 35 7719.2 481.807 64
 -1 -3 35 8218.61 528.246 40
 -1 -3 35 8136.62 458.375 32
 1 3 35 7454.36 473.064 14
 -1 -3 35 7990.97 415.2 14
 1 3 35 8080.54 456.347 12
 -1 -3 36 1684.19 190.488 7
 -1 -3 36 1525.82 207.409 47
 1 3 36 2060.71 270.981 67
 1 3 36 1600.62 282.713 59
 1 3 36 2024.49 241.688 64
 -1 -3 36 1298.56 184.161 67
 -1 -3 36 1700.38 253.814 40
 -1 -3 36 1521.11 199.755 32
 1 3 36 1315.23 189.344 12
 -1 -3 36 1431.92 191.924 14
 1 3 36 1783.21 248.04 14
 1 3 37 4982.85 333.61 64
 1 3 37 5284.6 406.054 59
 -1 -3 37 4793.25 270.647 67
 -1 -3 37 5013.38 310.596 59
 1 3 37 5261.49 370.616 67
 -1 -3 37 5147.16 365.968 40
 -1 -3 37 4777.05 281.937 7
 -1 -3 37 5334.88 298.416 14
 1 3 37 4455.21 327.512 14
 -1 -3 37 5082.64 305.186 47
 1 3 38 2827.73 227.378 64
 -1 -3 38 2944.51 214.397 59
 1 3 38 3119.46 270.32 67
 1 3 38 3101.19 298.544 59
 -1 -3 38 2528.29 188.927 7
 -1 -3 38 3185.83 212.164 14
 -1 -3 39 2080.21 181.26 22
 1 3 39 1965.19 186.132 14
 -1 4 39 7021.2 317.859 67
 -1 4 39 7022.97 331.811 59
 -1 4 38 18079 618.131 67
 1 -4 38 19185.3 617.304 22
 -1 4 38 17167.8 653.481 18
 1 -4 37 2754.09 253.266 40
 1 -4 37 2836.16 249.354 22
 -1 4 37 2456.87 252.661 59
 -1 4 37 2894.64 263.063 67
 -1 4 37 2555.48 247.362 45
 1 -4 37 2292.1 222.024 47
 -1 4 36 8294.42 451.664 45
 1 -4 36 9257.61 459.028 47
 1 -4 36 9443.29 463.547 22
 -1 4 36 9817.89 533.729 18
 1 -4 36 8922.81 489.726 40
 -1 4 36 9008.29 497.316 59
 -1 4 36 8569.57 469.5 67
 -1 4 36 8363.92 406.079 14
 -1 4 35 240.711 177.791 67
 -1 4 35 277.757 182.122 59
 1 -4 35 331.648 176.05 47
 -1 4 35 272.607 179.648 45
 1 -4 35 415.268 183.366 22
 -1 4 35 63.2991 171.788 18
 1 -4 35 489.844 178.685 40
 1 -4 35 331.979 128.153 34
 1 -4 35 283.948 130.822 32
 1 -4 35 198.946 122.201 14
 -1 4 35 322.56 144.506 14
 -1 4 34 9887.71 568.18 67
 -1 4 34 9832.05 571.053 59
 1 -4 34 10392.9 552.759 47
 -1 4 34 11060.8 568.075 45
 -1 4 34 9923.46 594.495 18
 -1 4 34 9903.03 574.378 20
 1 -4 34 11232.5 554.293 22
 1 -4 34 9606.41 482.43 21
 1 -4 34 9821.05 584.929 40
 1 -4 34 9775.09 476.717 32
 1 -4 34 10173.1 478.632 34
 1 -4 34 9859.76 445.078 14
 -1 4 34 9904.83 490.437 14
 1 -4 34 10878.3 626.029 10
 -1 4 33 3196.32 362.447 8
 -1 4 33 3178.91 321.374 7
 -1 4 33 2764.14 331.749 59
 -1 4 33 2543.64 314.206 45
 1 -4 33 2219.86 308.154 47
 -1 4 33 2773.17 378.21 42
 -1 4 33 2983.28 351.253 20
 1 -4 33 2629.68 306.716 22
 1 -4 33 2678.07 287.236 21
 -1 4 33 3107.56 362.163 18
 1 -4 33 2538.69 335.515 40
 1 -4 33 2465.45 266.694 32
 1 -4 33 2804.68 274.903 34
 1 -4 33 2772.89 255.643 14
 1 -4 33 3187.01 370.429 10
 -1 4 33 2889.74 284.36 14
 -1 4 32 19655.7 892.247 8
 -1 4 32 18928 813.528 7
 -1 4 32 19720.6 866.406 59
 1 -4 32 19964.6 844.204 47
 1 -4 32 18626.5 743.32 46
 -1 4 32 20108 851.769 45
 -1 4 32 21015.5 935.115 18
 -1 4 32 19896 886.889 20
 1 -4 32 19505.3 811.722 22
 1 -4 32 20193.3 819.562 21
 -1 4 32 18369.4 925.619 42
 1 -4 32 18441 894.934 40
 1 -4 32 18498.3 733.729 34
 1 -4 32 18580.9 754.295 32
 1 -4 32 18414.9 906.435 10
 1 -4 32 19088.2 708.718 14
 -1 4 32 19281.8 762.234 14
 -1 4 31 8227.3 576.314 8
 -1 4 31 8032.76 519.791 7
 -1 4 31 7853.75 546.39 59
 1 -4 31 6764.64 453.116 67
 1 -4 31 7158.74 499.872 66
 -1 4 31 7771.84 541.532 45
 1 -4 31 7070.04 514.246 47
 1 -4 31 6841.79 551.503 40
 -1 4 31 7676.79 610.173 42
 1 -4 31 7190.27 425.932 14
 -1 4 31 7875.01 474.852 14
 1 -4 31 7684.2 594.706 10
 1 -4 31 7508.77 471.888 32
 1 -4 31 7788.37 461.667 34
 -1 4 31 9450.91 621.99 18
 1 -4 31 7657.78 507.989 22
 1 -4 31 7008.18 495.9 21
 -1 4 31 8093.38 568.541 20
 -1 4 30 38876.5 1381.08 8
 -1 4 30 35825 1252.19 7
 1 -4 30 39445.2 1337.54 21
 -1 4 30 39053.4 1388.01 20
 1 -4 30 40259.4 1297.73 22
 -1 4 30 38567.8 1339.02 59
 1 -4 30 38577.2 1220.17 67
 1 -4 30 38134.2 1277.89 66
 1 -4 30 36556.2 1209.51 57
 1 -4 30 36852.2 1411.38 40
 -1 4 30 39508.7 1472.28 42
 1 -4 30 40778.6 1219.08 34
 1 -4 30 38745.2 1237.29 32
 1 -4 30 37788.2 1149.28 14
 -1 4 30 37473.4 1202.47 14
 1 -4 30 39401.7 1452.56 10
 -1 4 29 31190.4 1224.88 8
 -1 4 29 30823.6 1131.23 7
 1 -4 29 34121.9 1173.23 22
 1 -4 29 33893 1228.44 21
 -1 4 29 31941 1240.75 20
 -1 4 29 33380 1271.26 63
 1 -4 29 31907.7 1150.43 66
 1 -4 29 31686.4 1114.31 57
 1 -4 29 32756.1 1105.02 67
 1 -4 29 31539.8 1288.48 40
 -1 4 29 30242.9 1285.61 42
 1 -4 29 30286.2 1672.15 39
 1 -4 29 33692.1 1087.91 34
 1 -4 29 34977 1144.14 32
 1 -4 29 31253.1 1295.9 10
 1 -4 29 30854.6 1019.47 14
 -1 4 29 32430.9 1083.18 14
 -1 4 28 21103.5 976.644 8
 -1 4 28 21949.6 896.964 7
 1 -4 28 21908.6 910.598 22
 -1 4 28 23144.7 1017.44 20
 1 -4 28 23405.2 936.285 66
 1 -4 28 21819.5 869.369 67
 1 -4 28 22236 904.497 57
 -1 4 28 21241 990.247 63
 -1 4 28 22926.2 1081.75 42
 1 -4 28 18652 1308.61 39
 1 -4 28 20984 1030.91 40
 1 -4 28 24347.5 913.988 32
 1 -4 28 22513.2 850.571 34
 1 -4 28 20592.2 789.287 14
 1 -4 28 21524.7 1037.73 10
 -1 4 28 20339.6 824.555 14
 -1 4 27 22009.8 975.992 8
 -1 4 27 21628.1 885.473 7
 1 -4 27 21554.6 898.653 22
 -1 4 27 21406.6 980.118 20
 1 -4 27 22522.5 909.944 66
 1 -4 27 22160.1 865.347 67
 1 -4 27 20044 876.13 57
 1 -4 27 20207.3 1009.98 40
 -1 4 27 21611.6 1039.17 42
 1 -4 27 19491 1317.87 39
 1 -4 27 22446.5 877.94 32
 1 -4 27 20208.1 809.292 34
 1 -4 27 19752.2 770.559 14
 1 -4 27 19505.4 993.882 10
 -1 4 27 20654 811.807 14
 -1 4 26 4025.77 421.358 8
 -1 4 26 4342.99 383.215 7
 1 -4 26 3833.3 361.312 67
 -1 4 26 3991.51 383.578 56
 1 -4 26 3432.43 363.948 57
 1 -4 26 3816.12 378.822 66
 -1 4 26 4316.9 403.835 65
 -1 4 26 4154.36 430.737 20
 1 -4 26 4069.83 380.153 22
 -1 4 26 3652.26 449.771 42
 1 -4 26 3185.19 403.83 40
 1 -4 26 3618.95 592.73 39
 1 -4 26 4026.7 367.862 32
 1 -4 26 3460.46 329.493 34
 1 -4 26 3752.37 313.913 14
 -1 4 26 3756 330.376 14
 1 -4 26 4256.81 455.355 10
 -1 4 25 8433.33 583.475 8
 -1 4 25 9272.39 534.348 7
 -1 4 25 8956.7 558.346 56
 1 -4 25 9000.8 550.646 66
 -1 4 25 9013.12 551.855 65
 1 -4 25 8952.19 524.01 67
 1 -4 25 8653.51 556.798 57
 1 -4 25 6469.98 608.857 43
 -1 4 25 9808.21 625.516 20
 -1 4 25 8147.5 550.644 19
 -1 4 25 8639.67 634.325 42
 -1 4 25 9040.54 800.986 39
 1 -4 25 6834.69 780.179 39
 1 -4 25 8249.42 624.841 40
 1 -4 25 9191.34 529.048 32
 1 -4 25 8779.3 491.339 34
 -1 4 25 8644.76 481.245 14
 1 -4 25 8369.39 457.023 14
 1 -4 25 8596.06 623.777 10
 -1 4 24 1525.83 221.947 14
 1 -4 24 1837.66 231.18 14
 1 -4 24 2070.84 339.991 10
 -1 4 24 2067.11 309.88 13
 -1 4 24 2091.24 325.724 8
 -1 4 24 1505.17 242.616 7
 -1 4 24 1591.8 396.633 9
 1 -4 24 2431.31 299.28 67
 -1 4 24 2178.45 298.676 56
 1 -4 24 2274.52 299.861 66
 -1 4 24 2331.52 299.822 65
 1 -4 24 2674.34 329.113 57
 1 -4 24 1744.67 346.228 43
 -1 4 24 2371.8 339.382 20
 -1 4 24 1797.13 281.819 19
 -1 4 24 1698.85 380.397 39
 -1 4 24 1985.2 336.417 42
 1 -4 24 1675.85 417.997 39
 1 -4 24 1843.39 331.641 40
 1 -4 24 2002.64 260.846 34
 1 -4 24 2269.9 291.027 32
 1 -4 24 2128.1 388.625 29
 -1 4 24 2041.08 218.708 31
 1 -4 23 4512.39 453.322 10
 -1 4 23 3316.3 304.428 14
 -1 4 23 4141.36 400.365 13
 -1 4 23 3842.17 568.367 9
 1 -4 23 4453.34 325.971 14
 -1 4 23 3910.26 402.934 69
 -1 4 23 4250.88 390.066 65
 1 -4 23 4584.4 377.848 67
 1 -4 23 4980.77 416.164 66
 1 -4 23 5141.57 434.366 57
 -1 4 23 3981.03 367.025 58
 -1 4 23 4023.88 376.504 56
 -1 4 23 3839.59 378.007 19
 -1 4 23 3915.08 403.928 8
 -1 4 23 4209.2 352.434 7
 -1 4 23 4499.82 566.657 39
 -1 4 23 4513.89 384.635 38
 1 -4 23 4177.91 601.766 39
 1 -4 23 4203.03 364.062 32
 1 -4 23 4763.49 354.203 34
 1 -4 23 4011.56 503.318 29
 -1 4 23 3957.47 288.412 31
 1 -4 22 97679.3 2683.84 10
 -1 4 22 102781 3168.4 9
 1 -4 22 98058.2 2363.35 14
 -1 4 22 101109 2598.53 13
 -1 4 22 98117.8 2400.84 14
 -1 4 22 111129 2583.88 65
 -1 4 22 105667 2651.49 69
 1 -4 22 101738 2482.14 67
 -1 4 22 104027 2544.21 56
 1 -4 22 104854 2534.25 66
 -1 4 22 97053.2 2492.41 58
 -1 4 22 104060 2584.91 19
 -1 4 22 102700 2545.5 16
 -1 4 22 100278 2611.41 8
 -1 4 22 100081 2476.26 7
 -1 4 22 107248 3093.64 39
 -1 4 22 109019 2544.27 38
 1 -4 22 95469.1 3254.47 39
 1 -4 22 103922 2442.75 34
 1 -4 22 105743 2511.81 32
 -1 4 22 104283 2358.9 31
 1 -4 22 104722 3011.82 29
 -1 4 21 6881.87 676.141 9
 -1 4 21 6183.17 454.82 13
 -1 4 21 6309.98 382.317 14
 1 -4 21 5582 346.656 14
 1 -4 21 5753.66 480.592 10
 -1 4 21 6492.35 408.663 7
 -1 4 21 6366.8 476.71 8
 -1 4 21 7365.41 522.514 63
 -1 4 21 7016.84 453.732 56
 1 -4 21 5903.62 408.373 67
 1 -4 21 6004.09 420.341 66
 -1 4 21 7019.1 467.531 65
 -1 4 21 5989.51 414.201 58
 -1 4 21 6297.98 475.694 69
 -1 4 21 6861.87 463.065 16
 -1 4 21 6276.57 445.548 19
 -1 4 21 6410.42 423.216 38
 -1 4 21 6298.96 616.939 39
 1 -4 21 5749.47 671.067 39
 -1 4 21 7376.59 370.986 35
 1 -4 21 6114.95 411.911 32
 1 -4 21 5512.72 373.865 34
 -1 4 21 6698.31 363.017 31
 1 -4 21 5855.07 572.131 29
 -1 4 20 30673.4 1408.81 9
 -1 4 20 27786.5 877.418 14
 1 -4 20 25313.3 834.185 14
 -1 4 20 28569.3 1015.82 13
 1 -4 20 26076.8 1047.57 10
 -1 4 20 28466.5 1030.66 8
 -1 4 20 28204.3 923.103 7
 1 -4 20 27759.3 1306.99 5
 -1 4 20 29043.6 985.111 56
 -1 4 20 28635.3 1067.32 63
 -1 4 20 27487.3 941.251 58
 1 -4 20 27019.7 927.194 67
 1 -4 20 28693 971.905 66
 -1 4 20 28539.9 1041.49 69
 -1 4 20 29513.6 1013.82 53
 -1 4 20 27783.8 1048.46 55
 -1 4 20 29646.2 1015.34 19
 -1 4 20 29452.9 1019.62 16
 -1 4 20 28257.3 952.811 38
 -1 4 20 27103.3 1269.27 39
 1 -4 20 28184 1453.61 39
 1 -4 20 26889.5 931.182 32
 -1 4 20 28774.9 855.022 35
 1 -4 20 29142 916.991 34
 -1 4 20 28818.2 865.805 31
 1 -4 20 27486.9 1263.44 29
 -1 4 19 13140.3 646.126 15
 1 -4 19 13836 533.736 14
 -1 4 19 12580.4 528.89 14
 1 -4 19 13333.5 683.722 10
 -1 4 19 13257.6 636.001 13
 -1 4 19 12709.4 871.251 9
 -1 4 19 12984.4 559.966 7
 -1 4 19 14011.3 660.552 8
 1 -4 19 14422 880.069 5
 -1 4 19 12484.8 572.657 58
 -1 4 19 13634.2 661.858 69
 -1 4 19 12951.6 666.129 63
 -1 4 19 13580.3 618.013 56
 1 -4 19 14483.7 624.572 66
 -1 4 19 13642.1 631.035 53
 -1 4 19 13835.4 670.188 55
 -1 4 19 13318.1 642.677 16
 -1 4 19 13469.3 643.984 17
 -1 4 19 13095.3 619.843 19
 -1 4 19 13797 849.325 39
 1 -4 19 13776.2 961.614 39
 -1 4 19 12827.7 584.914 38
 1 -4 19 14825.2 587.006 34
 1 -4 19 13992.6 597.02 32
 -1 4 19 13775.3 525.369 35
 -1 4 19 13032.4 518.463 31
 1 -4 19 15153.5 878.977 29
 -1 4 18 13123.8 646.187 15
 -1 4 18 14146.2 537.886 14
 1 -4 18 13260.5 669.342 10
 -1 4 18 13497.6 628.403 13
 -1 4 18 14759.6 904.629 9
 -1 4 18 14018.9 570.507 7
 1 -4 18 14259.5 859.225 5
 -1 4 18 14691.7 666.067 8
 -1 4 18 13521.2 662.87 63
 -1 4 18 14656.2 674.343 69
 -1 4 18 14688.8 622.551 56
 -1 4 18 13797.9 626.158 53
 -1 4 18 14842.9 680.956 55
 1 -4 18 13614.3 950.333 39
 -1 4 18 14162.8 843.267 39
 -1 4 18 14412 605.123 38
 -1 4 18 14284.1 534.331 31
 1 -4 18 13992.9 831.452 29
 1 -4 18 13386 581.721 32
 -1 4 18 14175.7 532.564 35
 -1 4 18 15182.6 677.199 16
 -1 4 18 14772.7 641.881 19
 -1 4 17 74971.5 2310.17 9
 1 -4 17 73594.3 2245.04 5
 -1 4 17 71526.4 1870.73 8
 -1 4 17 69501.1 1733.3 7
 -1 4 17 77633.9 1928.73 16
 -1 4 17 73260.9 1851.63 19
 1 -4 17 76616.4 2239.8 29
 -1 4 17 72032.4 1703.38 31
 -1 4 17 71447.8 1799.13 38
 -1 4 17 74243.9 2207.1 39
 1 -4 17 71010.7 2402.73 39
 -1 4 17 74237.2 1709.44 35
 1 -4 17 70785.5 1784.71 32
 -1 4 17 67924.5 1684.44 14
 -1 4 17 70284.6 1883.8 15
 1 -4 17 70752.3 1926.75 10
 -1 4 17 72847.3 1860.12 13
 -1 4 16 75055.8 2249.63 9
 1 -4 16 71279.4 2181.67 5
 -1 4 16 69977.9 1698.45 7
 -1 4 16 71287.8 1831.03 8
 -1 4 16 73016 1818.76 19
 -1 4 16 74110.9 1890.51 16
 -1 4 16 72814.1 1682.74 31
 1 -4 16 75743.9 2204.2 29
 -1 4 16 72312.8 1748.14 28
 -1 4 16 70760.5 1766.83 38
 1 -4 16 69921.5 2341.09 39
 -1 4 16 72916.2 2153.06 39
 -1 4 16 69601.9 1676.74 35
 1 -4 16 70998.9 1885.2 10
 -1 4 16 66541.1 1830.02 15
 -1 4 16 70867.6 1811.28 13
 -1 4 15 34209.9 1342.25 9
 1 -4 15 35721.6 1344.16 5
 -1 4 15 33151.5 1038.62 8
 -1 4 15 34834.9 1104.55 16
 -1 4 15 34058.4 1030.94 19
 -1 4 15 34417.4 1292.65 39
 -1 4 15 32506.3 988.753 38
 1 -4 15 32676.8 1431.11 39
 -1 4 15 33224.6 985.071 28
 1 -4 15 34774.6 1324.99 29
 -1 4 15 34761.7 934.664 35
 -1 4 15 33315 1024.92 13
 1 -4 15 34838.4 1104.22 10
 1 -4 14 111224 3170.49 39
 -1 4 14 120453 2968.45 39
 -1 4 14 112836 2594.6 28
 1 -4 14 116971 3024.93 29
 1 -4 14 113977 2557.67 34
 1 -4 14 115343 3010.84 5
 -1 4 14 116845 3026.12 9
 1 -4 13 98715 2868.58 39
 -1 4 13 101500 2363.36 28
 1 -4 13 99620.1 2738.36 29
 -1 4 13 103238 2249.76 31
 -1 4 13 106044 2740.54 9
 1 -4 13 97708.8 2418.64 6
 1 -4 13 106910 2743.07 5
 -1 4 13 105938 2259.73 35
 1 -4 13 100932 2298.37 34
 -1 4 12 34575.8 1015.08 28
 -1 4 12 32946 899.581 31
 1 -4 12 35231.1 1296.2 29
 1 -4 12 34525 1055.51 6
 1 -4 12 35081.4 1261.68 5
 -1 4 12 34522.2 1252.06 9
 1 -4 12 35023.2 962.434 34
 -1 4 12 34567.6 911.774 35
 -1 4 11 15519.5 512.78 31
 -1 4 11 15182.9 601.312 28
 1 -4 11 16102.3 819.616 29
 -1 4 11 15765.7 759.605 9
 1 -4 11 15859.4 629.785 6
 1 -4 11 15382 767.925 5
 -1 4 11 15667.4 516.835 35
 1 -4 11 16193.7 561.074 34
 -1 4 10 73130.6 1655.88 31
 -1 4 10 72886.9 2011.08 9
 -1 4 10 75067.2 1979.7 4
 1 -4 10 72885.7 1821.65 6
 1 -4 10 74117.2 1725.81 34
 -1 4 10 74190.6 1667.93 35
 -1 4 9 253742 5290.44 4
 1 -4 9 241265 5085.61 6
 -1 4 9 250354 5319.81 9
 -1 4 9 246220 4918.24 35
 1 -4 9 232305 4963.82 34
 -1 4 8 83718.9 2138.92 9
 -1 4 8 83458.4 2119.34 4
 1 -4 8 84127.4 1978.76 6
 1 -4 8 80128.9 1867.84 34
 1 4 -7 1592.21 182.786 4
 1 -4 7 1715.03 202.342 6
 -1 4 7 2319.3 252.934 3
 -1 4 7 2076.46 260.688 9
 -1 4 7 2281.93 259.979 4
 1 -4 7 1342.44 294.685 29
 1 -4 6 427771 8428.18 6
 -1 4 6 427914 8575.09 9
 1 4 -6 414833 8361.91 4
 -1 4 6 411696 8477.93 3
 -1 4 6 408949 8539.97 4
 1 -4 6 406011 8765.41 29
 -1 4 5 236732 4957.09 3
 1 4 -5 225746 4849.7 4
 -1 4 5 243336 5034.43 9
 -1 4 4 176342 3809.39 3
 1 4 -4 173165 3711.64 4
 -1 4 3 155336 3506.19 3
 1 4 -3 155433 3418.3 4
 -1 4 2 241740 5115.81 3
 -1 4 2 236970 4902.85 1
 1 4 -2 236879 5041.55 2
 1 4 -2 243575 5022.4 4
 -1 -4 -2 253259 5005.73 29
 1 4 -1 28852.3 967.375 3
 1 4 -1 26843.9 854.965 2
 -1 4 1 25011.4 933.497 4
 -1 4 1 27577.9 766.182 1
 1 4 -1 29762.6 866.569 4
 -1 -4 -1 29500.8 875.093 29
 1 4 0 9011.21 424.775 4
 1 4 0 10101.5 510.719 3
 1 4 0 8322.15 417.541 2
 -1 4 0 8347.53 355.08 1
 -1 -4 0 9771.43 471.145 29
 1 4 1 32660.3 966.531 2
 1 4 1 32550.7 972.382 4
 1 4 1 33304.4 1056.6 3
 -1 4 -1 32486 883.384 1
 -1 -4 1 33733.3 1048.69 29
 1 4 2 235747 5027.11 2
 1 4 2 249433 5159.73 3
 -1 4 -2 237288 4929.21 1
 1 4 2 246091 5046.17 4
 -1 -4 2 239793 5162.25 29
 1 4 3 163591 3631.28 3
 1 4 3 160628 3511.93 2
 -1 -4 3 160866 3678.59 29
 1 4 4 172624 3776.72 3
 1 4 4 170393 3666.21 2
 -1 -4 4 161471 3838.47 29
 1 4 5 226785 4955.88 2
 1 4 5 241849 5072.69 9
 1 4 5 244952 5101.82 3
 -1 -4 5 231227 5200.38 29
 1 4 6 444515 9035.85 3
 1 4 6 445841 9015.63 9
 -1 -4 6 426405 9168.8 29
 1 4 7 3979.67 338.01 9
 -1 -4 7 2937.28 359.683 29
 -1 -4 8 66463.3 1655.09 5
 -1 -4 8 68637.2 2035.96 29
 -1 -4 9 225086 5238.03 29
 -1 -4 9 229120 4784.61 5
 -1 -4 9 224368 4745.31 32
 -1 -4 9 226184 4749.1 34
 -1 -4 10 62120.8 1955.53 29
 -1 -4 10 59473.1 1553.48 5
 1 4 10 63959.4 1802.43 9
 -1 -4 10 63069.2 1544.84 34
 -1 -4 10 61539.6 1539.49 32
 -1 -4 11 18439 952.902 29
 1 4 11 18800.9 858.336 9
 -1 -4 11 19190.3 700.918 5
 -1 -4 11 19703.1 679.565 34
 -1 -4 11 19452.9 686.08 32
 -1 -4 12 33535.7 1013.54 32
 -1 -4 12 34653.7 1010.44 34
 1 4 12 37059 1284.75 9
 -1 -4 12 35108.3 1058.32 5
 -1 -4 13 105825 2470.52 10
 -1 -4 13 105861 2938.63 39
 -1 -4 13 105953 2429.03 34
 -1 -4 13 101825 2426.94 32
 -1 -4 13 100114 2476.88 5
 1 4 14 95484 2287.58 16
 -1 -4 14 103134 2389.53 10
 1 4 14 99983.7 2615.33 39
 -1 -4 14 96656.6 2827.12 39
 -1 -4 14 100497 2319.16 34
 -1 -4 14 93358.5 2313.48 32
 1 4 14 99532.6 2699.66 9
 -1 -4 14 98747.3 2403.49 5
 1 4 15 30998.1 1269.45 9
 1 4 15 30305.2 981 8
 1 4 15 30655.9 942.884 7
 -1 4 -15 30784.8 830.613 27
 1 4 15 30398.6 963.49 16
 1 4 15 30671.5 1194.92 39
 -1 -4 15 30449.2 1356.19 39
 -1 -4 15 28355.8 967.101 32
 -1 -4 15 31811 979.63 34
 1 4 15 31809.3 938.73 15
 1 4 15 30256.7 926.286 13
 1 4 15 31490 976.798 12
 -1 -4 15 29550 1007.67 10
 1 4 16 70825.1 2212.82 9
 1 4 16 69676.4 1822.36 8
 1 4 16 69661.5 1770.29 7
 -1 -4 16 64642.8 2287.01 30
 -1 -4 16 63265.2 2209.04 43
 1 4 16 71371 1808.97 16
 -1 -4 16 71849.5 1912.56 18
 1 4 16 72978.6 2135.76 39
 -1 -4 16 73746.3 2374.82 39
 -1 -4 16 71347.7 1836.18 32
 -1 -4 16 76357.5 1834.04 34
 1 4 16 73489.3 1774.82 15
 1 4 16 67738.2 1692.88 14
 1 4 16 72002.9 1813.1 12
 -1 -4 16 71948 1881.63 10
 1 4 16 69939.2 1758.92 13
 1 4 17 74462.3 2265.55 9
 1 4 17 69797 1772.76 7
 1 4 17 71618 1830.9 8
 -1 -4 17 62261.7 2278.82 30
 -1 -4 17 60154.7 2195.65 43
 1 4 17 68316 1712.37 21
 1 4 17 67805.3 1721.71 17
 -1 -4 17 68803.5 1897.25 18
 1 4 17 68247.2 1794.57 16
 1 4 17 72011 2152.42 39
 -1 -4 17 71142.3 2374.65 39
 -1 -4 17 68043.5 1819.97 32
 -1 -4 17 72191.2 1805.28 34
 1 4 17 71086.2 1759.2 15
 1 4 17 68350 1690.3 14
 1 4 17 69536.6 1747.36 13
 1 4 17 68856.5 1798.18 12
 -1 -4 17 68317.8 1861.58 10
 1 4 18 11983.7 552.787 13
 -1 -4 18 12308 483.616 14
 -1 -4 18 12870.4 649.26 10
 1 4 18 12522.3 591.927 12
 1 4 18 12881.3 565.259 15
 1 4 18 12209.2 527.09 14
 1 4 18 12415.1 821.819 9
 1 4 18 13366.6 621.987 8
 1 4 18 11684.7 557.75 7
 1 4 18 11929.5 593.346 59
 -1 -4 18 9791.37 773.733 43
 1 4 18 12150.5 580.386 55
 1 4 18 12010.2 528.597 21
 1 4 18 12159.1 588.33 16
 1 4 18 11316 522.459 19
 -1 -4 18 12361.5 651.837 18
 1 4 18 11845.7 537.657 17
 1 4 18 13169.7 802.198 39
 -1 -4 18 12447.9 892.726 39
 -1 -4 18 12383.7 611.436 32
 -1 -4 18 10847.5 848.837 30
 1 4 19 10881.1 538.48 13
 1 4 19 11797.8 533.151 14
 -1 -4 19 13063.4 506.477 14
 1 4 19 11465.3 579.963 12
 -1 -4 19 12478.8 657.081 10
 1 4 19 12110.7 565.948 15
 1 4 19 10840.9 588.285 8
 1 4 19 12298.5 854.776 9
 1 4 19 11406.6 567.194 7
 1 4 19 10985.2 585.663 59
 1 4 19 11899.7 585.124 55
 -1 -4 19 11254 838.818 43
 1 4 19 11116.4 519.239 21
 1 4 19 10962.7 581.233 16
 -1 -4 19 12338.5 667.467 18
 1 4 19 11178.1 762.369 39
 -1 -4 19 12171.3 915.951 39
 -1 -4 19 12262.2 617.521 32
 -1 -4 19 12236.8 898.711 30
 1 4 20 25343.9 913.325 13
 1 4 20 26420.9 953.504 12
 1 4 20 26304 1320.62 9
 -1 -4 20 27790.4 833.352 14
 1 4 20 26212.7 893.843 14
 -1 -4 20 27954.6 1053.18 10
 1 4 20 26269.4 922.958 15
 1 4 20 25620.4 977.666 8
 1 4 20 26167.1 944.657 7
 1 4 20 27078.1 996.952 59
 -1 4 -20 26630.7 925.739 62
 -1 -4 20 24357.1 1291.03 43
 1 4 20 28328.2 988.945 51
 1 4 20 26702.5 968.816 16
 1 4 20 26298.3 877.109 21
 1 4 20 27239.5 847.409 22
 -1 -4 20 25585.1 1035.32 18
 1 4 20 26721.8 1245.89 39
 -1 -4 20 24618.3 1367.3 39
 -1 -4 20 23224.7 935.647 32
 -1 -4 20 23124.9 1304.35 30
 1 4 21 5727.75 449.642 8
 1 4 21 5707.91 429.509 7
 1 4 21 6243.17 474.942 59
 -1 -4 21 5245.83 370.444 58
 1 4 21 6283.69 451.929 51
 -1 -4 21 5273.42 604.99 43
 1 4 21 5866.19 358.132 22
 1 4 21 6256.11 454.748 16
 1 4 21 5286.78 369.642 21
 -1 -4 21 5664.31 496.957 18
 -1 -4 21 4764.24 612.274 39
 1 4 21 6021.71 598.208 39
 -1 -4 21 5203.75 629.8 30
 1 4 21 5658.59 404.587 15
 -1 -4 21 5825.08 351.854 14
 1 4 21 5792.09 438.217 12
 1 4 21 5917.64 416.083 13
 1 4 21 6042.82 400.142 14
 -1 -4 21 5924.03 486.929 10
 1 4 21 5340.44 608.321 9
 1 4 22 104863 2515.08 14
 1 4 22 101437 2541.25 13
 -1 -4 22 103534 2399.86 14
 1 4 22 107584 2569.66 15
 1 4 22 108119 2626.83 12
 1 4 22 103476 3213.68 9
 -1 -4 22 96579.2 2683.95 10
 -1 -4 22 104819 2443.15 7
 1 4 22 104840 2665.51 8
 1 4 22 105246 2600.45 7
 1 4 22 108690 2692.13 59
 -1 -4 22 107546 2487.06 58
 -1 -4 22 95744.5 3138.16 43
 1 4 22 107120 2635.53 51
 1 4 22 102364 2666.49 46
 1 4 22 107084 2600.18 20
 1 4 22 100306 2451.9 21
 1 4 22 106930 2612.08 16
 1 4 22 103419 2435.68 22
 -1 -4 22 102776 2748.83 18
 1 4 22 105996 3105.15 39
 -1 -4 22 98778.8 3306.1 39
 -1 -4 22 105379 2592.06 34
 -1 -4 22 94832.8 3168.19 30
 1 4 23 3404.46 517.18 9
 -1 -4 23 4385.1 447.61 10
 1 4 23 3707.19 359.662 15
 -1 -4 23 4678.34 330.682 14
 1 4 23 3183.14 329.963 13
 1 4 23 3984.97 352.405 14
 1 4 23 3872.09 382.304 12
 -1 -4 23 4667.71 343.054 7
 1 4 23 3841.52 388.635 7
 1 4 23 3334.84 377.253 8
 -1 -4 23 4448.29 355.021 58
 1 4 23 4128.46 427.028 59
 1 4 23 3990.3 413.992 46
 1 4 23 3996 393.484 51
 -1 -4 23 4528.4 585.859 43
 1 4 23 3735.83 323.378 21
 1 4 23 3331.6 344.323 20
 1 4 23 3897 381.064 16
 1 4 23 3662.85 313.181 22
 1 4 23 3215.38 490.216 39
 -1 -4 23 4139.5 616.736 39
 -1 -4 23 4777.6 409.576 34
 -1 -4 23 4020 568.98 30
 1 4 24 935.17 245.777 16
 1 4 24 805.291 221.827 14
 -1 -4 24 1100.95 191.04 14
 -1 -4 24 1258.92 283.962 10
 1 4 24 1150.7 238.591 12
 1 4 24 810.446 226.819 13
 1 4 24 1202.99 242.14 15
 1 4 24 1039.72 252.077 8
 -1 -4 24 987.379 192.118 7
 1 4 24 982.842 333.292 9
 1 4 24 1043.94 256.592 59
 1 4 24 1283.39 252.191 63
 -1 -4 24 1288.32 214.75 58
 1 4 24 1236.72 287.803 67
 1 4 24 818.88 256.419 46
 1 4 24 1271.02 264.148 51
 -1 -4 24 1353.7 371.017 43
 1 4 24 1141.88 227.757 20
 1 4 24 945.139 186.603 22
 1 4 24 821.747 293.649 39
 1 4 24 1279.59 301.621 42
 -1 -4 24 1355.42 405.794 39
 -1 -4 24 1627.07 328.514 40
 -1 -4 24 1331.51 258.147 34
 -1 -4 24 919.816 324.949 30
 1 4 25 10220.9 602.124 12
 -1 -4 25 10165.2 683.473 10
 -1 -4 25 10570.7 511.484 14
 1 4 25 11320.2 610.117 15
 1 4 25 10765.2 583.416 14
 1 4 25 10061.3 582.638 13
 -1 -4 25 10572.3 526.434 7
 1 4 25 10136.6 646.124 8
 1 4 25 10433.4 653.783 59
 -1 -4 25 10902.8 551.987 58
 1 4 25 11133.3 688.241 67
 1 4 25 11290.8 674.77 68
 1 4 25 10550.3 620.508 63
 1 4 25 11462.8 652.762 51
 1 4 25 9988.68 654.286 46
 -1 -4 25 8984.62 811.515 43
 1 4 25 10537.9 597.823 20
 1 4 25 10938.6 602.633 16
 1 4 25 11284.9 538.933 22
 1 4 25 10978.4 640.735 18
 1 4 25 10968.4 868.823 39
 1 4 25 10925.9 719.429 42
 -1 -4 25 9697.82 688.423 40
 -1 -4 25 9669.74 921.978 39
 -1 -4 25 10484 602.313 34
 -1 -4 25 10932.8 636.823 32
 -1 -4 25 9121.79 810.31 30
 1 4 26 5254.68 428.554 13
 1 4 26 5721.03 447.256 15
 1 4 26 5228.06 416.937 14
 -1 -4 26 5109.35 507.958 10
 1 4 26 5673.34 456.621 12
 -1 -4 26 4742.47 348.279 14
 -1 -4 26 5378.87 377.526 7
 1 4 26 5310.82 473.415 8
 1 4 26 4930.08 438.58 63
 1 4 26 5607.76 513.417 67
 -1 -4 26 5269.1 386.527 58
 1 4 26 5368.53 469.173 68
 -1 -4 26 4325.51 580.73 43
 1 4 26 4595.66 437.961 51
 1 4 26 4946 466.309 46
 1 4 26 5465.39 434.026 20
 1 4 26 4758.77 359.32 22
 1 4 26 5236.15 455.225 18
 1 4 26 5845.33 444.448 16
 -1 -4 26 4498.13 473.842 40
 -1 -4 26 5021.36 679.807 39
 1 4 26 4284 469.841 42
 -1 -4 26 5666.93 467.358 32
 -1 -4 26 5446.71 443.958 34
 -1 -4 26 4789.86 579.52 30
 -1 -4 27 20986.6 795.965 7
 1 4 27 21383.4 979.416 8
 -1 -4 27 22029.5 836.075 58
 1 4 27 23368.4 989.103 68
 1 4 27 21898.7 999.816 67
 1 4 27 22125.1 934.888 63
 -1 -4 27 22356.7 815.807 67
 1 4 27 22512.4 1011.55 45
 -1 -4 27 18116.5 1157.97 43
 1 4 27 21908.4 952.48 51
 1 4 27 20476.9 965.843 46
 1 4 27 21934.4 875.815 16
 1 4 27 21970.3 806.863 22
 1 4 27 21536 943.141 18
 1 4 27 21020.5 882.949 20
 1 4 27 21267.9 1044.25 42
 -1 -4 27 20587.7 1023.08 40
 -1 -4 27 20304.1 1354.31 39
 -1 -4 27 20725.8 919.299 32
 -1 -4 27 21447.6 906.556 34
 1 4 27 20186.2 881.675 15
 1 4 27 22198 893.698 14
 1 4 27 20597.1 879.197 13
 1 4 27 22538.5 929.216 12
 -1 -4 27 21245.7 1032.39 10
 -1 -4 27 20483.5 774.524 14
 -1 -4 28 24947.2 894.496 7
 1 4 28 25286.5 1080.96 8
 1 4 28 25562.7 1025.2 63
 1 4 28 26914 1129.66 67
 -1 -4 28 26878.4 917.456 67
 -1 -4 28 25722.1 932.356 58
 1 4 28 27035.5 1083.22 68
 1 4 28 27455.9 1124.18 46
 1 4 28 28054.3 1139.42 45
 1 4 28 25388.5 1045.96 55
 1 4 28 27803.8 1074.96 51
 1 4 28 26384.3 957.753 16
 1 4 28 25511.5 894.004 22
 1 4 28 24688.6 977.426 20
 1 4 28 25547.5 1051.04 18
 -1 -4 28 26016.7 1149.47 40
 1 4 28 26648.3 1182.71 42
 -1 -4 28 24949.9 1508.17 39
 -1 -4 28 23569.3 1018.5 31
 -1 -4 28 26063.7 1038.5 32
 -1 -4 28 25291.5 1006.5 34
 1 4 28 24757.1 973.287 14
 1 4 28 24388.4 981.033 13
 1 4 28 26818.7 1034.82 12
 -1 -4 28 25957.3 889.522 14
 -1 -4 28 24351 1133.32 10
 1 4 28 24690 990.805 15
 1 4 29 34146 1285.12 8
 -1 -4 29 33510 1067.15 7
 -1 -4 29 34040.4 1100.56 58
 1 4 29 34097.3 1290.61 67
 -1 -4 29 35388.6 1152.5 66
 1 4 29 32282.5 1180.84 63
 1 4 29 32314.1 1206.79 68
 1 4 29 32258 1191.39 64
 -1 -4 29 32032.1 1050.49 67
 1 4 29 32397 1215.51 55
 1 4 29 29796.9 1167.22 51
 1 4 29 34583 1293.76 45
 1 4 29 33094.7 1151.45 20
 1 4 29 33554 1102.46 16
 1 4 29 32197.1 1036.83 22
 1 4 29 32775.4 1220.12 18
 1 4 29 34234.5 1362.61 42
 -1 -4 29 34671 1782.62 39
 -1 -4 29 33095.3 1329.21 40
 -1 -4 29 33252.8 1181.44 34
 -1 -4 29 35647.9 1231.65 32
 -1 -4 29 30971.1 1188.58 31
 1 4 29 33414.4 1174.74 15
 -1 -4 29 34027.8 1348.66 10
 1 4 29 32462.9 1150.1 14
 1 4 29 32677 1151.86 13
 -1 -4 29 32982.1 1041.88 14
 1 4 29 35020.2 1209.52 12
 -1 -4 30 36441.5 1124.3 7
 1 4 30 36732.6 1337.41 8
 1 4 30 36185.7 1248.61 63
 1 4 30 35295.4 1259.19 68
 1 4 30 39924 1379.74 67
 -1 -4 30 37842.4 1130.34 67
 -1 -4 30 38164.4 1209.43 66
 -1 -4 30 35945.8 1145.54 58
 1 4 30 36989.3 1268.65 64
 1 4 30 36558.1 1342.09 45
 1 4 30 32975 1219.96 51
 1 4 30 35413.9 1196.71 20
 1 4 30 36404.2 1137.82 16
 1 4 30 34274.3 1266.76 18
 -1 -4 30 37332.9 1403.91 40
 1 4 30 36456.6 1422.99 42
 -1 -4 30 34020.6 1237.09 31
 -1 -4 30 37838.5 1257.91 34
 -1 -4 30 38987.7 1288.71 32
 1 4 30 35351.7 1210.58 14
 -1 -4 30 35186 1383.92 10
 1 4 30 36516.5 1239.66 12
 1 4 30 34306.6 1203.67 15
 -1 -4 30 38039.6 1118.24 14
 1 4 31 8285.69 570.721 8
 -1 -4 31 7251.51 426.846 7
 1 4 31 7209.07 507.692 64
 1 4 31 6539.36 480.484 68
 -1 -4 31 6783.87 417.105 67
 1 4 31 8689.41 596.89 67
 1 4 31 7232.39 499.878 63
 -1 -4 31 7651.04 482.738 66
 -1 -4 31 7217.39 442.46 58
 1 4 31 6724.6 464.894 51
 1 4 31 7812.96 579.316 45
 1 4 31 6911.46 457.172 20
 1 4 31 6959.38 421.409 16
 1 4 31 8044.16 549.464 18
 -1 -4 31 7583.26 585.057 40
 1 4 31 6757.82 573.533 42
 -1 -4 31 7066.1 496.726 32
 -1 -4 31 7299.34 488.983 31
 -1 -4 31 6933.74 485.117 34
 1 4 31 7921.72 505.462 12
 1 4 31 7256.41 476.482 15
 -1 -4 31 7680.3 434.737 14
 1 4 31 8100.28 508.75 14
 -1 -4 31 7068.18 573.517 10
 1 4 32 16608.3 819.957 8
 -1 -4 32 17717.6 680.05 7
 1 4 32 17724.7 773.219 64
 -1 -4 32 17732.8 696.165 58
 1 4 32 17496.3 831.159 67
 -1 -4 32 17774.8 743.49 66
 1 4 32 14866.6 707.243 68
 1 4 32 17200.7 832.01 45
 1 4 32 17185.3 793.916 18
 1 4 32 17308.7 897.812 42
 -1 -4 32 16538.5 845.095 40
 -1 -4 32 17069.2 740.378 31
 -1 -4 32 17993.2 781.443 32
 1 4 32 16855.7 712.784 15
 -1 -4 32 16893.5 862.31 10
 1 4 32 18124.7 770.132 14
 -1 -4 32 17716.8 672.175 14
 1 4 32 17905.8 755.778 12
 1 4 33 3205.55 361.838 8
 -1 -4 33 2974.73 263.526 7
 1 4 33 2592.55 339.605 67
 -1 -4 33 2488.85 287.794 66
 1 4 33 2943.63 317.281 64
 1 4 33 3117.17 378.498 45
 1 4 33 2162.94 288.07 18
 -1 -4 33 2632.37 346.215 40
 -1 -4 33 2375.74 278.218 32
 -1 -4 33 2392.18 267.659 31
 1 4 33 3001.87 312.678 14
 1 4 33 3488.73 313.385 12
 -1 -4 33 3009.38 262.645 14
 -1 -4 33 3394.03 392.001 10
 1 4 34 12542.3 537.474 14
 -1 -4 34 12902 641.907 10
 1 4 34 11635.4 498.634 12
 -1 -4 34 12178.9 448.032 14
 -1 -4 34 11896.9 444.819 7
 1 4 34 11381.2 575.925 67
 -1 -4 34 12310.9 528.51 66
 1 4 34 11632.4 516.517 64
 1 4 34 11888.5 597.735 45
 -1 -4 34 11600.5 601.315 40
 -1 -4 34 12278.5 537.013 32
 -1 -4 35 312.571 123.2 7
 -1 -4 35 387.179 169.329 66
 1 4 35 417.947 157.123 64
 1 4 35 274.153 182.305 67
 -1 -4 35 485.014 164.672 47
 -1 -4 35 374.817 166.438 22
 -1 -4 35 386.666 175.116 40
 -1 -4 35 511.39 156.536 32
 -1 -4 35 387.098 133.605 14
 1 4 35 324.476 159.617 14
 -1 -4 36 7659.17 343.503 7
 1 4 36 7552.3 445.188 67
 -1 -4 36 8639.12 428.738 66
 -1 -4 36 7374.21 357.977 59
 -1 -4 36 8149.82 409.243 47
 -1 -4 36 8782.37 430.99 22
 -1 -4 36 8083.98 464.814 40
 -1 -4 36 7557.53 398.803 32
 -1 -4 36 7624.5 348.855 14
 1 4 36 7726.56 411.486 14
 -1 -4 37 2804.62 230.795 47
 -1 -4 37 3023.48 244.227 22
 -1 -4 37 2463.2 184.482 59
 -1 -4 37 2585.31 236.522 66
 1 4 37 2766.88 261.27 67
 -1 -4 37 2609.83 186.997 14
 -1 -4 37 2354.97 248.586 40
 1 4 38 16292.8 557.206 14
 -1 -4 38 18518.8 584.196 22
 -1 -4 39 8999.06 350.649 22
 -1 5 38 3505.89 211.605 67
 1 -5 37 5786.05 310.578 47
 -1 5 37 6291.26 340.736 45
 -1 5 37 5932.87 353.145 18
 1 -5 37 6312.53 320.563 22
 1 -5 36 5754 360.827 40
 1 -5 36 6189.51 342.631 22
 1 -5 36 5374.62 336.765 47
 -1 5 36 5849.48 367.125 45
 -1 5 36 5886.49 357.862 59
 -1 5 36 5377.99 339.411 67
 -1 5 35 45.0136 144.062 67
 -1 5 35 11.4308 133.714 59
 -1 5 35 141.281 162.68 45
 -1 5 35 102.004 147.406 20
 -1 5 35 27.4941 162.665 18
 1 -5 35 120.703 140.714 22
 1 -5 35 126.957 140.524 40
 1 -5 35 118.048 103.126 32
 1 -5 35 33.0927 109.455 34
 1 -5 35 147.898 148.819 10
 -1 5 34 4258.4 375.713 8
 -1 5 34 4557.19 354.565 59
 -1 5 34 4068.69 346.658 67
 -1 5 34 4468.17 371.908 45
 1 -5 34 4166.48 303.895 21
 1 -5 34 4931.91 344.908 22
 -1 5 34 4042.88 356.871 20
 -1 5 34 4443.98 384.835 18
 1 -5 34 4221.07 362.421 40
 1 -5 34 4354.48 302.531 34
 1 -5 34 3976.75 295.766 32
 1 -5 34 4104.32 370.271 10
 -1 5 34 3502.98 263.392 14
 -1 5 33 2909.6 340.645 8
 -1 5 33 2765.5 316.155 67
 -1 5 33 2750.09 305.72 59
 -1 5 33 3126.07 336.622 45
 1 -5 33 2736.62 276.399 21
 1 -5 33 2999.72 296.832 22
 -1 5 33 3033.09 332.754 20
 -1 5 33 2620.42 329.329 18
 1 -5 33 2859.37 332.137 40
 -1 5 33 3146.48 368.979 42
 1 -5 33 2970.32 266.494 34
 1 -5 33 2880.66 270.314 32
 1 -5 33 2911.45 350.564 10
 -1 5 33 2479.66 239.233 14
 -1 5 32 7964.85 545.376 8
 -1 5 32 7828.86 500.298 59
 -1 5 32 7650.17 521.611 45
 1 -5 32 8054.35 490.721 21
 1 -5 32 7986.93 475.199 22
 -1 5 32 7812.87 530.264 20
 -1 5 32 8599.27 565.514 18
 -1 5 32 7695.03 576.5 42
 1 -5 32 7514.93 531.598 40
 1 -5 32 7931.32 440.94 34
 1 -5 32 7875.96 453.5 32
 1 -5 32 7994.87 549.821 10
 -1 5 32 7255.65 409.61 14
 -1 5 31 1877.99 321.6 8
 1 5 -31 2119.05 240.737 62
 -1 5 31 2409.8 312.654 59
 -1 5 31 2500.22 338.267 45
 1 -5 31 2088.66 285.914 21
 -1 5 31 2106.75 311.99 20
 1 -5 31 2380.81 287.748 22
 -1 5 31 2237.76 366.858 42
 1 -5 31 2304.44 329.251 40
 1 -5 31 2018.86 248.912 34
 1 -5 31 2296.07 270.354 32
 1 -5 31 1927.19 322.188 10
 -1 5 31 1811.35 231.135 14
 -1 5 30 3893.59 356.551 7
 -1 5 30 5029.38 462.182 8
 1 -5 30 4243.16 336.117 57
 -1 5 30 4452.43 402.099 59
 1 -5 30 4130.61 373.57 66
 1 -5 30 4442.61 404.029 47
 1 -5 30 4354.43 411.273 21
 1 -5 30 5004.18 402.464 22
 -1 5 30 4442.17 431.942 20
 -1 5 30 4431.94 471.984 42
 1 -5 30 4068.19 429.155 40
 1 -5 30 4899.71 368.68 34
 1 -5 30 4886.46 382.491 32
 -1 5 30 4483.35 337.782 14
 1 -5 30 5445.63 486.501 10
 -1 5 29 4971.84 468.426 8
 -1 5 29 4854.04 399.366 7
 -1 5 29 5415.3 444.864 59
 1 -5 29 4182.16 352.537 57
 1 -5 29 4900.41 409.66 66
 1 -5 29 4470.15 426.638 47
 -1 5 29 5126.3 455.664 20
 1 -5 29 4893.85 400.433 22
 -1 5 29 4750.59 498.632 42
 1 -5 29 4670.02 466.131 40
 1 -5 29 5094.1 398.689 32
 1 -5 29 5097.56 380.764 34
 1 -5 29 4591.58 466.765 10
 -1 5 29 4442.99 342.894 14
 -1 5 28 16284 831.665 8
 -1 5 28 14903 703.737 7
 1 -5 28 14818.1 714.265 66
 1 -5 28 14987 697.214 57
 -1 5 28 16114.5 772.633 59
 1 -5 28 15664.8 767.279 47
 1 -5 28 16161.3 729.163 22
 -1 5 28 15636.5 819.761 20
 -1 5 28 15699 882.513 42
 1 -5 28 14337.2 1117.81 39
 1 -5 28 15867.4 864.546 40
 1 -5 28 15777.8 694.474 34
 1 -5 28 15374.6 709.038 32
 1 -5 28 15937.2 861.425 10
 -1 5 28 15405.3 653.993 14
 -1 5 27 1547.24 250.951 7
 -1 5 27 1892.91 327.131 8
 -1 5 27 2126.69 313.762 59
 1 -5 27 1639.47 250.118 57
 1 -5 27 2446.3 308.376 66
 1 -5 27 1947.62 306.662 47
 1 -5 27 1333.29 363.903 39
 1 -5 27 1744.15 325.95 40
 -1 5 27 2108.29 367.255 42
 1 -5 27 1429.92 303.024 10
 -1 5 27 1511.26 222.313 14
 1 -5 27 1893.63 262.787 34
 1 -5 27 2507.4 290.185 32
 1 -5 27 2319.32 302.358 22
 -1 5 27 2021.81 324.047 20
 -1 5 26 8399.56 598.994 8
 -1 5 26 8448.13 517.2 7
 -1 5 26 9316.66 575.71 59
 1 -5 26 8826.69 498.503 67
 1 -5 26 8696.89 539.633 57
 1 -5 26 8437.27 527.543 66
 -1 5 26 9097.28 585.826 56
 -1 5 26 8802.04 615.432 20
 -1 5 26 8415.66 570.991 19
 1 -5 26 9052.06 540.626 22
 -1 5 26 8364.78 641.35 42
 1 -5 26 6991.21 805.334 39
 1 -5 26 8179.11 629.088 40
 1 -5 26 9253.59 513.02 34
 1 -5 26 9728.7 549.296 32
 1 -5 26 9316.15 653.796 10
 -1 5 26 8109.27 458.346 14
 -1 5 25 1723.88 265.434 7
 -1 5 25 1668.27 320.838 8
 -1 5 25 1622.44 446.071 9
 1 -5 25 1914.48 262.621 67
 -1 5 25 1643.51 336.282 63
 1 -5 25 1637.19 273.118 66
 1 -5 25 1324.82 266.434 57
 1 -5 25 1017.12 294.772 43
 -1 5 25 1508.86 298.285 56
 -1 5 25 1048.58 248.16 19
 1 -5 25 1328.88 240.967 22
 1 -5 25 1055.69 380.612 39
 1 -5 25 1514.36 306.603 40
 -1 5 25 1609.41 346.525 42
 1 -5 25 1188.99 245.482 32
 1 -5 25 1374.19 246.626 34
 1 -5 25 1671.73 323.528 10
 -1 5 25 1373.57 287.946 13
 -1 5 25 1269.16 209.708 14
 1 -5 24 71557.2 2183.74 10
 -1 5 24 71717.9 2653.27 9
 -1 5 24 73154.2 1872.04 14
 -1 5 24 75407.8 2126.87 13
 -1 5 24 74814.3 2195.96 63
 1 -5 24 75565.9 1989.44 66
 1 -5 24 74974.4 1932.64 67
 -1 5 24 73899.8 2070.65 56
 1 -5 24 72745.2 1991.36 61
 1 -5 24 76567.9 2068.03 57
 -1 5 24 74104.3 2088.28 19
 1 -5 24 77944 2001.62 22
 -1 5 24 73474 2132.46 8
 -1 5 24 73139.8 1967.09 7
 1 -5 24 72153.6 2764.25 39
 1 -5 24 76353.6 1945.57 34
 1 -5 24 78613.4 2011.25 32
 1 -5 24 79834.1 2552.58 29
 1 -5 23 24686.4 1085.75 10
 -1 5 23 28153.6 1484.6 9
 -1 5 23 23999.6 840.787 14
 -1 5 23 25858.5 1041.85 13
 -1 5 23 26246.7 1015.37 56
 -1 5 23 25819.9 1087.41 63
 1 -5 23 25495.6 938.983 66
 -1 5 23 27087.7 1046.9 69
 -1 5 23 26386.3 1028.69 19
 -1 5 23 25288.8 1046.77 8
 -1 5 23 23965.3 910.406 7
 -1 5 23 27286.1 982.657 38
 1 -5 23 24785.5 1471.85 39
 1 -5 23 26207.6 953.505 32
 1 -5 23 24449.1 892.2 34
 -1 5 23 25769.9 816.909 31
 1 -5 23 26808.6 1320.41 29
 -1 5 22 172439 3842.92 14
 -1 5 22 183090 4840.93 9
 -1 5 22 178214 4131.46 13
 1 -5 22 177853 4232.18 10
 -1 5 22 175100 4154.18 8
 -1 5 22 172605 3948.72 7
 -1 5 22 177872 4210.93 63
 -1 5 22 185835 4101.58 56
 1 -5 22 179086 3980.6 66
 -1 5 22 177791 4106.16 69
 -1 5 22 179590 4109.92 19
 -1 5 22 182919 4034.81 38
 1 -5 22 168486 4906.58 39
 1 -5 22 178552 3988.64 32
 -1 5 22 179544 3820 31
 1 -5 22 192222 4695.43 29
 1 -5 21 12297.3 720.529 10
 -1 5 21 12693.1 940.404 9
 -1 5 21 12839 544.73 14
 -1 5 21 14092.1 705.766 13
 -1 5 21 12936.7 599.548 7
 -1 5 21 12875 693.835 8
 1 -5 21 13312.8 892.743 5
 -1 5 21 12517.3 668.617 69
 -1 5 21 13580.3 670.469 65
 -1 5 21 14163.2 695.187 56
 -1 5 21 12807 721.902 63
 1 -5 21 12465.6 600.547 66
 -1 5 21 13530.5 731.172 55
 -1 5 21 13842.9 686.03 53
 -1 5 21 14504.9 701.704 19
 -1 5 21 14129.4 707.365 16
 -1 5 21 12143.9 667.266 17
 1 -5 21 12376.1 1002.13 39
 -1 5 21 13646.5 645.528 38
 1 -5 21 11935.5 601.708 32
 -1 5 21 12246.7 543.468 35
 -1 5 21 13151.6 534.809 31
 1 -5 21 13735.2 900.835 29
 -1 5 20 49359.7 1531.08 13
 1 -5 20 47422.7 1585.26 10
 -1 5 20 49674.3 1326.16 14
 -1 5 20 48373.6 1391.02 7
 -1 5 20 49385.4 1551.49 8
 -1 5 20 50584.5 1995.27 9
 1 -5 20 50514.5 1879.58 5
 -1 5 20 50379.1 1595.64 63
 -1 5 20 53437.5 1521.86 65
 1 -5 20 49702 1419.05 66
 -1 5 20 52379.3 1536.43 69
 -1 5 20 54306.1 1616.3 55
 -1 5 20 51893.2 1531.14 53
 -1 5 20 49275.5 1526.17 17
 -1 5 20 55317.2 1577.24 16
 -1 5 20 53253.5 1541.98 19
 1 -5 20 47362.8 2058.24 39
 -1 5 20 50657.7 1462.17 38
 -1 5 20 51629.4 1367.67 35
 -1 5 20 50378.6 1322.09 31
 1 -5 20 52807.4 1899.28 29
 -1 5 19 8966.45 542.055 13
 -1 5 19 8956.76 418.186 14
 1 -5 19 8909.76 578.168 10
 -1 5 19 10169 804.413 9
 -1 5 19 9268.69 556.631 8
 1 -5 19 9065.74 717.939 5
 -1 5 19 8572.62 455.691 7
 -1 5 19 9427.99 582.309 63
 -1 5 19 9067.67 533.88 69
 -1 5 19 10241.9 547.584 65
 1 -5 19 9401.35 555.461 60
 1 -5 19 9807.95 499.84 66
 -1 5 19 9612.57 551.248 53
 -1 5 19 9714.37 587.656 55
 -1 5 19 10027.5 553.167 19
 -1 5 19 8463.15 529.084 17
 -1 5 19 10021.5 580.817 16
 -1 5 19 9011.2 500.257 38
 1 -5 19 8448.08 804.581 39
 -1 5 19 9095.58 446.53 35
 -1 5 19 9512.53 430.664 31
 1 -5 19 9034.78 713.389 29
 1 -5 18 39469 1309.49 10
 -1 5 18 35351.2 1016.65 14
 -1 5 18 38443.5 1230.97 13
 -1 5 18 37649.2 1240.66 8
 -1 5 18 37771.7 1602.53 9
 1 -5 18 38769.3 1545.09 5
 -1 5 18 37176 1098.05 7
 1 -5 18 37095.1 1119.74 66
 -1 5 18 40596.9 1221.99 65
 1 -5 18 39732.8 1269.88 60
 -1 5 18 38259.6 1215.71 69
 -1 5 18 39418.3 1286.65 55
 -1 5 18 39304.4 1232.81 53
 -1 5 18 39644.3 1228.81 19
 -1 5 18 41004.1 1277.55 16
 1 -5 18 38088.4 1723.2 39
 -1 5 18 36424.9 1092.12 37
 -1 5 18 38676.1 1174.15 38
 1 -5 18 39435.9 1124.86 34
 -1 5 18 37468 1084.6 35
 -1 5 18 37988.3 1057.35 31
 1 -5 18 40126.4 1554.95 29
 1 -5 17 7212.67 488.483 10
 -1 5 17 5803.33 413.052 13
 -1 5 17 6713.04 449.106 8
 -1 5 17 7128.11 637.632 9
 1 -5 17 6584.62 583.221 5
 -1 5 17 6174.6 359.662 7
 -1 5 17 6741.02 425.662 65
 1 -5 17 7353.61 484.173 60
 1 -5 17 7354.1 401.402 66
 -1 5 17 6483.6 427.801 69
 -1 5 17 6662.71 432.531 48
 -1 5 17 6471.59 432.351 53
 -1 5 17 7117.15 475.744 55
 -1 5 17 7294.26 480.374 16
 -1 5 17 7018.3 441.852 19
 1 -5 17 6339.78 674.566 39
 -1 5 17 6629.84 407.041 38
 -1 5 17 5995.5 371.855 37
 1 -5 17 7559.29 404.01 34
 -1 5 17 6721.31 371.477 35
 1 -5 17 6838.28 597.268 29
 -1 5 17 6579.58 348.149 31
 -1 5 16 29473.1 1007.87 13
 1 -5 16 31388.2 1087.23 10
 -1 5 16 31412 1365.9 9
 1 -5 16 30489.7 1298.95 5
 -1 5 16 31316.1 1041.06 8
 -1 5 16 27805.8 880.713 7
 -1 5 16 31692.6 1011.11 69
 -1 5 16 30776.4 998.38 65
 -1 5 16 31726.3 1017.34 56
 -1 5 16 29490.6 1011.82 53
 -1 5 16 30354 965.826 38
 -1 5 16 27231.5 917.552 37
 1 -5 16 29002.3 1437.14 39
 1 -5 16 31506.8 1311.88 29
 -1 5 16 30620.8 879.391 31
 -1 5 16 30960.3 917.066 35
 1 -5 16 30057.4 923.118 34
 -1 5 16 31808.3 1023.85 19
 -1 5 16 32416.4 1067.74 16
 -1 5 15 12856.7 817.732 9
 -1 5 15 12581.5 599.273 8
 1 -5 15 12089.3 760.307 5
 -1 5 15 12047.1 487.736 7
 -1 5 15 12502.7 611.91 16
 1 -5 15 12180.4 884.48 39
 -1 5 15 12924.1 546.381 37
 -1 5 15 13140.4 561.868 38
 1 -5 15 14050.4 822.775 29
 -1 5 15 13321.8 499.295 31
 1 -5 15 12585.4 522.193 34
 -1 5 15 13840.7 530.463 35
 -1 5 15 12021.8 574.426 13
 1 -5 15 11820.2 612.31 10
 -1 5 14 121226 2827.49 8
 -1 5 14 121376 3266.59 9
 1 -5 14 126737 3228.17 5
 1 5 -14 115074 2705.2 37
 -1 5 14 121638 2758.67 38
 1 -5 14 110723 3370.76 39
 1 -5 14 128534 3281.42 29
 -1 5 14 118159 2748.78 28
 1 -5 14 124276 2714.32 34
 -1 5 14 126168 2699.21 35
 -1 5 14 121987 2801.3 13
 1 -5 14 124026 2897.29 10
 1 -5 13 65352.8 1705.55 6
 -1 5 13 69157.2 2109.05 9
 1 -5 13 69192.3 2061.14 5
 -1 5 13 66114.5 1719.91 8
 -1 5 13 67537.7 1695.62 28
 1 -5 13 69621.8 2115.6 29
 1 5 -13 62661.9 1636.59 37
 -1 5 13 67723.3 1678.35 38
 1 -5 13 67389.5 1628.72 34
 -1 5 13 67521.4 1702.55 13
 -1 5 12 5804.32 354.971 23
 -1 5 12 5645.35 377.054 16
 -1 5 12 5206.41 343.228 28
 1 -5 12 6407.25 340.956 34
 1 -5 12 5345.6 352.841 6
 -1 5 12 5468.38 356.698 8
 -1 5 12 5509.06 492.797 9
 1 -5 12 5549.41 494.228 5
 1 5 -12 5265.14 333.726 37
 1 -5 11 14955.1 547.886 34
 -1 5 11 14847.5 800.427 9
 1 5 -11 16235.1 614.589 4
 -1 5 11 14267.9 765.098 4
 1 -5 11 13894.6 588.558 6
 1 5 -11 15117.3 579.332 37
 1 -5 10 31691.2 899.801 34
 -1 5 10 31588.4 1211.89 9
 1 5 -10 33126.1 976.295 4
 -1 5 10 33035.9 1202.05 4
 1 -5 10 29447.9 951.389 6
 1 5 -10 31168.6 938.687 37
 -1 5 9 35138.4 931.465 31
 1 -5 9 34965.9 1354.9 29
 1 -5 9 36111.9 971.496 34
 -1 5 9 34373.1 1251.97 4
 1 5 -9 37837.4 1070.03 4
 1 -5 9 35249.2 1050.59 6
 -1 5 9 36501.9 1293.22 9
 1 5 -9 34437.5 1016.26 37
 1 5 -8 131435 2976.74 27
 -1 5 8 136105 2863.53 31
 1 -5 8 136799 3456.67 29
 -1 5 8 135275 2898.8 35
 1 -5 8 133629 2903.45 34
 1 5 -8 141820 3044.19 4
 1 -5 8 136422 3025.5 6
 -1 5 8 130764 3202.47 3
 -1 5 8 138183 3321.92 9
 1 5 -8 133729 2972.83 37
 1 -5 7 17643 909.59 29
 1 5 -7 16841.2 643.477 27
 -1 5 7 18316.8 573.65 31
 -1 5 7 18459.8 595.021 35
 1 -5 7 18644.3 604.008 34
 1 -5 7 19121.9 687.786 6
 -1 5 7 18392.7 800.646 3
 1 5 -7 20440.3 721.512 4
 -1 5 7 18629.7 836.797 9
 1 5 -7 18227.4 647.705 37
 1 -5 6 105959 2835.79 29
 -1 5 6 105118 2267.19 31
 1 5 -6 95742.9 2364.68 27
 1 -5 6 103796 2291.79 34
 -1 5 6 105595 2293.12 35
 1 5 -6 104995 2394.63 35
 -1 5 6 107883 2679.58 9
 1 -5 6 108559 2436.4 6
 -1 5 6 107251 2604.71 3
 1 5 -6 105268 2465.18 4
 1 5 -6 102429 2364.77 37
 -1 5 5 6131.78 288.255 31
 -1 5 5 6619.1 314.042 27
 1 -5 5 5913.98 511.684 29
 1 5 -5 5136.19 328.443 27
 1 5 -5 6139.57 356.374 35
 1 5 -5 5995.5 384.303 4
 -1 5 5 6289.53 441.015 3
 1 5 -5 5613.46 337.362 37
 -1 5 4 29652.9 793.758 31
 1 -5 4 29693.6 1181.98 29
 1 5 -4 26333.7 873.153 27
 1 5 -4 30648.9 893.812 35
 -1 5 4 28624.6 1027.57 3
 1 5 -4 29697.4 934.181 2
 1 5 -4 29691.3 978.632 4
 1 5 -4 29304.1 871.795 37
 1 5 -3 105346 2600.72 27
 -1 5 3 114964 2492.13 31
 -1 -5 -3 122510 2665.58 29
 1 5 -3 120042 2610.48 35
 -1 5 3 120071 2521.23 35
 1 5 -3 120719 2932.5 1
 -1 5 3 117709 2834.44 3
 1 5 -3 115976 2670.8 2
 -1 5 3 109940 2842.98 4
 1 5 -3 117073 2740.33 4
 1 5 -3 117931 2593.3 37
 -1 -5 -2 75932.3 1841.46 29
 -1 5 2 73443.3 1636.15 31
 -1 5 2 73557.8 1646.76 35
 -1 5 2 71286.7 1729.62 1
 1 5 -2 71722 1856.15 4
 -1 5 2 73114.4 1944.77 3
 1 5 -2 76191 2044 3
 -1 5 2 75495 2000.06 4
 1 5 -2 70456.3 1773.27 2
 1 5 -2 69602 1980.94 1
 1 5 -2 70141.3 1705.68 37
 -1 -5 -1 59558.9 1607.17 29
 1 5 -1 51457.7 1436.85 27
 -1 5 1 58622.8 1363.22 31
 -1 5 1 58956.9 1372.91 35
 1 5 -1 58984.1 1590.84 4
 1 5 -1 59314.6 1707.28 1
 -1 5 1 53933 1437.05 1
 -1 5 1 57647.3 1684.01 4
 -1 5 1 55127 1636.34 3
 1 5 -1 56766.1 1503.6 2
 1 5 -1 60144.7 1728.46 3
 1 5 -1 59525.9 1443.93 37
 -1 -5 0 45721.8 1374.96 29
 1 5 0 43679.9 1307.66 4
 1 5 0 45520.4 1250.8 2
 1 5 0 45556.4 1429.83 3
 -1 5 0 41853.9 1181.96 1
 1 5 0 43910.4 1402.84 1
 -1 5 0 45930.2 1422.77 4
 -1 5 0 44779.8 1110.03 35
 1 5 0 41992.9 1149.76 35
 -1 -5 1 51656.9 1603.16 29
 -1 5 -1 55055.5 1308.71 35
 1 5 1 53959.2 1356.37 35
 1 5 1 53114 1518.9 4
 -1 5 -1 55183.4 1404.77 1
 1 5 1 53031.5 1616.6 3
 1 5 1 53658.5 1447.84 2
 1 5 1 53430.7 1606.24 1
 -1 -5 2 74012.6 2071.31 29
 1 5 2 73247.5 1747.7 35
 -1 5 -2 74791.5 1700.36 35
 -1 5 -2 72947.1 1811.9 1
 1 5 2 73035.1 1859.18 2
 1 5 2 78191.6 2052.79 1
 1 5 2 78704.3 2071.14 3
 1 5 2 74975.7 1960.52 4
 1 5 2 70727.3 1754.98 37
 -1 -5 3 109899 2870.44 29
 1 5 3 112697 2502.34 35
 -1 5 -3 119265 2471.15 35
 1 5 3 118607 2844.55 3
 1 5 3 115317 2640.88 2
 1 5 3 115200 2820.76 1
 -1 5 -3 111840 2588.62 1
 1 5 3 113027 2729.75 4
 1 5 3 105916 2514.14 37
 -1 5 -3 110433 2447.02 37
 -1 -5 4 29150.9 1137.28 29
 1 5 4 27042.9 823.225 35
 -1 5 -4 29643.4 804.564 35
 1 5 4 28825.1 1071.63 3
 1 5 4 27312.7 925.982 2
 1 5 4 28974.6 1065.88 1
 1 5 4 26301.2 843.093 37
 -1 5 -4 27894.7 790.074 37
 -1 -5 5 5758.62 495.824 29
 1 5 5 5715.13 322.33 35
 -1 5 -5 6217.01 310.663 35
 1 5 5 6686.48 478.327 1
 1 5 5 6805.59 496.358 3
 1 5 5 6321.03 399.908 2
 1 5 5 5721.45 340.53 37
 -1 5 -5 6193.55 307.471 37
 -1 -5 6 100434 2706.67 29
 -1 5 -6 103123 2211.12 35
 1 5 6 96759.6 2254.23 35
 1 5 6 103023 2622.91 3
 1 5 6 103752 2600.14 1
 1 5 6 105117 2623.48 9
 -1 5 -6 102594 2205.7 37
 -1 -5 7 15805.2 866.712 29
 -1 -5 7 16823.7 588.128 32
 -1 5 -7 17147.3 549.29 35
 1 5 7 16818.2 596.548 35
 -1 -5 7 16126.3 573.56 34
 1 5 7 18027.8 828.397 9
 1 5 7 15789.1 613.235 37
 -1 -5 8 122498 3115.91 29
 -1 -5 8 116679 2544.12 34
 1 5 8 111470 2549.7 35
 -1 5 -8 119453 2485.58 35
 -1 -5 8 110762 2548.39 32
 1 5 8 121126 2951.6 9
 1 5 8 109888 2581.63 37
 -1 -5 9 33172.1 1319 29
 -1 -5 9 32026.6 918.332 34
 1 5 9 31429.9 919.326 35
 -1 5 -9 32095.2 851.185 35
 -1 -5 9 31274.9 931.001 32
 -1 -5 9 30422.8 982.073 5
 1 5 9 33074.9 1217.93 9
 1 5 9 31432.4 944.678 37
 -1 -5 10 31940 1353.09 29
 -1 5 -10 34052.8 901.056 35
 -1 -5 10 33145.2 990.91 32
 -1 -5 10 34663.6 982.965 34
 1 5 10 33779.4 973.954 35
 1 5 10 36801.9 1315.25 9
 -1 -5 10 36393.2 1084.77 5
 1 5 10 34484 996.641 37
 -1 -5 11 16658.8 933.371 29
 1 5 11 16144.8 602.04 37
 -1 -5 11 16932.9 634.865 32
 -1 -5 11 17148.6 620.318 34
 1 5 11 16199.3 595.644 35
 -1 5 -11 16619.3 538.443 35
 -1 -5 11 16164.8 672.943 5
 1 5 11 15864.9 831.476 9
 1 5 12 3883.93 429.471 9
 1 5 12 3755.45 305.598 8
 -1 -5 12 4521.85 351.56 5
 1 5 12 4444.18 318.429 16
 -1 5 -12 4659.21 278.854 27
 -1 -5 12 4560.59 515.22 29
 1 5 12 4359.23 291.818 37
 -1 -5 12 4485.85 311.31 34
 -1 -5 12 4365.51 317.742 32
 1 5 12 4131.65 297.166 15
 1 5 13 63283.1 1995.19 9
 -1 -5 13 61661.1 1678.84 5
 1 5 13 61082.2 1619.42 8
 1 5 13 60593.7 1579.73 16
 -1 5 -13 63621.5 1481.93 27
 -1 -5 13 59723.4 2082.39 29
 1 5 13 62838.8 1517.63 37
 -1 -5 13 59194.5 1562.33 34
 -1 -5 13 60013 1581.88 32
 1 5 13 58369.9 1507 35
 1 5 13 60395.4 1592.72 12
 -1 -5 14 123178 2884.22 5
 1 5 14 128795 3298.92 9
 1 5 14 119646 2802.99 8
 1 5 14 113325 2735.59 16
 1 5 14 119535 2690.15 23
 1 5 14 115331 2679.89 21
 1 5 14 115994 2761.06 24
 -1 5 -14 123842 2617.26 27
 -1 -5 14 120161 3372.64 29
 1 5 14 121980 2644.28 37
 -1 -5 14 113066 3354.38 39
 -1 -5 14 116963 2754.63 32
 -1 -5 14 120420 2735.13 34
 1 5 14 117722 2743.5 13
 -1 -5 14 127580 2885.42 10
 1 5 14 120703 2771.49 12
 -1 -5 15 13514.2 661.98 5
 1 5 15 13954.2 631.609 8
 1 5 15 13589.3 842.778 9
 -1 5 -15 14159.7 508.084 27
 1 5 15 14036.7 609.314 24
 1 5 15 12996.6 549.877 21
 1 5 15 13777.8 576.904 17
 1 5 15 14237.3 561.851 23
 -1 -5 15 13855.4 936.777 39
 -1 -5 15 13582.7 608.826 32
 -1 -5 15 14282.2 598.056 34
 1 5 15 13343.5 592.194 13
 1 5 15 12824.2 508.737 14
 1 5 15 13533.2 591.135 15
 -1 -5 15 13261.5 655.232 10
 1 5 15 12560.1 591.449 12
 1 5 16 25909.3 889.973 13
 -1 -5 16 25185.3 963.87 10
 1 5 16 26525.5 892.356 15
 1 5 16 24362 787.298 14
 1 5 16 26038.9 911.016 12
 1 5 16 25826.2 933.266 8
 1 5 16 26096.9 1242.7 9
 1 5 16 26212.1 921.86 59
 1 5 16 28081.1 1007.23 68
 1 5 16 24003.5 914.654 48
 1 5 16 24048.6 921.552 46
 1 5 16 26830.7 944.401 51
 1 5 16 25490 865.074 17
 1 5 16 25214.4 818.512 23
 1 5 16 24435.1 826.461 21
 -1 -5 16 22746.3 1267.6 39
 -1 -5 16 25566.3 907.909 32
 -1 -5 16 26356 888.062 34
 -1 5 -16 26408.5 763.134 27
 1 5 16 25750.3 885.575 24
 1 5 16 24580.8 861.836 25
 1 5 17 9262.57 499.294 13
 1 5 17 8450.78 491.641 12
 1 5 17 9378.76 442.412 14
 1 5 17 9054.96 493.189 15
 -1 -5 17 9819.23 572.883 10
 1 5 17 9555.78 744.173 9
 1 5 17 8852.68 522.734 8
 1 5 17 8901.38 545.096 68
 1 5 17 10108.3 538.704 59
 -1 5 -17 9967.52 520.625 62
 1 5 17 9232.35 536.674 48
 1 5 17 8449.71 519.91 46
 -1 -5 17 8041.13 706.764 43
 1 5 17 9038.97 523.055 51
 1 5 17 8999.44 440.351 23
 1 5 17 9029.41 455.093 21
 1 5 17 8744.66 470.073 17
 1 5 17 8982.35 509.648 16
 -1 -5 17 8446.91 766.816 39
 -1 -5 17 9926.47 513.618 34
 -1 -5 17 8831.76 502.366 32
 1 5 17 8705.29 474.605 24
 1 5 18 38303.7 1208.53 12
 1 5 18 37400.8 1183.77 13
 -1 -5 18 40934 1325.89 10
 1 5 18 39623.1 1209.09 15
 1 5 18 37383.1 1092.22 14
 1 5 18 38368.1 1261.07 8
 1 5 18 40303.3 1661.88 9
 1 5 18 39385.7 1247.69 59
 1 5 18 38036.3 1176.67 64
 1 5 18 40033.3 1310.77 68
 -1 5 -18 37677.4 1188.09 62
 1 5 18 39104.2 1261.84 48
 1 5 18 41992.8 1264.91 55
 -1 -5 18 33899 1587.43 43
 1 5 18 39570.6 1262.14 51
 1 5 18 37992.1 1260.7 46
 1 5 18 37159 1156.64 17
 1 5 18 35957.2 1121.05 19
 1 5 18 37706.8 1215.33 16
 1 5 18 38135.2 1088.1 23
 1 5 18 36163.6 1113.02 21
 -1 -5 18 37533.8 1728.91 39
 -1 -5 18 40985.7 1208.26 34
 -1 -5 18 38950.5 1220.41 32
 -1 -5 18 34343 1664.51 30
 1 5 18 35912.4 1130.96 24
 1 5 19 9433.98 521.074 13
 1 5 19 8706.19 517.498 12
 -1 -5 19 9560.22 418.036 14
 1 5 19 8024 437.241 14
 1 5 19 9384.21 530.993 15
 -1 -5 19 9382.05 590.761 10
 1 5 19 9151.83 552.465 8
 1 5 19 8193.89 730.522 9
 1 5 19 9979 564.074 59
 1 5 19 8764.63 500.303 64
 1 5 19 9899.64 601.965 68
 -1 5 -19 9358.41 523.381 62
 1 5 19 9344.3 545.62 55
 1 5 19 8889.44 556.388 46
 1 5 19 8924.3 547.105 48
 -1 -5 19 8268.94 743.8 43
 1 5 19 9378.73 558.453 51
 1 5 19 9856.62 554.914 16
 1 5 19 8870.86 491.425 17
 1 5 19 8745.07 463.787 21
 1 5 19 8471.27 470.35 19
 1 5 19 8189.85 418.315 23
 -1 -5 19 9506.99 841.985 39
 -1 -5 19 10115.2 536.656 34
 -1 -5 19 10463.6 566.824 32
 -1 -5 19 8152.23 790.477 30
 1 5 20 58547.7 1645.66 12
 -1 -5 20 54471.5 1412.85 14
 1 5 20 54815 1500.23 14
 1 5 20 59290.2 1638.73 15
 1 5 20 56314.4 1619.74 13
 -1 -5 20 55971 1735.41 10
 1 5 20 59557.1 2187.74 9
 1 5 20 60316.3 1720.56 8
 1 5 20 60628.4 1705.29 59
 -1 5 -20 55069.9 1586.88 62
 1 5 20 60881.1 1767.77 68
 1 5 20 56260.7 1598.4 64
 1 5 20 57084.6 1684.42 48
 1 5 20 58751.7 1674.43 55
 -1 -5 20 49831 2065.45 43
 1 5 20 56885.5 1686.17 51
 1 5 20 53098.8 1503.02 21
 1 5 20 58060.6 1653.74 16
 -1 -5 20 55188.2 2236.93 39
 -1 -5 20 58376.3 1617.28 34
 -1 -5 20 58463.2 1651.67 32
 -1 -5 20 46847.1 2096.31 30
 1 5 21 14515.3 693.205 15
 1 5 21 13579.5 671.695 13
 1 5 21 12378.1 949.584 9
 -1 -5 21 13713.3 538.905 14
 1 5 21 12819.9 592.729 14
 1 5 21 14461.6 689.805 12
 -1 -5 21 12517.9 723.202 10
 -1 -5 21 13821.5 564.675 7
 1 5 21 13341 712.699 8
 1 5 21 13587.9 705.118 59
 1 5 21 13681.2 674.705 67
 -1 5 -21 13223.7 644.586 62
 -1 -5 21 13977.6 589.857 58
 1 5 21 14287.8 750.459 68
 1 5 21 12077.6 629.365 64
 1 5 21 14314.1 720.174 55
 1 5 21 14078.1 718.451 51
 1 5 21 13385.2 710.93 48
 -1 -5 21 11446.5 918.081 43
 1 5 21 13655.6 693.007 16
 1 5 21 12591.8 582.668 21
 -1 -5 21 12707 1017.1 39
 -1 -5 21 13868 662.769 34
 -1 -5 21 14039.2 693.962 32
 -1 -5 21 11776.1 969.917 30
 1 5 22 170752 4015.68 13
 1 5 22 171977 4044.15 12
 1 5 22 178048 4816.73 9
 -1 -5 22 183762 4243.61 10
 1 5 22 177288 4049 15
 1 5 22 172168 3901.14 14
 -1 -5 22 178452 3794.81 14
 1 5 22 177448 4146.46 8
 -1 -5 22 178716 3836.65 7
 1 5 22 182903 4207.75 68
 1 5 22 180249 4137.59 59
 -1 -5 22 181374 3881.27 58
 1 5 22 176079 4055.16 67
 -1 5 -22 174035 3984.7 62
 1 5 22 172946 4009.64 64
 1 5 22 182704 4125.92 55
 1 5 22 182454 4148.78 51
 -1 -5 22 164817 4713.54 43
 1 5 22 185544 4092.69 16
 -1 -5 22 164807 4864.13 39
 -1 -5 22 183806 4089.15 32
 -1 -5 22 160631 4778.56 30
 1 5 23 25277.1 998.364 13
 -1 -5 23 27637.8 1148.82 10
 1 5 23 25143.1 920.755 14
 1 5 23 27951.7 1045.14 12
 -1 -5 23 27648.3 863.364 14
 1 5 23 26360.5 1024.07 15
 1 5 23 27301.6 1473.09 9
 1 5 23 26834.8 1092.43 8
 -1 -5 23 28194.2 893.847 7
 1 5 23 27636.5 1053.85 67
 -1 5 -23 27447.8 991.316 62
 1 5 23 29054 1108.42 59
 1 5 23 28344.1 1135.95 68
 1 5 23 24947.8 990.372 64
 -1 -5 23 28095.9 923.245 58
 1 5 23 29332.5 1171.71 45
 -1 -5 23 23773.6 1371.11 43
 1 5 23 26154 1079.07 51
 1 5 23 28297.7 1088.32 55
 1 5 23 28405.4 1059.68 16
 -1 -5 23 26125.3 1532.2 39
 -1 -5 23 27098.7 1051.08 32
 -1 -5 23 26034 1458.84 30
 1 5 24 75492.5 2159.22 8
 -1 -5 24 75510 1871.47 7
 1 5 24 79236.7 2205.52 68
 -1 5 -24 72670.4 1970.54 62
 -1 -5 24 74864.6 1905.83 58
 1 5 24 75760.3 2143.16 59
 1 5 24 72533.7 2025.58 64
 1 5 24 75851 2097.65 67
 1 5 24 75437.5 2142.55 51
 -1 -5 24 69393.4 2596.06 43
 1 5 24 81219.7 2245.66 45
 1 5 24 77467.3 2143.6 55
 1 5 24 75929.1 2058.47 20
 1 5 24 76765.3 2075.14 16
 -1 -5 24 72788.8 2780.05 39
 1 5 24 72822.6 1943.62 14
 -1 -5 24 77174.4 2236.86 10
 1 5 24 77200.3 2085.44 15
 1 5 24 73721.7 2058.6 12
 1 5 24 72492.1 2036.95 13
 -1 -5 24 75539 1843.05 14
 -1 -5 24 68421 2628.14 30
 -1 -5 25 2289.74 246.607 7
 1 5 25 1897.02 311.227 8
 1 5 25 1708.11 286.65 64
 1 5 25 1843.26 303.737 63
 1 5 25 2329.18 354.509 68
 -1 5 -25 1653.34 265.6 62
 1 5 25 1697.24 304.947 67
 1 5 25 2195.95 337.209 59
 -1 -5 25 2298.63 267.607 58
 1 5 25 2378.37 333.946 55
 1 5 25 2037.67 358.146 45
 -1 -5 25 1741.14 422.329 43
 1 5 25 2282.62 348.423 51
 1 5 25 2374.75 303.635 20
 -1 -5 25 2105.61 491.415 39
 -1 -5 25 1742.77 332.541 40
 1 5 25 1614.07 331.597 42
 -1 -5 25 1915.46 428.732 30
 1 5 25 2152.72 317.596 16
 1 5 25 1967.15 289.625 13
 -1 -5 25 1950.96 229.342 14
 1 5 25 2545.72 334.522 15
 1 5 25 1865.58 290.591 12
 -1 -5 25 1972.51 355.22 10
 1 5 25 1908.63 264.907 14
 -1 -5 26 6764.22 572.521 10
 1 5 26 6345.94 485.602 15
 -1 -5 26 7046.39 400.082 14
 1 5 26 6855.07 450.537 14
 1 5 26 7073.37 501.101 12
 1 5 26 6922.92 501.142 13
 -1 -5 26 7200.65 415.171 7
 1 5 26 6804.55 539.559 8
 1 5 26 6981.12 543.578 68
 1 5 26 7158.02 555.381 59
 1 5 26 7344.06 536.738 63
 1 5 26 7469.19 539.908 67
 -1 -5 26 7613.4 439.282 58
 1 5 26 6584.44 477.058 64
 1 5 26 7805.75 565.856 51
 -1 -5 26 6492.2 702.021 43
 1 5 26 7053.62 536.131 55
 1 5 26 7102.96 514.553 18
 1 5 26 7425.27 496.845 20
 1 5 26 7322.27 501.822 16
 -1 -5 26 7109.66 580.345 40
 1 5 26 7456.22 603.764 42
 -1 -5 26 7160.4 810.311 39
 -1 -5 26 6682.59 488.665 34
 -1 -5 26 6526.56 698.594 30
 -1 -5 27 1282 318.592 10
 1 5 27 1120.3 257.5 13
 1 5 27 1358.77 250.144 12
 1 5 27 1299.16 263.639 15
 1 5 27 1339 259.261 16
 1 5 27 1518.06 251.262 14
 -1 -5 27 1321.45 200.009 14
 -1 -5 27 1271.93 200.539 7
 1 5 27 1278.2 289.377 8
 1 5 27 1454.49 276.412 68
 1 5 27 1278.22 251.832 64
 1 5 27 1157.62 265.548 63
 1 5 27 1162.92 267.766 67
 -1 -5 27 1305.26 209.616 58
 1 5 27 1414.01 305.751 59
 1 5 27 1211.32 286.338 55
 -1 -5 27 1072.3 352.53 43
 1 5 27 1388.5 283.724 51
 1 5 27 1405.09 270.539 18
 1 5 27 1391.89 247.655 20
 -1 -5 27 1369.68 298.205 40
 -1 -5 27 1147.18 371.429 39
 1 5 27 1554.87 327.431 42
 -1 -5 27 1378.47 263.647 34
 -1 -5 27 783.092 283.295 30
 1 5 28 15735.8 838.621 8
 -1 -5 28 16450.2 653.789 7
 1 5 28 16522.7 850.228 59
 1 5 28 18012.4 837.415 63
 -1 -5 28 15934.2 666.244 58
 -1 -5 28 17666.2 751.662 66
 1 5 28 17116.9 818.366 67
 1 5 28 16364.9 818.886 68
 1 5 28 16539.8 764.892 64
 1 5 28 16779.9 835.948 51
 1 5 28 16258.8 792.322 18
 1 5 28 17156.1 762.114 16
 1 5 28 16821.5 761.332 20
 -1 -5 28 17182.9 1228.15 39
 1 5 28 16405.3 910.362 42
 -1 -5 28 15962.3 872.442 40
 -1 -5 28 16734.3 778.6 34
 -1 -5 28 17353.5 895.535 10
 -1 -5 28 16837.1 646.31 14
 1 5 28 16162.1 718.854 14
 1 5 28 16885.6 799.137 15
 1 5 28 17081.8 773.958 12
 1 5 28 16383.7 778.585 13
 1 5 29 5084.19 473.037 8
 -1 -5 29 4616.64 330.865 7
 1 5 29 4864.3 461.525 59
 -1 -5 29 4812.62 391.175 66
 1 5 29 4886.76 436.819 68
 -1 -5 29 4794.89 346.624 58
 1 5 29 3859.72 400.925 67
 1 5 29 4777 418.817 63
 1 5 29 4868.14 398.579 64
 1 5 29 5077.42 447.29 51
 1 5 29 3927.84 357.314 20
 1 5 29 5263.54 410.858 16
 1 5 29 4673.96 415.043 18
 1 5 29 4646.47 493.615 42
 -1 -5 29 4998.84 477.985 40
 -1 -5 29 4591.19 417.464 31
 -1 -5 29 4931.64 416.094 34
 -1 -5 29 4686.19 412.987 32
 1 5 29 4522.29 408.377 15
 1 5 29 5312.75 393.223 14
 -1 -5 29 4491.57 470.749 10
 -1 -5 29 4444.6 315.931 14
 1 5 29 5311.96 418.317 12
 1 5 29 4696.18 413.921 13
 1 5 30 5081.32 460.692 8
 -1 -5 30 4943.68 327.141 7
 1 5 30 4042.69 394.008 68
 -1 -5 30 4483.76 334.422 58
 -1 -5 30 4535.22 377.917 66
 1 5 30 5027.38 468.389 59
 1 5 30 4339.45 405.403 63
 1 5 30 4347.21 412.915 67
 1 5 30 4365.49 370.792 64
 1 5 30 4285.23 410.728 51
 1 5 30 4794.26 412.826 18
 1 5 30 4461.35 363.04 20
 1 5 30 4491.36 371.826 16
 1 5 30 5136.83 502.361 42
 -1 -5 30 4510.66 459.084 40
 -1 -5 30 4624.39 402.85 32
 -1 -5 30 4708.34 406.595 31
 -1 -5 30 4543.73 397.782 34
 1 5 30 4436.8 401.391 15
 1 5 30 4731.19 370.544 14
 -1 -5 30 4713.41 317.121 14
 -1 -5 30 5404.55 498.928 10
 1 5 30 5361.64 408.062 12
 -1 -5 31 1649.93 312.598 10
 1 5 31 1839.42 267.066 15
 -1 -5 31 1616.14 202.362 14
 1 5 31 1768.75 245.665 12
 1 5 31 1627.94 242.03 14
 1 5 31 1664.69 236.991 16
 -1 -5 31 1832.17 209.432 7
 1 5 31 2005.83 313.873 8
 1 5 31 1721.65 251.36 64
 1 5 31 1641.03 263.745 63
 1 5 31 1896.96 333.196 59
 1 5 31 1656.63 262.527 68
 -1 -5 31 1909.09 224.885 58
 -1 -5 31 1859.24 266.103 66
 1 5 31 1839.93 291.25 67
 1 5 31 1480.75 249.587 18
 1 5 31 1591.56 225.661 20
 -1 -5 31 1888.08 317.836 40
 1 5 31 1569.53 314.738 42
 -1 -5 31 1666.77 263.843 34
 -1 -5 31 1981.6 276.693 32
 -1 -5 31 1690.38 259.414 31
 1 5 32 7849.09 537.178 8
 -1 -5 32 7833.96 388.594 7
 1 5 32 7700.63 547.182 45
 -1 -5 32 8296.65 469.863 66
 1 5 32 7545.96 497.043 67
 1 5 32 7840.09 496.425 63
 1 5 32 8001.29 553.154 59
 1 5 32 6948.81 434.924 64
 -1 -5 32 8454.15 562.254 40
 1 5 32 8134.99 584.47 42
 -1 -5 32 7484.28 462.9 31
 -1 -5 32 7787.77 480.108 32
 -1 -5 32 7923.94 551.553 10
 1 5 32 7246.64 437.258 12
 -1 -5 32 7747.47 385.509 14
 1 5 32 7943.21 453.623 14
 1 5 33 2839.39 330.605 8
 1 5 33 2532.81 323.702 59
 1 5 33 2348.11 293.101 67
 -1 -5 33 2981.87 291.435 66
 1 5 33 1817.11 209.516 64
 1 5 33 2222.49 322.506 45
 -1 -5 33 2944.96 337.914 40
 1 5 33 2309.75 335.621 42
 -1 -5 33 2730.88 285.427 32
 -1 -5 33 2492.2 259.178 31
 1 5 33 2660.41 259.681 14
 -1 -5 33 2612.8 216.24 14
 -1 -5 33 2658.79 327.351 10
 -1 -5 34 4708.84 379.335 10
 1 5 34 3856.91 284.971 14
 1 5 34 3670.55 347.146 8
 1 5 34 3954.18 326.731 67
 -1 -5 34 3976.04 304.894 66
 1 5 34 4056.66 369.754 59
 1 5 34 3938.52 365.023 45
 -1 -5 34 4479.05 314.82 22
 -1 -5 34 4490.24 367.672 40
 -1 -5 34 4426.71 320.125 32
 -1 -5 35 76.0467 140.862 66
 1 5 35 41.7495 138.087 67
 -1 -5 35 89.1433 131.637 47
 -1 -5 35 170.912 127.887 22
 -1 -5 35 127.067 142.466 40
 -1 -5 35 170.696 130.406 32
 1 5 35 51.9439 122.588 14
 -1 -5 36 5334.18 315.901 47
 -1 -5 36 5461.39 314.562 22
 -1 -5 36 5532.29 350.296 40
 1 5 36 5225.76 315.296 67
 -1 -5 36 5181.53 311.055 66
 1 5 36 5091.12 287.232 14
 -1 -5 37 5638.32 295.905 47
 -1 -5 37 6007.63 304.81 22
 -1 -5 38 3928.25 219.112 47
 -1 -5 38 4781.05 243.215 22
 -1 6 37 199.254 112.146 45
 1 -6 36 15745.4 495.382 22
 -1 6 36 15456.6 566.403 45
 1 -6 36 14881.4 523.638 47
 1 -6 35 1596.57 184.91 22
 -1 6 35 1771.51 236.749 45
 1 -6 35 1264.93 189.157 47
 1 -6 35 1400.91 202.241 10
 -1 6 34 12489.5 590.008 8
 -1 6 34 10423.2 486.704 59
 -1 6 34 10303.9 478.315 67
 -1 6 34 12741.4 583.28 45
 1 -6 34 11538.5 516.02 47
 1 -6 34 11719.4 486.528 22
 -1 6 34 12308.9 573.24 20
 1 -6 34 11431.1 467.197 21
 -1 6 34 11696.8 568.321 18
 1 -6 34 12027.1 558.174 40
 1 -6 34 11355.2 470.815 34
 1 -6 34 11359.2 474.339 32
 1 -6 34 11298.5 556.74 10
 -1 6 33 3666.75 348.16 8
 -1 6 33 3820.35 307.412 59
 -1 6 33 3584.65 298.43 67
 1 -6 33 4045.02 327.821 47
 -1 6 33 4087.07 355.844 45
 1 -6 33 3703.76 293.311 21
 -1 6 33 3974.79 359.739 18
 -1 6 33 3790.5 349.202 20
 1 -6 33 4131.58 300.636 22
 -1 6 33 4027.93 391.17 42
 1 -6 33 3742 336.36 40
 1 -6 33 3909.25 287.465 34
 1 -6 33 4568.19 310.247 32
 1 -6 33 3853.8 347.435 10
 -1 6 32 6629.63 472.111 8
 -1 6 32 5720.39 391.279 59
 1 6 -32 5607.06 331.621 62
 -1 6 32 5104.92 375.757 67
 -1 6 32 6435.59 465.384 45
 1 -6 32 5830.02 406.973 47
 -1 6 32 6386.34 465.397 18
 -1 6 32 6615.22 469.947 20
 1 -6 32 6786.58 395.272 22
 1 -6 32 6031.33 398.4 21
 1 -6 32 6148.12 452.351 40
 -1 6 32 6408.57 502.372 42
 1 -6 32 6785.32 385.371 34
 1 -6 32 6305.57 377.869 32
 1 -6 32 6246.93 462.642 10
 -1 6 31 8798.1 563.147 8
 -1 6 31 8581.18 497.8 59
 1 6 -31 8568.86 442.381 62
 1 -6 31 8267.86 498.72 47
 -1 6 31 8824.58 551.474 45
 1 -6 31 8446.24 466.944 22
 1 -6 31 9008.74 514.138 21
 -1 6 31 7774.97 530.818 20
 1 -6 31 8699.35 559.352 40
 -1 6 31 9060.51 620.346 42
 1 -6 31 8838.02 473.852 32
 1 -6 31 8723.9 463.898 34
 1 -6 31 8643.87 557.788 10
 -1 6 30 4688.56 431.222 8
 -1 6 30 4961.62 390.669 59
 1 6 -30 3851.09 319.217 62
 1 -6 30 4235.5 374.669 47
 1 -6 30 4393.67 350.22 22
 -1 6 30 4723.7 432.701 20
 -1 6 30 4808.8 484.47 42
 1 -6 30 4497.66 423.091 40
 1 -6 30 4585.04 348.255 34
 1 -6 30 4113.01 343.997 32
 -1 6 30 3803.8 270.225 14
 1 -6 30 4457.72 423.655 10
 -1 6 29 8064.9 570.916 8
 1 -6 29 7615.84 424.744 57
 -1 6 29 8325.32 515.258 59
 1 -6 29 7810.95 514.387 47
 1 -6 29 7959.79 475.085 22
 -1 6 29 9279.62 599.671 20
 -1 6 29 8560.45 633.876 42
 1 -6 29 7690.51 562.756 40
 1 -6 29 9157.81 496.262 34
 1 -6 29 8894.69 502.445 32
 -1 6 29 7879.25 405.391 14
 1 -6 29 8319.77 580.041 10
 -1 6 28 2075.21 329.468 8
 -1 6 28 2093.19 357.471 63
 -1 6 28 1649.53 269.762 59
 1 -6 28 1798.58 238.366 57
 1 -6 28 2284.21 280.798 66
 1 -6 28 2146.64 296.144 47
 1 -6 28 2561.84 282.982 22
 -1 6 28 1823.25 317.397 20
 1 -6 28 1648 309.763 40
 -1 6 28 2184.98 363.792 42
 1 -6 28 2156.03 269.276 34
 1 -6 28 2581.84 291.384 32
 1 -6 28 1992.14 321.927 10
 -1 6 28 1727.27 208.626 14
 -1 6 27 5187.71 472.112 8
 -1 6 27 4935.34 479.922 63
 -1 6 27 4601.04 395.162 59
 1 -6 27 4854.44 382.788 66
 1 -6 27 4502.2 367.06 57
 1 -6 27 4898.42 418.4 47
 -1 6 27 4748.18 459.921 20
 1 -6 27 4224.88 359.531 22
 -1 6 27 4945.8 506.63 42
 1 -6 27 4031.25 432.477 40
 1 -6 27 4347.13 374.026 32
 1 -6 27 4205.73 351.294 34
 1 -6 27 4271.97 445.198 10
 -1 6 27 4498.75 312.166 14
 -1 6 26 30465.4 1195.25 8
 -1 6 26 31280.3 1249.39 63
 -1 6 26 29985.5 1077.2 59
 1 -6 26 28002.4 1006.91 61
 1 -6 26 29117.8 1025.11 57
 1 -6 26 28520.6 1009.36 66
 -1 6 26 31200.7 1162.53 56
 1 -6 26 26438.7 1312.25 43
 1 -6 26 30944.7 1106.65 47
 -1 6 26 31037.4 1218.37 20
 1 -6 26 31000.8 1037.49 22
 -1 6 26 29797.4 1129.92 19
 1 -6 26 29040.6 1208.55 40
 -1 6 26 30573.6 1283.31 42
 1 -6 26 26613.9 1539.69 39
 1 -6 26 31738 1068.07 32
 1 -6 26 28919.2 1199.03 10
 -1 6 26 27379.9 1537.74 9
 -1 6 26 32892.9 1217.67 13
 -1 6 26 28241.6 913.903 14
 -1 6 25 6562.87 531.343 8
 -1 6 25 5926.55 416.432 7
 -1 6 25 6599.18 462.66 59
 1 -6 25 5927.92 421.686 66
 -1 6 25 6160.95 538.141 63
 1 -6 25 5834.39 439.061 57
 1 -6 25 5335.7 422.976 61
 1 -6 25 5029.47 568.964 43
 1 -6 25 6323.05 428.759 22
 -1 6 25 6757.29 511.008 19
 1 -6 25 4806.14 653.736 39
 1 -6 25 6461.76 451.104 32
 1 -6 25 5194.03 489.38 10
 -1 6 25 6851.17 534.725 13
 -1 6 25 6008.46 359.104 14
 -1 6 25 6592.49 753.155 9
 -1 6 24 1650.67 319.44 63
 -1 6 24 1206.01 240.204 59
 -1 6 24 1303.69 277.758 65
 1 -6 24 1153.31 233.668 57
 1 -6 24 1510.3 236.435 66
 -1 6 24 1292 263.72 19
 1 -6 24 1480.31 238.555 22
 -1 6 24 1420.34 229.895 7
 -1 6 24 1287.09 289.345 8
 -1 6 24 1277.85 380.841 9
 1 -6 24 1536.99 419.852 39
 -1 6 24 1454.72 295.416 13
 -1 6 24 1452.73 195.042 14
 1 -6 24 1716.62 324.239 10
 1 -6 24 1492.15 345.897 29
 1 -6 23 10492.4 550.333 66
 -1 6 23 11174.9 627.565 65
 -1 6 23 10868.5 702.916 63
 -1 6 23 10395.9 573.735 59
 1 -6 23 10771.2 550.228 22
 -1 6 23 10725.7 638.915 19
 -1 6 23 10803.7 666.396 8
 -1 6 23 9629.69 528.49 7
 1 -6 23 8995.72 879.718 39
 1 -6 23 11020.4 838.862 29
 1 -6 23 10799.6 681.601 10
 -1 6 23 10546.2 907.721 9
 -1 6 23 11195.5 669.713 13
 -1 6 22 1789.83 303.601 13
 1 -6 22 1367.8 290.982 10
 -1 6 22 1326.82 221.722 7
 1 -6 22 1389.23 336.808 5
 -1 6 22 1125.71 280.005 8
 -1 6 22 1224.42 379.4 9
 -1 6 22 1642.67 327.291 63
 1 -6 22 1513.97 230.525 66
 -1 6 22 1553.83 249.314 59
 -1 6 22 1476.41 286.168 65
 -1 6 22 1612.21 287.264 19
 1 -6 22 1507.09 234.128 22
 1 -6 22 1108.12 376.154 39
 -1 6 22 1926 274.872 38
 1 -6 22 1686.16 248.989 34
 1 -6 22 1876.66 386.194 29
 -1 6 21 50732.6 1596.11 13
 1 -6 21 48421.9 1621.13 10
 1 -6 21 51588.7 1913.21 5
 -1 6 21 52658.2 2124.76 9
 -1 6 21 50476.6 1607.27 8
 -1 6 21 46543.8 1396.8 7
 -1 6 21 53487.5 1688.9 63
 -1 6 21 52963.6 1545.56 65
 -1 6 21 48776.8 1467.24 59
 1 -6 21 46772.9 1387.81 66
 -1 6 21 53183.4 1591 53
 -1 6 21 48053.1 1566.79 17
 -1 6 21 50118.1 1558.27 19
 1 -6 21 49432.7 1405.18 22
 1 -6 21 46533.8 2093.64 39
 -1 6 21 50496.1 1489.2 38
 -1 6 21 49382.5 1395.05 35
 1 -6 21 51806.9 1428.22 34
 1 -6 21 52367.2 1959.68 29
 -1 6 21 49906.5 1320.36 31
 -1 6 20 112278 2814.65 13
 1 -6 20 108368 2847.48 10
 -1 6 20 112162 2830.83 8
 -1 6 20 112138 3431.86 9
 1 -6 20 111530 3194.55 5
 -1 6 20 102369 2561.51 7
 -1 6 20 119118 2761.65 65
 1 -6 20 110776 2766.53 60
 -1 6 20 113803 2788.78 56
 -1 6 20 110973 2714.4 69
 1 -6 20 103211 2564.5 66
 -1 6 20 105155 2629.6 59
 -1 6 20 115676 2918.13 63
 -1 6 20 113521 2790.54 53
 -1 6 20 112471 2848 55
 -1 6 20 116381 2793.1 16
 -1 6 20 111755 2776.74 19
 -1 6 20 110314 2801.72 17
 -1 6 20 114775 2693.7 38
 1 -6 20 103838 3455.09 39
 -1 6 20 107185 2590.36 35
 1 -6 20 114377 2612.71 34
 1 -6 20 102873 2619.89 32
 1 -6 20 115479 3274.3 29
 -1 6 20 109137 2499.35 31
 -1 6 19 15960.3 765.255 13
 1 -6 19 16143.9 797.579 10
 -1 6 19 15183.8 768.681 8
 -1 6 19 14475.9 620.87 7
 1 -6 19 15079.2 939.885 5
 -1 6 19 15756.8 1064.1 9
 -1 6 19 16174.3 724.572 65
 1 -6 19 14540.4 625.524 66
 -1 6 19 14752.5 656.917 59
 1 -6 19 15323.5 746.743 60
 -1 6 19 16055.3 747.302 56
 -1 6 19 14836.5 695.066 69
 -1 6 19 15580.2 744.879 53
 -1 6 19 16187.5 793.709 55
 -1 6 19 16150.4 747.669 19
 -1 6 19 15603.8 760.514 17
 -1 6 19 15935.7 748.065 16
 -1 6 19 15825 695.01 38
 -1 6 19 16804.2 639.788 37
 1 -6 19 14846.5 1083.95 39
 -1 6 19 15224.6 643.555 35
 1 -6 19 15642.2 647.153 34
 1 -6 19 15120.5 671.333 32
 1 -6 19 14915.5 954.759 29
 -1 6 19 15595.2 591.199 31
 -1 6 18 1843.07 283.989 13
 -1 6 18 1786.73 305.007 16
 1 -6 18 1361.91 279.657 10
 -1 6 18 1711.13 401.082 9
 -1 6 18 1386.49 199.82 7
 -1 6 18 2049.7 297.435 8
 1 -6 18 1429.44 336.933 5
 1 -6 18 1532.59 274.144 60
 -1 6 18 1620.29 229.399 59
 1 -6 18 1423.58 211.983 66
 -1 6 18 2490.88 297.602 65
 -1 6 18 1974.63 270.025 69
 -1 6 18 2091.18 287.408 56
 -1 6 18 2032.42 304.901 55
 -1 6 18 2039.24 284.912 53
 -1 6 18 1873.26 280.275 48
 -1 6 18 1686.75 261.581 19
 -1 6 18 1463.53 272.777 17
 -1 6 18 1775.56 219.003 37
 1 -6 18 1698.81 418.968 39
 -1 6 18 2124.09 266.572 38
 1 -6 18 1852.33 247.857 32
 1 -6 18 1814.25 245.993 34
 -1 6 18 1815.68 233.485 35
 -1 6 18 1857.86 205.303 31
 1 -6 18 1992.16 378.413 29
 -1 6 17 13041.8 656.787 13
 1 -6 17 12145.9 666.189 10
 1 -6 17 13152.1 845.618 5
 -1 6 17 13782.2 939.011 9
 -1 6 17 11826.7 644.584 8
 -1 6 17 10959.7 509.782 7
 -1 6 17 11659.7 546.225 59
 -1 6 17 13227.7 650.587 56
 -1 6 17 11526 579.085 69
 1 -6 17 11751.1 637.545 60
 1 -6 17 11763.8 525.888 66
 -1 6 17 12461.1 598.749 65
 -1 6 17 12331 631.24 53
 -1 6 17 12350.9 629.574 48
 -1 6 17 13499 684.811 55
 -1 6 17 12369.7 633.532 19
 -1 6 17 12023.9 585.866 38
 -1 6 17 12302.9 552.185 37
 1 -6 17 11578.2 931.072 39
 1 -6 17 12172 571.11 32
 1 -6 17 12157.6 546.667 34
 -1 6 17 12778.2 571.218 35
 1 -6 17 12435.5 833.944 29
 -1 6 17 12055.2 504.787 31
 1 -6 16 26678.4 1016.18 10
 -1 6 16 25779.6 970.166 13
 -1 6 16 24840.5 1290.97 9
 -1 6 16 26328.3 997.748 8
 1 -6 16 26835 1234.78 5
 -1 6 16 22775.8 800.056 7
 -1 6 16 28055 981.226 56
 1 -6 16 29056.9 1030.82 60
 -1 6 16 26433.1 911.634 69
 -1 6 16 27353.2 932.39 65
 -1 6 16 24708.4 939.715 48
 -1 6 16 26517.3 975.472 53
 -1 6 16 28294.6 1028.22 55
 -1 6 16 26278.5 973.376 19
 1 -6 16 25717.7 1387.46 39
 -1 6 16 26304.1 914.393 38
 -1 6 16 26684.4 885.344 37
 1 -6 16 27067.2 901.245 32
 -1 6 16 26085.3 875.333 35
 1 -6 16 27415.9 873.403 34
 1 -6 16 28987.7 1293.89 29
 -1 6 16 26235.1 819.132 31
 1 -6 15 14323.2 691.057 10
 -1 6 15 12913.7 636.1 13
 -1 6 15 12911.4 645.749 8
 1 -6 15 13719.3 837.1 5
 -1 6 15 12270 873.083 9
 -1 6 15 13266.7 587.002 69
 -1 6 15 13911 607.137 65
 1 -6 15 14086.5 680.362 60
 -1 6 15 13111.5 626.361 48
 -1 6 15 12200.9 618.556 53
 -1 6 15 14275.5 648.495 56
 -1 6 15 13859.6 661.84 55
 1 -6 15 13002.3 952.359 39
 1 6 -15 13740.4 571.632 37
 -1 6 15 12933.4 590.698 38
 -1 6 15 12320 568.757 37
 -1 6 15 13637.2 577.842 35
 1 -6 15 14563.3 575.637 34
 1 -6 15 13616.8 867.323 29
 -1 6 15 13247.9 524.99 31
 -1 6 14 2783.76 293.697 13
 -1 6 14 2858.65 421.49 9
 1 -6 14 3143.21 405.959 5
 -1 6 14 3154.62 320.819 8
 1 -6 14 2626.15 298.82 60
 -1 6 14 2572.9 261.724 65
 -1 6 14 2609.87 278.865 56
 -1 6 14 2739.57 296.202 53
 -1 6 14 2801.12 302.211 16
 1 6 -14 2891.52 264.769 37
 -1 6 14 2569.47 254.723 37
 -1 6 14 2659 265.257 38
 1 -6 14 2693.82 241.222 34
 -1 6 14 2667.41 252.138 35
 -1 6 14 2666.64 225.125 31
 -1 6 13 24749.2 887.128 13
 1 -6 13 24601 1124.03 5
 -1 6 13 26381.1 1233.13 9
 -1 6 13 25323.1 914.1 8
 1 -6 13 26376 948.983 60
 -1 6 13 25699.9 886.785 56
 -1 6 13 24425.2 847.027 38
 -1 6 13 23848.1 842.071 37
 1 6 -13 23749.4 824.789 37
 -1 6 13 24571.4 769.094 31
 -1 6 13 24814.4 823.602 35
 1 -6 13 24584.3 797.443 34
 -1 6 13 25687 903.813 23
 -1 6 13 25012.2 882.91 16
 -1 6 12 29343.3 986.411 8
 -1 6 12 30737.7 1310.36 9
 1 -6 12 28703.7 1206.72 5
 -1 6 12 29844.6 987.157 23
 -1 6 12 30475.5 961.526 16
 -1 6 12 27675.3 949.14 28
 -1 6 12 25995.4 808.634 27
 -1 6 12 29018.7 845.691 31
 1 6 -12 27437.4 908.226 37
 -1 6 12 28325.4 917.994 38
 -1 6 12 27654.5 909.393 37
 -1 6 12 28872.1 897.152 35
 1 -6 12 28084 856.654 34
 -1 6 12 28189.2 951.307 13
 -1 6 11 13990.4 820.722 4
 1 -6 11 14786.9 581.873 6
 -1 6 11 12167.3 588.125 8
 -1 6 11 13594.2 838.354 9
 -1 6 11 14202.8 627.079 23
 -1 6 11 13215 575.469 16
 -1 6 11 10863.9 473.24 27
 1 -6 11 14227.9 852.513 29
 -1 6 11 12395 493.578 31
 -1 6 11 12190.2 546.714 37
 -1 6 11 13425 568.174 38
 -1 6 11 13175.4 630.38 41
 1 6 -11 13432.9 576.147 37
 1 -6 11 14618.7 538.72 34
 -1 6 11 13390.4 546.78 35
 -1 6 11 13193.2 582.12 13
 -1 6 10 177605 3866.35 8
 -1 6 10 179357 4346.5 9
 1 6 -10 178047 3863.87 4
 1 -6 10 182353 3796.78 6
 -1 6 10 181061 3878.48 23
 -1 6 10 170645 3778.44 16
 1 -6 10 178666 4343 29
 -1 6 10 163244 3664.86 27
 1 6 -10 174107 3794.04 37
 -1 6 10 175164 3887.15 41
 -1 6 10 168023 3767.77 37
 1 -6 10 170515 3682.51 34
 -1 6 10 179414 3756.28 35
 -1 6 10 175847 3809.33 13
 -1 6 9 16512.4 635.678 16
 -1 6 9 15951.8 673.486 23
 1 -6 9 16671.9 915.857 29
 -1 6 9 16122.6 572.15 27
 1 6 -9 16119 641.493 37
 -1 6 9 15045.7 615.463 37
 -1 6 9 16196.2 688.108 41
 1 -6 9 17190.5 586.707 34
 -1 6 9 16534.9 611.804 35
 1 -6 9 17523 650.315 6
 -1 6 9 15964.9 665.827 8
 -1 6 9 16933.9 905.54 9
 1 6 -9 17921.9 705.816 4
 -1 6 8 82292.7 1979.98 16
 1 -6 8 85883.7 2486.35 29
 -1 6 8 82965 1923.94 27
 -1 6 8 85157 1976.41 35
 1 -6 8 81423.8 1916.27 34
 1 -6 8 82492.8 2019.8 6
 -1 6 8 86923.1 2459.69 9
 -1 6 8 82898.4 2342.93 3
 1 6 -8 87326.8 2129.2 4
 1 6 -8 83084.3 2015.63 37
 -1 6 8 84650.1 2104.56 41
 1 -6 7 43401.6 1590.29 29
 -1 6 7 45571.4 1314.43 24
 1 6 -7 41379 1207.46 27
 1 -6 7 43717 1113.03 34
 -1 6 7 42365.7 1465.2 3
 1 -6 7 41129.6 1201 6
 1 6 -7 43442.9 1267.09 2
 1 6 -7 43689.6 1303.64 4
 -1 6 7 44732.6 1561.55 9
 1 6 -7 42105.2 1197.57 37
 1 6 -6 63764 1668.39 27
 1 -6 6 64508.4 2069.28 29
 1 -6 6 65248.9 1553.79 34
 1 6 -6 66872.2 1684.63 35
 1 -6 6 62601 1681.07 6
 1 6 -6 68204.9 1730.35 2
 -1 6 6 69378.9 2066.22 9
 1 6 -6 69792.8 1821.11 4
 -1 6 6 68397.4 1982.01 3
 1 6 -6 64952.9 1654.98 37
 1 -6 5 1011.05 275.629 29
 1 6 -5 1003.59 183.459 27
 1 -6 5 1270.85 145.939 34
 1 6 -5 935.343 185.457 35
 1 6 -5 872.065 190.064 4
 -1 6 5 1026.15 266.275 4
 1 6 -5 655.88 234.97 1
 1 6 -5 767.722 158.428 2
 1 -6 5 1117.2 177.762 6
 -1 6 5 853.06 224.175 3
 1 6 -5 1386.42 199.724 37
 1 -6 4 120604 3220.27 29
 1 6 -4 114258 2755.55 27
 1 6 -4 126837 2775.98 35
 1 -6 4 119108 2614.92 34
 -1 6 4 121776 3095.62 3
 1 6 -4 125652 2824.84 2
 1 6 -4 126377 3153.06 1
 -1 6 4 121474 3136.34 4
 1 6 -4 127415 2981.96 4
 1 6 -4 122519 2745.02 37
 1 -6 3 36888.2 1429.4 29
 -1 -6 -3 40034 1207.52 29
 1 6 -3 35851.4 1101.75 27
 -1 6 3 38235.1 1052.4 35
 1 -6 3 38629.2 980.044 34
 1 6 -3 38517.9 1099.7 35
 1 6 -3 38594.8 1424.69 3
 -1 6 3 38301.3 1352.39 3
 -1 6 3 37205.3 1362.7 4
 1 6 -3 37498.1 1125.7 2
 1 6 -3 39167.7 1387.93 1
 1 6 -3 35889.1 1255.53 4
 1 6 -3 37115.2 1078.32 37
 1 6 -2 180366 4183.39 27
 1 -6 2 193980 4680.48 29
 -1 -6 -2 201848 4399.84 29
 -1 6 2 196904 4125.06 35
 1 6 -2 201417 4600.92 1
 -1 6 2 198390 4555.19 3
 -1 6 2 186488 4241.89 1
 1 6 -2 205926 4257.17 2
 1 6 -2 202808 4666.57 3
 -1 6 2 205374 4594.55 4
 1 6 -2 194926 4444.16 4
 1 6 -2 197145 4168.05 37
 -1 6 2 193447 4134.13 37
 1 -6 1 17627.3 909.126 29
 -1 -6 -1 18434.4 805.09 29
 1 6 -1 14380.1 638.409 27
 -1 6 1 18386 627.233 35
 1 6 -1 17761.1 817.321 4
 -1 6 1 16559.6 692.042 1
 1 6 -1 19337.8 713.235 2
 1 6 -1 17676.8 897.499 3
 1 6 -1 17737 874.256 1
 -1 6 1 18178.2 867.685 4
 -1 6 1 17938.8 859.929 3
 1 6 -1 17043.4 640.381 37
 -1 6 1 18316.5 638.475 37
 1 -6 0 10173.1 671.431 29
 -1 -6 0 10797.4 618.602 29
 -1 6 0 10014.4 441.762 35
 1 6 0 10090.1 603.803 4
 1 6 0 10547.3 514.342 2
 -1 6 0 9480.88 505.205 1
 -1 6 0 10647 647.15 3
 1 6 0 11045.6 671.34 1
 1 6 0 10436.8 683.36 3
 -1 6 0 10085 628.919 4
 1 6 0 9734.39 458.381 37
 -1 6 0 9980.09 450.053 37
 -1 -6 1 19851.3 885.155 29
 -1 6 -1 18871.9 641.7 35
 1 6 1 18996.5 937.068 3
 1 6 1 19707.6 739.748 2
 1 6 1 17781.9 883.391 1
 -1 6 -1 19995.9 897.499 4
 -1 6 -1 16571.8 704.162 1
 1 6 1 19700.4 870.965 4
 -1 6 -1 17396.1 634.143 37
 -1 -6 2 216287 4802.25 29
 -1 6 -2 210701 4360.79 35
 1 6 2 203798 4730.76 4
 1 6 2 208471 4872.65 3
 -1 6 -2 204108 4511.4 1
 1 6 2 208249 4511.79 2
 -1 6 -2 221426 4814.87 4
 1 6 2 200200 4804.95 1
 -1 6 -2 204305 4349.95 37
 -1 6 -3 42020.1 1111.56 27
 -1 -6 3 44670.3 1474.18 29
 -1 6 -3 39462.9 1101.16 35
 1 6 3 37963.1 1371.6 4
 -1 6 -3 39951.4 1229.03 1
 1 6 3 39088.2 1425.51 1
 1 6 3 39257 1459.5 3
 1 6 3 40899 1236.96 2
 -1 6 -3 44154.9 1441.87 4
 -1 6 -3 42829.2 1113.19 37
 -1 6 -4 115173 2550.32 27
 -1 -6 4 119527 3013.79 29
 -1 6 -4 113540 2548.34 35
 1 6 4 118293 3013.18 1
 1 6 4 112108 3024.82 3
 -1 6 -4 110557 2716.04 1
 -1 6 -4 115844 2540.68 37
 -1 6 -5 940.148 156.011 27
 -1 -6 5 724.757 216.881 29
 -1 -6 5 490.136 122.365 32
 -1 6 -5 1541.02 175.771 35
 -1 -6 5 659.844 129.176 34
 -1 6 -5 355.321 150.042 1
 1 6 5 921.829 225.117 1
 1 6 5 507.039 238.425 3
 -1 6 -5 1414.81 173.265 37
 -1 6 -6 65308 1554.07 27
 -1 -6 6 63401 1994.27 29
 -1 6 -6 63230 1518.54 37
 -1 -6 6 61300.7 1510.42 32
 -1 -6 6 60257.7 1501.05 34
 -1 6 -6 62909.3 1527.14 35
 1 6 6 65812.6 1996.08 9
 1 6 6 65884.6 2007.96 3
 1 6 6 63320.1 1954.86 1
 1 6 7 39168.5 1108.76 23
 1 6 7 38322.1 1171.13 24
 -1 6 -7 40954 1096.46 27
 -1 -6 7 41172 1516.27 29
 -1 6 -7 41280.7 1064.48 37
 -1 -6 7 38686.8 1063.18 34
 -1 6 -7 40751.4 1073.62 35
 -1 -6 7 39699.4 1076.96 32
 1 6 7 43180.7 1514.26 9
 1 6 7 39921.2 1477.12 3
 1 6 8 84585.6 2028.14 8
 1 6 8 86093 2422.9 9
 1 6 8 83994.1 1953.17 23
 1 6 8 79414.8 2006.79 24
 -1 -6 8 82190 2418.91 29
 1 6 8 75480 2002.68 25
 -1 6 -8 82216.4 1903 27
 1 6 8 81336 2054.74 41
 -1 6 -8 82646.3 1859.69 37
 -1 -6 8 81181.1 1905.33 32
 -1 6 -8 79842.9 1872 35
 -1 -6 8 78203.7 1884.72 34
 1 6 8 80102.7 1952.5 15
 1 6 9 14141.6 624.863 8
 -1 -6 9 14230.8 640.376 5
 1 6 9 15037.6 853.441 9
 1 6 9 14996.9 589.788 16
 1 6 9 13889.5 624.68 24
 1 6 9 14982.1 592.025 23
 1 6 9 14268.2 635.594 25
 -1 -6 9 14448.2 862.676 29
 -1 6 -9 15909.8 573.987 27
 1 6 9 15172.7 661.003 41
 -1 6 -9 15671.3 530.738 37
 -1 6 -9 14760.3 538.705 35
 -1 -6 9 14725.5 559.061 34
 1 6 9 15176.2 625.394 13
 1 6 9 13989.2 589.431 15
 1 6 9 13550.3 600.47 12
 1 6 10 192618 4530.24 9
 -1 -6 10 181699 4053.67 5
 1 6 10 184344 4024.95 8
 1 6 10 176542 3924.82 16
 1 6 10 187326 3944.34 23
 -1 -6 10 185803 4554.9 29
 -1 6 -10 187275 3882.21 27
 1 6 10 178112 3999.02 24
 1 6 10 178216 4016.83 25
 -1 6 -10 184083 3807.31 37
 1 6 10 185249 4073.08 41
 -1 -6 10 179448 3882.48 34
 -1 -6 10 184882 3918.52 32
 1 6 10 181283 3922.52 35
 -1 6 -10 182107 3838.88 35
 1 6 10 173830 3967.26 12
 1 6 10 192181 4017.03 13
 1 6 10 182191 3959.57 15
 1 6 11 16318.1 912.421 9
 1 6 11 15373.3 652.025 8
 -1 -6 11 14204.7 647.425 5
 -1 6 -11 14987.8 553.407 27
 1 6 11 12992.5 606.812 24
 -1 -6 11 14702 902.398 29
 1 6 11 12142.6 602.809 25
 1 6 11 13469.2 588.157 16
 1 6 11 14130.1 586.534 23
 1 6 11 13838.3 648.492 41
 -1 6 -11 14466.9 502.892 37
 -1 -6 11 14630.7 571.083 34
 1 6 11 13250.6 557.18 35
 -1 6 -11 14687.5 532.189 35
 -1 -6 11 15330.6 594.781 32
 1 6 11 12826.9 592.161 12
 1 6 11 13441.1 591.715 15
 1 6 11 13527.9 608.913 13
 1 6 12 24506.6 883.954 12
 1 6 12 27024.9 911.2 13
 1 6 12 26095.8 886.95 15
 1 6 12 26821.8 1232.05 9
 1 6 12 25381.4 916.483 8
 1 6 12 25299.3 968.495 68
 1 6 12 26675.8 936.843 51
 1 6 12 26074.8 947.617 48
 1 6 12 25201 869.116 16
 1 6 12 25656.6 863.372 23
 1 6 12 26007.2 877.19 17
 1 6 12 25453.1 873.256 37
 -1 -6 12 25451.4 848.793 32
 -1 6 -12 24003.9 763.23 35
 -1 -6 12 24817.5 825.611 34
 1 6 12 25190.1 836.989 35
 -1 -6 12 27824 1280.61 29
 -1 6 -12 27646.1 814.02 27
 1 6 12 25038 896.137 24
 1 6 12 25061.3 912.265 25
 1 6 13 22862.6 852.336 12
 1 6 13 23508.7 849.96 15
 1 6 13 22978 1158.16 9
 1 6 13 25099.2 914.321 8
 -1 6 -13 23097.4 873.459 62
 1 6 13 22767.7 927.812 68
 1 6 13 23163 902.331 48
 1 6 13 23388.9 824.806 23
 1 6 13 24432.9 846.437 17
 1 6 13 22939.2 839.19 16
 1 6 13 23143.8 820.821 37
 -1 -6 13 23628.4 820.065 32
 -1 -6 13 23803.2 810.838 34
 1 6 13 23062.5 799.733 35
 1 6 13 23848.8 863.233 24
 -1 -6 13 24859.1 1235.82 29
 -1 6 -13 24232.6 760.752 27
 1 6 13 22229.9 861.942 25
 1 6 14 1582.66 241.564 16
 -1 -6 14 1324.58 248.096 10
 1 6 14 1413.75 219.95 12
 1 6 14 1596.51 343.102 9
 1 6 14 1571.56 244.008 8
 1 6 14 1424.56 243.635 68
 1 6 14 1106.22 200.885 59
 -1 6 -14 1610.5 246.367 62
 1 6 14 1685.65 255.874 48
 1 6 14 1589.22 237.312 54
 1 6 14 1494.33 239.02 56
 1 6 14 1418.94 209.627 23
 1 6 14 1686.82 220.744 17
 -1 -6 14 1371.63 207.888 32
 1 6 14 1394.6 198.056 37
 -1 -6 14 1261.09 202.308 34
 1 6 14 1638.85 201.837 35
 -1 6 -14 1310.27 176.573 27
 -1 -6 14 1667.32 362.586 29
 1 6 14 1538.48 240.187 25
 1 6 14 1679.84 235.846 24
 -1 -6 15 15046.5 711.991 10
 1 6 15 14269.7 654.195 12
 1 6 15 14422.4 689.671 8
 1 6 15 14795.1 947.845 9
 1 6 15 15061.5 668.967 59
 1 6 15 14348.5 724.753 68
 -1 6 -15 13484.3 647.693 62
 1 6 15 14569.3 660.186 54
 1 6 15 15000.3 708.564 48
 1 6 15 13967.5 644.171 16
 1 6 15 14394.2 634.651 17
 1 6 15 13881.3 608.301 23
 1 6 15 15148.4 603.968 37
 -1 -6 15 14908.2 1022.26 39
 -1 -6 15 14907.4 619.667 34
 -1 -6 15 15004 637.199 32
 -1 6 -15 14735.3 552.286 27
 1 6 15 13326.4 631.856 24
 1 6 15 13353.9 650.806 25
 1 6 16 24106 907.459 12
 -1 -6 16 27114 1013.9 10
 1 6 16 25306.2 970.949 8
 1 6 16 25696.7 1305.7 9
 1 6 16 24221.8 926.298 59
 -1 6 -16 24055.9 921.809 62
 1 6 16 24159.1 861.752 64
 1 6 16 24903.7 1008.72 68
 1 6 16 24345.3 962.416 51
 1 6 16 23913.6 957.605 48
 1 6 16 24492.8 893.983 17
 1 6 16 24196.8 912.345 16
 1 6 16 25114.5 866.852 23
 -1 -6 16 24453.6 1356.23 39
 -1 -6 16 26080.4 887.047 34
 -1 -6 16 26242.1 910.358 32
 1 6 16 24590.7 897.294 24
 1 6 16 24249.4 920.615 25
 -1 6 -16 25588.5 783.606 27
 1 6 17 15903.8 725.546 15
 1 6 17 15579.6 714.198 12
 -1 -6 17 15981.5 773.998 10
 1 6 17 18768.4 1108.25 9
 1 6 17 16265.5 766.845 8
 1 6 17 15754.5 727.283 59
 -1 6 -17 15237.1 710.414 62
 1 6 17 17124 817.292 68
 1 6 17 15183.7 657.858 64
 1 6 17 16101.5 763.788 48
 1 6 17 17177.8 786.069 51
 1 6 17 16037.8 662.592 23
 1 6 17 15320.5 683.539 17
 -1 -6 17 16163.7 1101.69 39
 -1 -6 17 15830 679.159 34
 -1 -6 17 16146.7 702.595 32
 1 6 17 16486.1 703.237 24
 -1 6 -17 16703 590.447 27
 1 6 17 14519.3 688.621 25
 1 6 18 2453.45 310.984 13
 1 6 18 2044.35 289.504 15
 1 6 18 2547.37 297.577 12
 1 6 18 2298.11 241.929 14
 -1 -6 18 2609.14 347.762 10
 1 6 18 2711.98 451.75 9
 1 6 18 2324.8 321.573 8
 1 6 18 2914.87 331.716 59
 1 6 18 2240.84 324.966 68
 1 6 18 2548.29 275.941 64
 -1 6 -18 2644.92 313.438 62
 1 6 18 2877.58 343.357 48
 1 6 18 2842.46 333.054 55
 1 6 18 2512.06 323.521 51
 -1 -6 18 1790.47 380.928 43
 1 6 18 2586.12 294.591 17
 1 6 18 2546.02 273.033 23
 -1 -6 18 2950.02 517.015 39
 -1 -6 18 2866.7 324.064 32
 -1 -6 18 2385.43 286.454 34
 1 6 18 2570.19 289.392 24
 -1 -6 18 2167.37 460.93 30
 -1 -6 19 20189.9 910.816 10
 1 6 19 19562 840.483 13
 1 6 19 19400.4 824.229 12
 1 6 19 18852.1 698.665 14
 1 6 19 20349.1 860.223 15
 1 6 19 20224.8 891.782 8
 1 6 19 20892.9 1232.32 9
 1 6 19 19616.6 855.764 59
 -1 6 -19 19320.7 818.866 62
 1 6 19 20006.1 920.667 68
 -1 -6 19 18392.4 736.722 60
 1 6 19 18520.9 771.591 64
 -1 -6 19 19183.2 1183.81 43
 1 6 19 21169.8 891.197 55
 1 6 19 20827 908.591 51
 1 6 19 20411.1 898.271 48
 1 6 19 19291.6 800.98 17
 1 6 19 19743.2 748.72 23
 -1 -6 19 20441.4 1268.44 39
 -1 -6 19 20237.5 799.219 34
 -1 -6 19 20938.5 834.805 32
 -1 -6 19 16413 1167.64 30
 1 6 19 20233.9 791.345 24
 1 6 20 109889 2684.6 13
 1 6 20 110001 2701.53 15
 1 6 20 104984 2642.25 12
 1 6 20 101346 2446.67 14
 -1 -6 20 104710 2771.59 10
 1 6 20 109033 3367.39 9
 1 6 20 106223 2751.85 8
 -1 6 -20 104043 2618.21 62
 1 6 20 109172 2810.09 68
 1 6 20 105591 2694.73 59
 -1 -6 20 106449 2524.01 60
 1 6 20 100734 2560.95 64
 -1 -6 20 100146 3252.64 43
 1 6 20 109066 2769.87 51
 1 6 20 108803 2754.81 48
 1 6 20 113629 2754.06 55
 1 6 20 104494 2600.74 17
 1 6 20 106504 2495.08 23
 1 6 20 105644 2656.11 16
 -1 -6 20 99190.4 3365.34 39
 -1 -6 20 108985 2603.85 34
 -1 -6 20 102020 2627.11 32
 1 6 20 106662 2542.85 24
 -1 -6 20 97208.6 3327.16 30
 1 6 21 45373.5 1437.72 13
 -1 -6 21 42846.2 1499.48 10
 1 6 21 44222.8 1407.5 12
 1 6 21 42066.2 1246.45 14
 1 6 21 46315.6 1461.07 15
 1 6 21 45119.4 1495.12 8
 1 6 21 42578.5 1911.5 9
 1 6 21 44861.5 1458.92 59
 1 6 21 44930.4 1537.07 68
 1 6 21 43072 1323.78 67
 1 6 21 44041 1354.64 64
 -1 -6 21 43677.1 1296.08 60
 -1 6 -21 43931.6 1382.11 62
 1 6 21 48512.6 1511.3 55
 1 6 21 46527.9 1507.1 48
 1 6 21 47055.8 1534.68 51
 -1 -6 21 39610.9 1829.5 43
 1 6 21 44471 1261.69 23
 1 6 21 44787 1425.15 16
 -1 -6 21 45004.4 2029.8 39
 -1 -6 21 43882.6 1360.96 34
 -1 -6 21 46201.6 1411.94 32
 -1 -6 21 38129.3 1894.72 30
 1 6 22 2252.83 319.451 15
 1 6 22 2457.41 322.794 13
 1 6 22 1821.58 236.375 14
 1 6 22 2442.48 312.951 12
 -1 -6 22 2254.82 360.612 10
 1 6 22 2211.53 451.62 9
 1 6 22 2347.2 342.056 8
 1 6 22 2437.34 292.911 67
 -1 6 -22 2349.6 310.815 62
 1 6 22 1900.19 262.129 64
 1 6 22 2055.69 333.277 68
 1 6 22 2300.97 335.272 59
 1 6 22 1960.81 365.785 45
 1 6 22 1766.28 325.871 55
 -1 -6 22 1821.16 416.904 43
 1 6 22 2029.96 334.759 48
 1 6 22 2300.9 338.455 51
 1 6 22 2711.24 348.653 16
 -1 -6 22 2258.43 482.296 39
 -1 -6 22 2116.75 298.501 34
 -1 -6 22 2457.93 320.256 32
 -1 -6 22 2150.19 468.471 30
 1 6 23 11550.9 651.691 13
 -1 -6 23 10588.1 685.019 10
 1 6 23 10198.5 629.752 15
 1 6 23 10973 537.335 14
 1 6 23 11246.8 622.74 12
 1 6 23 10687.5 672.078 8
 1 6 23 12075.7 683.234 59
 1 6 23 11145.6 601.821 67
 1 6 23 11530.4 709.449 68
 1 6 23 10959 587.049 64
 -1 6 -23 11234.1 612.118 62
 1 6 23 12130 741.66 45
 1 6 23 11614 710.183 51
 1 6 23 11715.1 685.226 55
 -1 -6 23 11570.6 938.256 43
 1 6 23 12118.1 651.846 16
 -1 -6 23 11178.4 981.756 39
 -1 -6 23 12901.6 658.807 32
 -1 -6 23 11988.3 625.304 34
 -1 -6 23 11570.1 957.997 30
 -1 -6 24 2177.91 348.472 10
 1 6 24 1352.21 267.617 16
 1 6 24 1585.29 282.575 13
 1 6 24 1588.41 259.084 12
 1 6 24 1544.61 284.628 15
 1 6 24 1333.4 214.634 14
 1 6 24 1805.57 313.301 8
 1 6 24 1558.05 309.503 68
 1 6 24 1315.04 241.425 67
 1 6 24 1473.34 292.842 59
 -1 6 -24 1355.16 248.947 62
 1 6 24 1171.85 222.516 64
 1 6 24 1561.22 295.329 55
 1 6 24 1494.76 321.983 45
 -1 -6 24 1952.98 430.515 43
 1 6 24 1777.35 327.079 51
 1 6 24 1376.67 252.019 20
 -1 -6 24 1851.78 460.215 39
 -1 -6 24 1695.8 285.265 32
 -1 -6 24 1886.46 285.955 34
 -1 -6 24 1651.38 421.549 30
 -1 -6 25 6176.53 535.742 10
 1 6 25 6083.49 485.9 15
 1 6 25 5997.83 394.957 14
 1 6 25 6014.72 712.738 9
 1 6 25 5046.22 444.568 13
 1 6 25 5727.04 442.99 12
 1 6 25 5680.98 500.763 8
 1 6 25 4778.21 470.575 68
 1 6 25 6406.74 516.217 63
 1 6 25 5755.89 491.571 59
 -1 6 -25 5876.48 427.125 62
 1 6 25 5869.77 436.799 67
 1 6 25 6286.71 432.673 64
 1 6 25 6203.31 517.761 55
 -1 -6 25 5574.93 669.959 43
 1 6 25 5717.1 533.119 45
 1 6 25 5437.27 499.493 51
 1 6 25 6148.51 481.452 16
 1 6 25 5867.48 457.004 20
 -1 -6 25 6327.93 739.915 39
 -1 -6 25 5732.99 447.234 32
 -1 -6 25 5829.71 455.544 34
 -1 -6 25 4964.5 626.619 30
 1 6 26 29019.5 1579.14 9
 1 6 26 28401.8 972.818 14
 1 6 26 28612.1 1064.66 12
 -1 -6 26 29890.1 1213.74 10
 1 6 26 31615.6 1142.82 13
 1 6 26 29822.8 1142.62 15
 1 6 26 30790.7 1209.51 8
 1 6 26 28388.1 1024.21 64
 1 6 26 28022.7 1037.93 67
 1 6 26 29799.3 1187.84 68
 1 6 26 29435 1165.96 63
 1 6 26 29117.1 1162.25 59
 -1 6 -26 30624.1 1042.26 62
 1 6 26 32010.2 1212.2 55
 1 6 26 29686.9 1192.15 51
 -1 -6 26 30696.4 1528.04 43
 1 6 26 32494.4 1269.83 45
 1 6 26 32475 1133.1 16
 1 6 26 31435 1107.76 20
 -1 -6 26 29982.2 1224.25 40
 1 6 26 31772.7 1312.07 42
 -1 -6 26 29207.8 1613.71 39
 -1 -6 26 31329.4 1116.65 32
 -1 -6 26 24401.6 1408.44 30
 1 6 27 3985.64 429.104 8
 1 6 27 3941.02 415.821 59
 1 6 27 3513.74 392.724 68
 1 6 27 3126.13 327.224 67
 -1 6 -27 4128.2 348.48 62
 1 6 27 3401.83 393.328 63
 -1 -6 27 3824.44 343.35 66
 1 6 27 3500.76 333.416 64
 1 6 27 4222.23 465.271 45
 1 6 27 3947.27 423.518 51
 1 6 27 4107.91 425 55
 1 6 27 3963.08 385.193 16
 1 6 27 3677.1 354.09 20
 1 6 27 3796.2 448.999 42
 -1 -6 27 3941.74 434.601 40
 -1 -6 27 3793.53 388.373 32
 1 6 27 3473.42 342.078 12
 -1 -6 27 3853.87 432.168 10
 1 6 27 3303.12 381.216 15
 1 6 27 3436.97 308.204 14
 1 6 27 3580.66 378.303 13
 1 6 28 1599.76 292.313 63
 1 6 28 1386.24 244.662 67
 -1 -6 28 1753.33 255.072 66
 1 6 28 1350.74 292.505 59
 1 6 28 1100.53 261.776 68
 1 6 28 1270.19 219.057 64
 1 6 28 1396.07 296.051 51
 1 6 28 1632.75 334.354 45
 1 6 28 1896.18 316.831 55
 1 6 28 1656.24 253.171 20
 1 6 28 1599.15 327.039 42
 -1 -6 28 1625.98 296.941 40
 1 6 28 1943.47 321.378 8
 1 6 28 1646.02 291.727 13
 1 6 28 1573.68 276.988 15
 -1 -6 28 1933.02 327.795 10
 1 6 28 1530.01 238.992 12
 1 6 28 1910.78 237.255 14
 1 6 28 1669.98 275.155 16
 1 6 29 6102.81 486.761 68
 1 6 29 7118.98 526.514 63
 1 6 29 8144.8 560.852 59
 1 6 29 7152.43 462.169 67
 1 6 29 7085.84 431.197 64
 -1 -6 29 7549.87 456.477 66
 1 6 29 7125.49 521.969 51
 1 6 29 8651.95 575.736 55
 1 6 29 7996.3 589.796 45
 1 6 29 7598.67 485.654 16
 1 6 29 6939.92 455.488 20
 1 6 29 7301.41 590.685 42
 -1 -6 29 8109.24 579.146 40
 1 6 29 7610.38 467.415 12
 1 6 29 7461.82 424.565 14
 -1 -6 29 6835.32 543.146 10
 1 6 29 7162.5 511.305 15
 1 6 29 7874.44 517.484 13
 1 6 29 8039.8 565.051 8
 1 6 30 5644.17 455.514 8
 1 6 30 5045.66 371.739 67
 -1 -6 30 4945.38 359.985 66
 1 6 30 5426.1 433.363 63
 1 6 30 5602.74 450.834 59
 1 6 30 6563.72 514.691 45
 -1 -6 30 5930 478.614 40
 1 6 30 6509.59 542.21 42
 1 6 30 5611.1 372.926 12
 1 6 30 5987.24 364.489 14
 -1 -6 30 5219.7 453.921 10
 1 6 30 5837.48 434.114 13
 -1 -6 30 5895.79 410.051 34
 -1 -6 30 5099.49 399.693 31
 1 6 30 4573.29 341.337 20
 1 6 30 6079.47 408.13 16
 1 6 31 9167.66 568.202 8
 1 6 31 9229.61 623.035 42
 -1 -6 31 8570.29 557.339 40
 1 6 31 9372.15 545.897 63
 1 6 31 8661.24 476.614 67
 -1 -6 31 8989.67 474.157 66
 1 6 31 8719.87 556.462 59
 -1 -6 31 7907.3 484.6 31
 1 6 31 8240.92 427.296 14
 -1 -6 31 8203.79 545.412 10
 1 6 32 6259.75 459.69 8
 1 6 32 5346.58 357.259 67
 -1 -6 32 6280.67 383.994 66
 1 6 32 5926.46 425.547 63
 1 6 32 6001.59 492.794 42
 -1 -6 32 6265.15 452.169 40
 -1 -6 32 6157.62 393.42 31
 -1 -6 32 6021.33 399.74 32
 1 6 32 5646.03 335.816 14
 -1 -6 32 6205.33 462.255 10
 1 6 33 4129.65 360.688 8
 -1 -6 33 3776.22 283.504 22
 -1 -6 33 3980.14 295.601 66
 -1 -6 33 3539.24 332.945 40
 1 6 33 3958.68 390.54 42
 -1 -6 33 3476.29 288.404 32
 -1 -6 33 3340.93 271.036 31
 -1 -6 33 3496.4 338.72 10
 1 6 34 11475.2 568.45 8
 -1 -6 34 10940.8 468.274 66
 -1 -6 34 11459.4 551.974 40
 -1 -6 34 11644.8 501.242 32
 -1 -6 34 11062 544.986 10
 -1 -6 34 11384.5 476.257 22
 -1 -6 35 1841.76 189.6 22
 -1 -6 35 2105.22 201.782 66
 -1 -6 35 2033.72 196.715 32
 -1 -6 36 15544.6 506.626 22
 -1 7 36 3377.37 226.391 45
 -1 7 35 15249.7 554.366 45
 1 -7 35 13691.2 485.296 47
 -1 7 34 3036.31 249.574 18
 -1 7 34 3117.57 280.405 45
 1 -7 34 3214.45 244.382 47
 -1 7 34 3254.11 280.103 8
 1 -7 33 2123.35 248.379 10
 -1 7 33 2175.78 255.139 45
 1 -7 33 2068.69 221.905 47
 1 -7 33 2074.25 201.494 21
 1 -7 33 2447.29 197.703 22
 -1 7 33 2312.4 291.84 42
 1 -7 33 2063.19 232.815 40
 1 -7 33 2099.58 197.325 32
 1 -7 33 2286.36 209.575 34
 -1 7 33 1920.83 254.773 8
 -1 7 32 5986.32 429.326 8
 1 7 -32 5690.73 306.172 62
 -1 7 32 5965.46 421.418 45
 1 -7 32 5736.26 365.265 47
 1 -7 32 5540.14 348.98 21
 -1 7 32 5663.37 399.031 20
 1 -7 32 5944.49 321.141 22
 -1 7 32 5678.06 395.903 18
 -1 7 32 5784.38 452.711 42
 1 -7 32 5134.75 377.933 40
 1 -7 32 5454.17 329.034 34
 1 -7 32 5656.21 341.41 32
 1 -7 32 5014.47 375.251 10
 -1 7 31 23903.5 915.38 8
 1 7 -31 22049 735.3 62
 -1 7 31 18514.5 692.002 67
 -1 7 31 20200.2 729.656 59
 1 -7 31 22166.8 801.15 47
 -1 7 31 21318.3 863.34 45
 -1 7 31 23317.3 888.489 18
 1 -7 31 22005.1 804.99 21
 1 -7 31 23631 746.69 22
 -1 7 31 22880.1 890.594 20
 -1 7 31 22509.9 959.581 42
 1 -7 31 22287.6 868.105 40
 1 -7 31 23059.7 771.195 34
 1 -7 31 22963.7 778.61 32
 1 -7 31 23745.5 891.767 10
 -1 7 30 2328.44 317.558 8
 -1 7 30 2714.1 349.892 63
 -1 7 30 2080.73 244.923 59
 -1 7 30 2378.57 247.636 67
 1 7 -30 2326.85 249.944 62
 1 -7 30 2324.3 274.787 47
 -1 7 30 2292.86 310.77 20
 1 -7 30 2563.94 245.481 22
 1 -7 30 2430.94 306.013 40
 -1 7 30 2571.44 363.595 42
 1 -7 30 2693.18 265.11 32
 1 -7 30 2241.86 288.341 10
 -1 7 29 8513.91 562.012 8
 -1 7 29 6603.38 420.975 59
 -1 7 29 7474.25 428.344 67
 1 7 -29 7438.29 438.963 62
 -1 7 29 8887.92 600.57 63
 1 -7 29 7854.94 478.755 47
 -1 7 29 8961.29 580.731 20
 1 -7 29 8314.71 436.958 22
 1 -7 29 8086.86 538.589 40
 -1 7 29 7958.62 599.336 42
 1 -7 29 7886.87 454.917 32
 1 -7 29 8206.65 537.05 10
 -1 7 28 17015.1 843.204 63
 -1 7 28 14602.5 646.501 59
 1 7 -28 14432.9 649.411 62
 1 -7 28 14461.4 677.616 47
 -1 7 28 14246.7 757.685 20
 1 -7 28 14478 608.302 22
 -1 7 28 14915.7 828.891 42
 1 -7 28 14388.3 748.313 40
 -1 7 28 14174.9 756.441 8
 1 -7 28 13475.2 730.625 10
 -1 7 27 34763.8 1116.2 59
 -1 7 27 36191.6 1345.77 63
 1 -7 27 33137.9 1063.44 61
 1 -7 27 31502.8 1017.34 57
 1 -7 27 35624.4 1163.36 47
 -1 7 27 36587 1315.3 20
 1 -7 27 34721.4 1069.46 22
 -1 7 27 36243.1 1392.57 42
 1 -7 27 34441.3 1275.43 40
 1 -7 27 35693.4 1284.27 10
 -1 7 27 36433.5 1304.09 8
 -1 7 26 24761.5 1044.79 8
 -1 7 26 24940.6 1091.64 63
 1 -7 26 23219.9 867.745 61
 -1 7 26 22831.5 868.949 59
 1 -7 26 21676.7 817.012 57
 1 -7 26 24799.2 928.727 47
 1 -7 26 23586.7 835.37 22
 -1 7 26 22602.1 958.144 19
 -1 7 26 24076.9 1114.78 42
 1 -7 26 23665.6 1025.67 40
 1 -7 26 24540.6 883.789 34
 1 -7 26 23043.2 1005.99 10
 -1 7 26 24016.9 1024.17 13
 -1 7 25 2488.67 364.052 8
 -1 7 25 1804.32 259.235 59
 -1 7 25 2108.5 376.403 63
 1 -7 25 2362 289.865 61
 1 -7 25 1952.51 258.293 57
 1 -7 25 2320.12 300.176 47
 -1 7 25 2416.7 326.147 19
 1 -7 25 2354.71 261.545 22
 1 -7 25 2262.84 273.087 34
 1 -7 25 2542.35 353.404 10
 -1 7 25 2463.81 355.556 13
 1 -7 24 11293.8 692.661 10
 -1 7 24 11568.5 982.529 9
 -1 7 24 11211.3 682.325 13
 -1 7 24 11176.6 694.38 8
 -1 7 24 11725.6 744.331 63
 1 -7 24 11019.4 543.868 66
 -1 7 24 12162.2 680.489 56
 -1 7 24 11053.4 575.909 59
 1 -7 24 11094.2 579.281 57
 1 -7 24 12291.7 625.812 47
 -1 7 24 11934.4 669.911 19
 1 -7 24 11370.3 545.417 22
 1 -7 24 11452.7 965.104 39
 1 -7 24 11229.6 596.234 32
 1 -7 24 13062.1 606.045 34
 1 -7 24 11287.8 859.93 29
 -1 7 23 47488.5 2101.37 9
 1 -7 23 47475.9 1588.09 10
 -1 7 23 49463.7 1610.81 13
 -1 7 23 46551.3 1590.8 8
 -1 7 23 50359.9 1681.95 63
 1 -7 23 45853.3 1341.73 66
 -1 7 23 48641.1 1557.5 56
 -1 7 23 44171.3 1381.63 59
 -1 7 23 49119.2 1485.28 65
 1 -7 23 49920.8 1468.26 47
 -1 7 23 46723.4 1532.55 19
 1 -7 23 47631.9 1352.02 22
 1 -7 23 45015.1 2043.36 39
 1 -7 23 50338.3 1454.26 32
 1 -7 23 50435 1418.92 34
 1 -7 23 48199.4 1921.38 29
 -1 7 22 1240.77 301.685 13
 1 -7 22 414.093 239.725 10
 -1 7 22 737.383 363.153 9
 1 -7 22 781.648 296.464 5
 -1 7 22 939.635 300.59 8
 -1 7 22 756.66 283.682 63
 -1 7 22 794.569 199.728 59
 1 -7 22 631.613 184.587 66
 -1 7 22 798.67 234.478 65
 -1 7 22 896.441 276.044 56
 1 -7 22 713.412 181.711 22
 -1 7 22 685.259 236.309 19
 -1 7 22 655.984 252.336 17
 1 -7 22 393.846 297.542 39
 -1 7 22 756.157 173.88 35
 1 -7 22 574.454 193.33 34
 1 -7 22 705.766 232.025 32
 1 -7 22 376.648 286.793 29
 1 -7 21 139367 3304.51 10
 -1 7 21 130744 3242.66 13
 -1 7 21 130059 3940.4 9
 1 -7 21 127007 3542.27 5
 -1 7 21 128749 3257.52 8
 -1 7 21 118309 2963.36 59
 -1 7 21 138470 3384.33 63
 1 -7 21 121125 2908.64 66
 -1 7 21 129631 3097.76 65
 -1 7 21 133419 3199.51 56
 -1 7 21 131418 3202.93 53
 1 -7 21 126580 2928.52 22
 -1 7 21 128519 3184.75 19
 -1 7 21 126947 3220.73 17
 -1 7 21 128011 3051.79 38
 1 -7 21 124771 3922.15 39
 1 -7 21 135257 3063.35 32
 1 -7 21 131131 2998 34
 -1 7 21 125125 2965.56 35
 1 -7 21 138602 3769.84 29
 1 -7 20 38853 1372.62 10
 -1 7 20 38718.4 1367.5 13
 1 -7 20 37842.9 1578.05 5
 -1 7 20 39738.2 1841.32 9
 -1 7 20 39589.4 1388.84 8
 -1 7 20 39528 1446.42 63
 -1 7 20 38793.5 1325.25 56
 -1 7 20 35307.1 1156.65 59
 1 -7 20 38237.3 1303.82 60
 -1 7 20 38656.8 1251.23 65
 -1 7 20 40874.8 1360.99 53
 -1 7 20 39912.7 1379.74 17
 -1 7 20 38223.5 1327.03 19
 1 -7 20 35322.7 1112.26 22
 -1 7 20 38321.6 1227.08 38
 1 -7 20 36449.3 1812.82 39
 1 -7 20 39968 1196.31 34
 -1 7 20 37389.7 1177.5 35
 1 -7 20 39248.4 1230.58 32
 1 -7 20 39992.6 1693.83 29
 -1 7 20 38897.9 1103.51 31
 1 -7 19 124644 3059.88 10
 -1 7 19 121359 3027.01 13
 1 -7 19 121042 3360.21 5
 -1 7 19 113453 3008.34 8
 -1 7 19 121351 3701.38 9
 -1 7 19 122381 2971.16 56
 1 -7 19 118692 2956.13 60
 -1 7 19 118974 2856.61 65
 -1 7 19 117710 2982.3 55
 -1 7 19 118294 2976.25 53
 -1 7 19 118267 2971.32 19
 1 -7 19 118384 2714.97 22
 -1 7 19 116163 3005.24 17
 -1 7 19 121511 2860.71 38
 -1 7 19 114889 2730.96 37
 1 -7 19 114591 3677 39
 1 -7 19 123924 2791.57 34
 1 -7 19 123445 2847.22 32
 -1 7 19 115297 2799.35 35
 -1 7 19 115521 2685.43 31
 1 -7 19 127355 3526.52 29
 -1 7 18 118626 2970.42 13
 1 -7 18 116604 2976.71 10
 -1 7 18 117869 2992.5 8
 -1 7 18 119856 3626.51 9
 1 -7 18 121574 3325.72 5
 -1 7 18 121082 2816.75 65
 1 -7 18 117495 2915.59 60
 -1 7 18 120826 2916.36 56
 -1 7 18 120638 2923.05 48
 -1 7 18 117372 2915.44 55
 -1 7 18 115848 2931.78 53
 -1 7 18 121529 2942.55 19
 -1 7 18 114855 2959.72 17
 -1 7 18 117216 2801.98 38
 1 -7 18 112945 3631.99 39
 -1 7 18 117466 2719.23 37
 1 -7 18 115548 2776.81 32
 1 -7 18 118628 2732.43 34
 -1 7 18 114333 2766.5 35
 -1 7 18 111024 2649.19 31
 1 -7 18 113014 3364.92 29
 -1 7 17 274429 5873.19 13
 1 -7 17 277619 5913.07 10
 -1 7 17 257849 5869.45 8
 -1 7 17 274934 6644.46 9
 1 -7 17 258109 6222.8 5
 -1 7 17 275937 5806.09 56
 -1 7 17 257921 5676.03 65
 1 -7 17 275405 5844.41 60
 -1 7 17 266163 5799.46 55
 -1 7 17 267385 5816.31 48
 -1 7 17 270491 5850.72 53
 -1 7 17 266169 5764.75 16
 -1 7 17 271212 5837.37 19
 1 -7 17 249409 6609.37 39
 -1 7 17 263552 5617.37 37
 -1 7 17 264816 5690.71 38
 1 -7 17 276208 5619.15 34
 -1 7 17 265110 5673.43 35
 1 -7 17 261552 5656.35 32
 1 -7 17 269982 6399.47 29
 -1 7 17 262214 5545.8 31
 -1 7 16 24381 981.429 13
 1 -7 16 24223 994.546 10
 1 -7 16 24815.8 1192.03 5
 -1 7 16 25880 1381.06 9
 -1 7 16 24078.1 998.677 8
 1 -7 16 25218.1 979.411 60
 -1 7 16 23446.1 862.855 65
 -1 7 16 24938.6 949.902 56
 -1 7 16 24215.9 972.375 53
 -1 7 16 22716.6 939.832 48
 -1 7 16 24130.6 937.466 55
 -1 7 16 22866.9 911.305 16
 -1 7 16 25468.8 983.347 19
 -1 7 16 23434.9 880.902 38
 1 -7 16 19776.5 1274.61 39
 -1 7 16 23348.5 842.103 37
 1 -7 16 24382.9 873.2 32
 -1 7 16 23276.9 872.677 35
 1 -7 16 24261.4 830.098 34
 -1 7 16 24371.8 805.182 31
 -1 7 15 154549 3549.18 13
 1 -7 15 149649 3554.78 10
 -1 7 15 152841 3581.06 8
 1 -7 15 145037 3871.58 5
 -1 7 15 152323 4182.97 9
 1 -7 15 152149 3539.49 60
 -1 7 15 156423 3481.97 56
 -1 7 15 149433 3364.69 65
 -1 7 15 145237 3488.25 48
 -1 7 15 148710 3461.92 55
 -1 7 15 150878 3540.61 53
 -1 7 15 154725 3460.94 16
 -1 7 15 151522 3407.24 38
 1 7 -15 147053 3337.62 37
 1 -7 15 138324 4170.53 39
 -1 7 15 145367 3350.31 37
 1 -7 15 148927 3363.15 32
 1 -7 15 149179 3305.18 34
 -1 7 15 147441 3395.42 35
 -1 7 15 148365 3284.85 31
 -1 7 14 6967.26 490.686 13
 -1 7 14 6870.59 701.525 9
 1 -7 14 7559.95 636.899 5
 -1 7 14 7646.33 524.064 8
 1 -7 14 6873.18 484.332 60
 -1 7 14 6790.21 408.289 65
 -1 7 14 7381.68 468.486 56
 -1 7 14 6952.46 475.917 48
 -1 7 14 7123.21 497.281 53
 -1 7 14 8120.64 489.632 16
 1 7 -14 6709.44 414.975 37
 -1 7 14 7727.5 445.37 37
 -1 7 14 7111.95 440.765 38
 1 -7 14 6342.67 384.91 34
 -1 7 14 6783.04 430.359 35
 -1 7 14 6628.69 381.521 31
 -1 7 13 109380 2669.86 13
 1 -7 13 111364 3038.53 5
 -1 7 13 105834 2693.07 8
 1 7 -13 109104 2661.64 2
 -1 7 13 110899 3259.16 9
 -1 7 13 108963 2502.68 65
 1 -7 13 113108 2696.35 60
 -1 7 13 108345 2653.94 48
 -1 7 13 110527 2604.31 56
 -1 7 13 108751 2587.84 16
 -1 7 13 106714 2566.4 38
 1 7 -13 104490 2535.08 37
 -1 7 13 105091 2536.73 37
 1 -7 13 105880 2453.51 34
 -1 7 13 105480 2559.84 35
 -1 7 13 104579 2460.57 31
 1 -7 13 106953 3119.43 29
 -1 7 12 25999.1 969.097 13
 -1 7 12 26432.9 1004.64 8
 -1 7 12 28200.7 1366.01 9
 1 -7 12 27421.4 1214.21 5
 1 7 -12 27238.6 971.069 2
 -1 7 12 25308.9 848.075 65
 1 -7 12 28002.7 1000.96 60
 -1 7 12 26311.8 967.046 48
 -1 7 12 27598 929.98 56
 -1 7 12 27350.5 1001.46 23
 -1 7 12 27241.8 929.1 16
 1 7 -12 25508.7 895.481 37
 -1 7 12 26396.5 904.905 37
 -1 7 12 26688.5 914.224 38
 1 -7 12 26597.5 832.626 34
 -1 7 12 26696.9 915.927 35
 1 -7 12 27205.2 1274 29
 -1 7 12 24729.6 825.761 27
 -1 7 12 26600.3 850.694 31
 -1 7 11 64986.8 1733.96 13
 1 7 -11 61946.2 1706.43 2
 -1 7 11 62771.6 1768.86 8
 -1 7 11 65106.3 2225.11 9
 -1 7 11 60397.2 1561.98 65
 -1 7 11 60019.2 1705.62 48
 -1 7 11 65317.1 1663.23 56
 -1 7 11 62227 1767.08 52
 -1 7 11 66287.2 1778.74 23
 -1 7 11 63141.9 1655.96 16
 -1 7 11 62748.5 1797.54 41
 -1 7 11 61946 1647.96 37
 1 7 -11 63083 1661.27 37
 -1 7 11 62991.7 1660.66 38
 -1 7 11 60767.5 1642.46 35
 1 -7 11 63957.4 1558.33 34
 -1 7 11 60903.7 1565.98 31
 -1 7 11 58464.7 1555.84 27
 1 -7 11 64672.2 2144.16 29
 -1 7 10 9349.47 753.426 9
 1 7 -10 8577.32 486.093 2
 -1 7 10 8958.05 535.291 8
 -1 7 10 8401.53 423.776 27
 1 -7 10 9410.33 714.531 29
 -1 7 10 7969.75 412.238 31
 -1 7 10 8863.81 462.95 56
 -1 7 10 8763.43 535.49 52
 -1 7 10 9216.19 485.76 16
 -1 7 10 8925.92 473.807 38
 1 7 -10 8920.8 477.523 37
 -1 7 10 8372.46 467.212 37
 -1 7 10 8978.18 551.618 41
 1 -7 10 9485.78 426.131 34
 -1 7 10 8492.75 465.221 35
 -1 7 10 9095.07 505.449 13
 -1 7 9 66718.1 1727.95 13
 -1 7 9 68084.2 1807.43 8
 -1 7 9 67893.7 2236.21 9
 1 7 -9 64618 1723.44 2
 1 -7 9 64342.9 1744.85 60
 -1 7 9 64502.9 1796.21 52
 -1 7 9 61232.2 1644.44 16
 1 7 -9 64987.5 1686.93 37
 -1 7 9 66815.1 1830.02 41
 -1 7 9 65513.8 1691.53 38
 -1 7 9 61883.5 1667.77 37
 1 -7 9 64834.6 1564.11 34
 -1 7 9 63518.2 1672.42 35
 -1 7 9 61774.7 1595.3 27
 -1 7 9 62455.5 1598.97 31
 1 -7 9 64947.8 2142.42 29
 -1 7 8 20410.7 764.757 13
 -1 7 8 20808.6 1101.06 9
 1 7 -8 21035.3 1042.19 1
 -1 7 8 20651.8 819.012 8
 -1 7 8 18201.5 986.568 3
 1 7 -8 18797 746.1 2
 1 7 -8 21155.7 842.442 4
 1 -7 8 20817.8 792.746 60
 -1 7 8 17895.1 791.651 52
 1 7 -8 18773.7 640.171 23
 -1 7 8 18378.1 700.459 16
 -1 7 8 18582.8 815.95 41
 -1 7 8 19049.9 724.54 38
 -1 7 8 20235.6 747.186 37
 1 7 -8 19997.9 741.593 37
 1 -7 8 19811.8 648.141 34
 -1 7 8 20187.4 742.256 35
 -1 7 8 19098.5 678.208 27
 1 -7 8 20380.1 1050.95 29
 -1 7 8 18408.2 673.291 31
 1 7 -8 19408.5 673.076 24
 -1 7 7 15748.2 654.19 13
 -1 7 7 14671.5 901.249 4
 1 7 -7 16764.8 912.469 1
 -1 7 7 15832.5 901.691 3
 -1 7 7 16698.6 968.875 9
 1 7 -7 14904.7 649.603 2
 1 7 -7 15866.3 744.348 4
 1 -7 7 16265.4 684.685 60
 -1 7 7 15068.6 709.129 52
 1 7 -7 18225.6 681.286 37
 -1 7 7 15850.2 648.248 37
 -1 7 7 14655.3 628.891 38
 -1 7 7 17418.7 764.276 41
 1 7 -7 15849.2 607.298 24
 -1 7 7 15268.6 588.177 27
 1 -7 7 15930.9 912.134 29
 1 -7 7 16556 565.068 34
 -1 7 7 15365.3 642.549 35
 1 7 -7 16001.3 574.191 23
 -1 7 7 16066.6 699.522 23
 1 7 -6 44674.7 1615.63 3
 1 -7 6 39579.7 1167 6
 -1 7 6 36176.1 1469.31 3
 -1 7 6 40471.1 1559.61 4
 -1 7 6 42568.8 1633.37 9
 1 7 -6 40931.1 1523.9 1
 1 7 -6 40410.1 1322.93 4
 1 7 -6 40216 1193.62 2
 -1 7 6 41259.9 1240.42 23
 1 7 -6 37595.7 1063.36 23
 1 -7 6 41107.4 1564.07 29
 1 7 -6 39921.5 1118.33 24
 -1 7 6 38003.5 1089.15 27
 -1 7 6 39125.2 1282.89 41
 1 7 -6 39882.8 1168.93 37
 -1 7 6 37510.3 1148.01 37
 -1 7 6 39322.4 1163.8 38
 1 -7 6 39132.9 1035.94 34
 1 7 -6 40969.3 1198.49 35
 -1 7 6 39122.4 1156.41 13
 1 7 -5 50937 1298.67 23
 -1 7 5 53567.1 1453.05 23
 1 7 -5 48976.6 1335.53 24
 -1 7 5 49049.3 1308.07 27
 1 -7 5 50483.5 1782.78 29
 -1 7 5 51572.3 1522.75 41
 1 7 -5 50073.7 1380.46 37
 1 7 -5 52169.7 1417.35 35
 1 -7 5 51632.4 1247.85 34
 1 -7 5 48651 1394.32 6
 1 7 -5 50602.4 1799.85 3
 1 7 -5 49065.6 1394.85 2
 1 7 -5 51237.9 1749.11 1
 -1 7 5 51841.8 1861.9 9
 -1 7 5 48376.8 1744.52 3
 -1 7 5 47618.8 1756.46 4
 1 7 -5 46707.8 1540.81 4
 1 7 -4 34926.4 984.057 23
 -1 7 4 36718.2 1106.9 23
 1 -7 4 36805.8 1434.42 29
 -1 7 4 34111.3 990.519 27
 1 7 -4 33612.7 1021.23 24
 -1 7 4 35696.4 1187.08 41
 1 7 -4 34752.1 1053.8 37
 1 -7 4 33783.3 914.921 34
 1 7 -4 33326 1057.43 35
 1 7 -4 35097.9 1078.7 2
 1 7 -4 33964.2 1363.14 1
 1 7 -4 33778.8 1417.76 3
 -1 7 4 33802.7 1380.7 3
 -1 7 4 32647 1369.03 4
 1 7 -4 33938.4 1239.37 4
 1 7 -3 68990.5 1693.06 23
 -1 7 3 74460.8 1816.22 23
 -1 7 3 69383.5 1699.03 27
 1 7 -3 68272 1750.8 24
 1 -7 3 70150.9 2200.84 29
 -1 7 3 71854.4 1927.02 41
 1 7 -3 67606.9 1757.34 37
 -1 7 3 71319.6 1766.87 37
 1 -7 3 70266.2 1601.55 34
 1 7 -3 70968.5 1789.45 35
 -1 7 3 69592.1 1760.05 35
 1 7 -3 70133.5 2034.96 4
 1 7 -3 68396.7 1792.17 2
 1 7 -3 70612.9 2171.57 1
 -1 7 3 66074.6 2158.15 3
 1 7 -3 70087.1 2251.1 3
 -1 7 3 70035 2197.06 4
 -1 7 2 77809.3 1863.04 23
 1 7 -2 71441.9 1756.43 23
 -1 7 2 74373.7 1769.39 27
 1 -7 2 72472.5 2253.8 29
 -1 -7 -2 75361.2 2049.94 29
 1 7 -2 69124.8 1808.22 24
 -1 7 2 77024.3 2000.65 41
 1 7 -2 72755.7 1828.43 37
 -1 7 2 71029.4 1807.37 37
 -1 7 2 72802.9 1822.39 35
 1 7 -2 70400.1 1853.07 2
 1 7 -2 75607.1 2256.58 1
 1 7 -2 74611 2138.66 4
 1 7 -2 72683.1 2320.23 3
 -1 7 2 70519.9 2230.66 3
 -1 7 2 74447 2246.68 4
 -1 7 1 37985.4 1081.39 23
 1 7 -1 33987.8 1005.32 23
 -1 7 1 36064.8 1017.59 27
 1 7 -1 34514.9 1060.82 24
 -1 -7 -1 37807.6 1280.79 29
 1 7 -1 34963.5 1143.72 25
 1 -7 1 34468.1 1385.78 29
 -1 7 1 35017.9 1181.77 41
 -1 7 1 36304.1 1053.43 37
 1 7 -1 34039.7 1053.58 37
 -1 7 1 34620.3 1049.16 35
 1 7 -1 34786.9 1321.11 4
 1 7 -1 34427.9 1087.22 2
 -1 7 1 33920 1179.28 1
 -1 7 1 35327 1402.11 3
 -1 7 1 35997.8 1394.04 4
 1 7 -1 34719.8 1451.91 3
 1 7 -1 35176.6 1394.72 1
 1 7 0 29894.2 910.892 23
 -1 7 0 32465.9 958.674 23
 1 -7 0 30183.2 1272.37 29
 1 7 0 29876 1038.66 25
 -1 7 0 30999.1 909.68 27
 1 7 0 29242.8 955.307 24
 -1 -7 0 31746.6 1169.77 29
 1 7 0 30768.6 959.85 37
 -1 7 0 30439 1071.55 41
 -1 7 0 30096.5 931.886 37
 -1 7 0 29622.6 941.595 35
 1 7 0 28116.2 963.235 2
 1 7 0 29627.8 1217.23 4
 -1 7 0 29223.6 1259.65 3
 -1 7 0 28122 1051.25 1
 1 7 0 29319.2 1324.29 3
 -1 7 0 30454.9 1239.32 4
 1 7 0 28834.5 1255.26 1
 -1 7 -1 35695.3 1033.42 23
 1 7 1 35113.1 1013.6 23
 1 7 1 33637.2 1056.44 24
 1 -7 -1 35884.1 1390.23 29
 -1 -7 1 39573.2 1330.11 29
 1 7 1 34761 1149.75 25
 1 7 1 34138.9 1167.9 41
 -1 7 -1 34099.1 1012.81 37
 1 7 1 33827.9 1043.25 35
 -1 7 -1 34683.2 1036.87 35
 1 7 1 33277.3 1330.82 4
 -1 7 -1 30928.5 1137.57 1
 -1 7 -1 33737.7 1371.76 3
 1 7 1 37109.2 1496.78 3
 1 7 1 33914.4 1085.74 2
 -1 7 -1 35388.4 1356.4 4
 1 7 1 34366.2 1388.03 1
 1 7 2 64862.7 2150.17 4
 -1 7 -2 72044.5 2224.59 3
 1 7 2 71388.5 2323.98 3
 1 7 2 72300 2244.09 1
 -1 7 -2 75793.1 2206.61 4
 -1 7 -2 65940.9 1921.37 1
 1 7 2 74244.2 1784.69 23
 -1 7 -2 72722.2 1779.12 23
 1 7 2 72016.2 1839.56 24
 1 -7 -2 74828.7 2235.07 29
 -1 -7 2 76537.1 2155.65 29
 1 7 2 74310.9 1982.09 41
 -1 7 -2 74354.4 1783.13 37
 1 7 2 73305.4 1819.59 35
 -1 7 -2 74214.5 1803.56 35
 1 7 2 70737.7 1807.7 15
 1 7 3 69158.2 2261.88 3
 1 7 3 68907.7 2182.45 1
 -1 7 -3 71479.8 2121.06 4
 -1 7 -3 65053.4 1877.31 1
 1 7 3 69273 1720.21 23
 -1 7 -3 67296.3 1690.91 23
 1 -7 -3 68887.7 2132.31 29
 -1 7 -3 69439.6 1701.11 27
 1 7 3 70140 1793.74 24
 -1 -7 3 72988.2 2104.67 29
 1 7 3 69706.3 1907.06 41
 1 7 3 67954.3 1753.54 37
 -1 7 -3 69961 1706.9 37
 1 7 3 70667.2 1758.05 35
 -1 7 -3 70959.5 1732.83 35
 1 7 3 67598.7 1751.98 15
 -1 7 -4 31796.3 1121.66 1
 -1 7 -4 31820.6 1267.88 4
 1 7 4 31736 1387.91 3
 1 7 4 30894.1 1315.79 1
 1 7 4 31492.6 965.07 23
 -1 -7 4 31093.2 1256.71 29
 1 7 4 30505.2 1083.87 25
 1 -7 -4 32687.9 1290.4 29
 1 7 4 31553.4 1027.17 24
 -1 7 -4 32414.3 953.387 27
 1 7 4 31320.9 998.628 37
 1 7 4 31951.7 1118.34 41
 -1 7 -4 32341.3 948.723 37
 1 7 4 32731.9 995.397 35
 -1 7 -4 32713.5 971.657 35
 1 7 4 30848.1 996.415 15
 1 7 5 51743.5 1808.05 1
 -1 7 -5 49355 1520.7 1
 -1 7 -5 54538.2 1748.38 4
 1 7 5 52564 1881.34 3
 1 7 5 55016.7 1899.5 9
 1 7 5 47761.8 1309.67 16
 1 7 5 51419.8 1370.25 23
 -1 -7 5 51173.2 1735.04 29
 -1 7 -5 51392.1 1344.04 27
 1 7 5 50307.4 1506.25 25
 1 7 5 50838.3 1432.2 24
 1 -7 -5 52356.5 1726.67 29
 -1 7 -5 49502.8 1407.64 38
 1 7 5 51190.4 1535.07 41
 1 7 5 51632.2 1411.61 37
 -1 7 -5 53041.7 1342.43 37
 1 7 5 51913.2 1390.2 35
 -1 7 -5 50774 1357.72 35
 1 7 5 50411.3 1404.9 15
 1 7 6 38806.7 1553.64 9
 1 7 6 36764.4 1537.37 3
 1 7 6 37272.2 1478.82 1
 -1 7 -6 41800.9 1463.08 4
 -1 7 -6 38440.1 1259.35 1
 -1 -7 6 39980.7 1478.57 29
 1 7 6 34373.2 1197.89 25
 1 -7 -6 36269.8 1373.59 29
 -1 7 -6 40745 1090.58 27
 1 7 6 36715.7 1059.19 16
 -1 7 -6 35789.3 1127.14 38
 -1 7 -6 39003.7 1058.09 37
 1 7 6 34813.4 1214.31 41
 1 7 6 37338.8 1127.48 37
 -1 -7 6 37253.3 1012.33 32
 -1 -7 6 36080.4 1005.71 34
 1 7 6 36084.8 1096.57 35
 -1 7 -6 38019.1 1076.6 35
 1 7 6 36228.8 1129.51 15
 1 7 7 14012 626.039 15
 -1 7 -7 15889.1 732.148 1
 1 7 7 15743 938.878 9
 1 7 7 13925.4 726.702 68
 1 7 7 14384.3 703.512 48
 1 7 7 13640.2 570.968 16
 -1 7 -7 14007.6 622.13 38
 1 7 7 14561.4 701.261 41
 1 7 7 14828.6 628.838 37
 -1 7 -7 15039.4 560.666 37
 -1 7 -7 14359.7 574.685 35
 1 7 7 15058.9 609.385 35
 -1 -7 7 13479.8 529.507 34
 -1 -7 7 14041.8 538.822 32
 1 7 7 13636.5 683.243 25
 1 -7 -7 14579.4 792.663 29
 -1 -7 7 15759.5 879.593 29
 -1 7 -7 14742.6 575.982 27
 1 7 8 16935.9 738.799 8
 1 7 8 18737.4 1033.61 9
 -1 7 -8 17006.7 785.878 1
 -1 7 -8 16876.9 631.613 27
 1 7 8 16537 703.59 24
 -1 -7 8 17023.6 942.2 29
 1 -7 -8 17790.4 852.208 29
 1 7 8 15951.1 745.784 25
 1 7 8 17023 737.214 51
 1 7 8 17556.6 783.767 48
 1 7 8 16800 647.375 16
 1 7 8 15992.1 650.485 23
 -1 7 -8 16787 602.738 37
 1 7 8 17891 705.732 37
 1 7 8 16605.4 762.459 41
 -1 7 -8 16487.9 623.923 35
 -1 -7 8 16489.7 605.951 32
 -1 -7 8 16285.9 598.41 34
 1 7 8 17060.1 662.62 35
 1 7 8 17179 711.933 13
 1 7 8 15417.5 678.021 15
 1 7 9 59718.7 1684.39 8
 1 7 9 60744.2 2108.01 9
 1 7 9 56024.8 1681.64 25
 -1 7 -9 62115.1 1534.64 27
 -1 -7 9 61794.5 2043.74 29
 1 7 9 58570.5 1630.25 24
 1 7 9 60544.9 1695.72 51
 1 7 9 60051.9 1734.12 48
 1 7 9 59669 1564.26 16
 1 7 9 59042.6 1569.51 23
 -1 7 -9 58932.4 1484.17 37
 1 7 9 61688.4 1623.89 37
 1 7 9 60320.1 1724.24 41
 -1 -7 9 59182.2 1503.3 32
 -1 -7 9 56211.8 1485.27 34
 -1 7 -9 59053 1510.55 35
 1 7 9 60051.1 1572.99 35
 1 7 9 61868.6 1668.16 13
 1 7 9 60009.3 1630.26 15
 1 7 10 9734.35 532.303 15
 1 7 10 10220.1 551.293 13
 1 7 10 9761.53 552.645 8
 1 7 10 9629.43 757.404 9
 -1 7 -10 10496.5 564.463 62
 1 7 10 8959.54 586.304 68
 1 7 10 10936.8 522.691 54
 1 7 10 10216.1 592.459 48
 1 7 10 11127 603.493 51
 1 7 10 9613.5 499.735 23
 1 7 10 9872.38 503.549 16
 -1 7 -10 10165.8 441.24 37
 1 7 10 9807.45 520.645 37
 1 7 10 10274.5 593.233 41
 -1 -7 10 10514.9 479.061 32
 -1 7 -10 9725.21 457.227 35
 1 7 10 9970.36 495.811 35
 -1 -7 10 10026.7 464.672 34
 1 7 10 10316 542.298 24
 -1 7 -10 10866.8 483.325 27
 -1 -7 10 11101.1 778.451 29
 1 7 10 9385.35 561.494 25
 1 7 11 64310.3 1755.25 15
 1 7 11 67530.1 1789.21 13
 1 7 11 67408.3 2289.11 9
 1 7 11 64807.3 1806.38 8
 1 7 11 62291.7 1870.05 68
 -1 7 -11 67454.1 1800.67 62
 1 7 11 65007.4 1846.07 48
 1 7 11 63085.9 1803.7 51
 1 7 11 67525.5 1720.68 54
 1 7 11 64813.2 1701.76 16
 1 7 11 63230.3 1687.11 23
 -1 7 -11 63669.5 1565.19 37
 1 7 11 63226.2 1718.06 37
 1 7 11 65634.7 1847.65 41
 -1 -7 11 63621.6 1635.34 32
 -1 -7 11 65013.2 1625.9 34
 1 7 11 63899.9 1672.06 35
 -1 7 -11 63921.6 1605.18 35
 -1 7 -11 64446.9 1619.99 27
 1 7 11 61751.2 1732.61 24
 -1 -7 11 66397.1 2206.7 29
 1 7 11 60543.1 1789.59 25
 1 7 12 26239.9 970.602 13
 1 7 12 25774 949.195 15
 1 7 12 27465.3 1338.99 9
 1 7 12 25274 977.864 8
 1 7 12 24413.9 1034.59 68
[truncated: 1,384,255 more chars]
